# Supplementary material for: Synthesis and structure of (Z)-2-(eth­oxy­methyl­idene)-8-methyl-2,3,4,9-tetra­hydro-1H-carbazol-1-one
Source: Acta Crystallogr E Crystallogr Commun. 2026 May 15;82(Pt 6):670–3. doi: 10.1107/S2056989026005049 (PMC13239005; doi:10.1107/S2056989026005049)
Supplement: Supplementary file 1 [file e-82-00670-sup1.cif]

##############################################################################
#                                                                            #
# This CIF contains the data in a paper accepted for publication in          #
# Acta Crystallographica Section E. It conforms to the requirements of       #
# Notes for Authors for Acta Crystallographica Section E, and has been       #
# peer reviewed under the auspices of the IUCr Commission on Journals.       #
#                                                                            #
# Full details of the Crystallographic Information File format               #
# are given in the paper "The Crystallographic Information File (CIF):       #
# a New Standard Archive File for Crystallography" by S. R. Hall, F. H.      #
# Allen and I. D. Brown [Acta Cryst. (1991), A47, 655-685].                  #
#                                                                            #
# The current version of the core CIF dictionary is obtainable from          #
# ftp://ftp.iucr.org/pub/cif_core.dic.                                       #
#                                                                            #
# Software is freely available for graphical display of the structure(s)     #
# in this CIF. For information consult the CIF software page                 #
# http://www.iucr.org/resources/cif/software.                                #
#                                                                            #
# This file may be used for bona fide research purposes within the           #
# scientific community so long as proper attribution is given to the journal # 
# article from which it was obtained.                                        #
#                                                                            #
##############################################################################
data_I
_audit_creation_method     'SHELXL-2025/1'
_journal_date_recd_electronic     2026-04-20
_journal_date_accepted     2026-05-12
_journal_name_full     'Acta Crystallographica, Section E'
_journal_year     2026
_journal_volume     82
_journal_issue      1
_journal_page_first     0
_journal_page_last     0
_journal_paper_category     GO
_journal_paper_doi     10.1107/S2056989026005049
_journal_coeditor_code     HB8217
_publ_contact_author_name     'Aravazhi Amalan Thiruvalluvar'
_publ_contact_author_address
;
Principal (Retired)
63 Shanthi Nagar, 5th Street
Nanjikottai Road
Thanjavur 613 006
Tamilnadu
India
;
_publ_contact_author_email     'thiruvalluvar.a@gmail.com'
_publ_contact_author_fax     'none'
_publ_contact_author_phone     '+919894889103'
_publ_section_title
;\
Synthesis and structure of
(<i>Z</i>)-2-(ethoxymethylidene)-8-methyl-2,3,4,9-tetrahydro-1<i>H</i>-\
carbazol-1-one
;
_publ_section_title_footnote     .
loop_
    _publ_author_name
    _publ_author_footnote
    _publ_author_address
    'Sridharan, Makuteswaran' .
;
Department of Chemistry
RV College of Engineering
Bangalore 560 059
Karnataka
India
;
    'Thiruvalluvar, Aravazhi Amalan' .
;
Principal (Retired)
63 Shanthi Nagar, 5th Street
Nanjikottai Road
Thanjavur 613 006
Tamilnadu
India
;
_publ_section_synopsis
;
In the extended structure of the title compound, N---H...O hydrogen bonds
connect the molecules into [100] chains and weak C---H...O interactions and
pairwise C---H...\p interactions consolidate the packing.
;
_chemical_name_systematic
;\
(<i>Z</i>)-2-(Ethoxymethylidene)-8-methyl-2,3,4,9-tetrahydro-1<i>H</i>-\
carbazol-1-one
;
_chemical_name_common     'carbazol-1-one'
_chemical_formula_moiety     'C16 H17 N O2'
_chemical_formula_sum     'C16 H17 N O2'
_chemical_formula_iupac     'C16 H17 N O2'
_chemical_formula_weight     255.30
_chemical_melting_point     ?
_space_group_crystal_system     orthorhombic
_space_group_name_H-M_alt     'P b c a'
_space_group_name_Hall     '-P 2ac 2ab'
loop_
    _space_group_symop_operation_xyz
    'x, y, z'
    '-x+1/2, -y, z+1/2'
    '-x, y+1/2, -z+1/2'
    'x+1/2, -y+1/2, -z'
    '-x, -y, -z'
    'x-1/2, y, -z-1/2'
    'x, -y-1/2, z-1/2'
    '-x-1/2, y-1/2, z'
_cell_length_a     6.9872(5)
_cell_length_b     18.3913(13)
_cell_length_c     20.3450(15)
_cell_angle_alpha     90
_cell_angle_beta     90
_cell_angle_gamma     90
_cell_volume     2614.4(3)
_cell_formula_units_Z     8
_cell_measurement_reflns_used     6074
_cell_measurement_theta_min     2.43
_cell_measurement_theta_max     30.44
_cell_measurement_temperature     100(2)
_exptl_crystal_description     block
_exptl_crystal_colour     yellow
_exptl_crystal_size_max     0.680
_exptl_crystal_size_mid     0.460
_exptl_crystal_size_min     0.430
_exptl_crystal_density_diffrn     1.297
_exptl_crystal_density_meas     ?
_exptl_crystal_density_method     ?
_exptl_crystal_F_000     1088
_exptl_absorpt_coefficient_mu     0.085
_exptl_absorpt_correction_type     multi-scan
_exptl_absorpt_process_details
;
(<i>SADABS2004</i>; Krause <i>et al.</i>,  2015)
;
_exptl_absorpt_correction_T_min     0.885
_exptl_absorpt_correction_T_max     0.964
_diffrn_ambient_temperature     100(2)
_diffrn_source     'fine-focus sealed tube'
_diffrn_radiation_type     MoK\a
_diffrn_radiation_wavelength     0.71073
_diffrn_radiation_monochromator     graphite
_diffrn_measurement_device_type     'Bruker AXS SMART APEX CCD'
_diffrn_measurement_method     '\w scans'
_diffrn_detector_area_resol_mean     ?
_diffrn_reflns_number     18986
_diffrn_reflns_av_R_equivalents     0.0286
_diffrn_reflns_av_unetI/netI     0.0196
_diffrn_reflns_theta_min     2.215
_diffrn_reflns_theta_max     28.282
_diffrn_reflns_theta_full     25.242
_diffrn_measured_fraction_theta_max     0.999
_diffrn_measured_fraction_theta_full     0.998
_diffrn_reflns_limit_h_min     -9
_diffrn_reflns_limit_h_max     9
_diffrn_reflns_limit_k_min     -23
_diffrn_reflns_limit_k_max     24
_diffrn_reflns_limit_l_min     -23
_diffrn_reflns_limit_l_max     27
_refine_special_details     ?
_reflns_number_total     3238
_reflns_number_gt     2854
_reflns_threshold_expression     'I > 2\s(I)'
_refine_ls_structure_factor_coef     Fsqd
_refine_ls_matrix_type     full
_refine_ls_R_factor_all     0.0519
_refine_ls_R_factor_gt     0.0462
_refine_ls_wR_factor_gt     0.1185
_refine_ls_wR_factor_ref     0.1236
_refine_ls_goodness_of_fit_ref     1.036
_refine_ls_restrained_S_all     1.036
_refine_ls_number_reflns     3238
_refine_ls_number_parameters     177
_refine_ls_number_restraints     0
_refine_ls_hydrogen_treatment     mixed
_refine_ls_weighting_scheme     calc
_refine_ls_weighting_details
              'w=1/[\s^2^(Fo^2^)+(0.0659P)^2^+1.1726P] where P=(Fo^2^+2Fc^2^)/3'
_atom_sites_solution_hydrogens     mixed
_atom_sites_solution_primary     direct
_atom_sites_solution_secondary     difmap
_refine_ls_shift/su_max     0.000
_refine_ls_shift/su_mean     0.000
_refine_diff_density_max     0.353
_refine_diff_density_min     -0.307
_refine_ls_extinction_method     none
_refine_ls_extinction_coef     .
loop_
    _atom_type_symbol
    _atom_type_description
    _atom_type_scat_dispersion_real
    _atom_type_scat_dispersion_imag
    _atom_type_scat_source
    'C' 'C' 0.0033 0.0016
                         'International Tables Vol C Tables 4.2.6.8 and 6.1.1.4'
    'H' 'H' 0.0000 0.0000
                         'International Tables Vol C Tables 4.2.6.8 and 6.1.1.4'
    'N' 'N' 0.0061 0.0033
                         'International Tables Vol C Tables 4.2.6.8 and 6.1.1.4'
    'O' 'O' 0.0106 0.0060
                         'International Tables Vol C Tables 4.2.6.8 and 6.1.1.4'
_computing_data_collection
;
SMART (Bruker, 2002)
;
_computing_cell_refinement
;
SAINT-Plus (Bruker, 2003)
;
_computing_data_reduction
;
SAINT-Plus (Bruker, 2003)
;
_computing_structure_solution
;
SHELXS (Sheldrick, 2008)
;
_computing_structure_refinement
;
<i>SHELXL2025/1</i> (Sheldrick, 2015)
;
_computing_molecular_graphics
;
PLATON (Spek, 2020)
;
_computing_publication_material
;
<i>SHELXL2025/1</i> (Sheldrick, 2015), ORTEP-3 for Windows (Farrugia,
2012),
PLATON (Spek, 2020) and publCIF (Westrip, 2010)
;
loop_
    _atom_site_type_symbol
    _atom_site_label
    _atom_site_fract_x
    _atom_site_fract_y
    _atom_site_fract_z
    _atom_site_U_iso_or_equiv
    _atom_site_adp_type
    _atom_site_calc_flag
    _atom_site_occupancy
    _atom_site_disorder_assembly
    _atom_site_disorder_group
    C C1 0.98167(17) 0.08476(6) 0.42264(6) 0.0194(2) Uani d 1 . .
    C C2 1.14974(18) 0.05163(7) 0.44576(6) 0.0225(3) Uani d 1 . .
    C C3 1.20971(19) -0.00928(7) 0.41145(7) 0.0264(3) Uani d 1 . .
    H H3 1.321352 -0.034028 0.425941 0.032 Uiso calc 1 . .
    C C4 1.11146(19) -0.03616(7) 0.35569(6) 0.0264(3) Uani d 1 . .
    H H4 1.159354 -0.077761 0.333422 0.032 Uiso calc 1 . .
    C C5 0.94764(18) -0.00293(6) 0.33325(6) 0.0229(3) Uani d 1 . .
    H H5 0.882376 -0.020940 0.295664 0.027 Uiso calc 1 . .
    C C6 0.87898(17) 0.05835(6) 0.36728(6) 0.0198(2) Uani d 1 . .
    C C7 0.71601(17) 0.10427(6) 0.35948(6) 0.0197(2) Uani d 1 . .
    C C8 0.55199(18) 0.10052(7) 0.31249(6) 0.0235(3) Uani d 1 . .
    H H8A 0.457131 0.064632 0.328424 0.028 Uiso calc 1 . .
    H H8B 0.598480 0.084221 0.268949 0.028 Uiso calc 1 . .
    C C9 0.45628(18) 0.17532(7) 0.30579(6) 0.0258(3) Uani d 1 . .
    H H9A 0.534229 0.205797 0.275922 0.031 Uiso calc 1 . .
    H H9B 0.328899 0.168899 0.285286 0.031 Uiso calc 1 . .
    C C10 0.43179(17) 0.21508(7) 0.37046(6) 0.0215(3) Uani d 1 . .
    C C11 0.57990(17) 0.20979(7) 0.42188(6) 0.0201(2) Uani d 1 . .
    C C12 0.72546(16) 0.15533(6) 0.40907(6) 0.0198(2) Uani d 1 . .
    C C13 1.2535(2) 0.08035(7) 0.50504(7) 0.0276(3) Uani d 1 . .
    H H13A 1.369795 0.051699 0.512380 0.041 Uiso calc 1 . .
    H H13B 1.170246 0.076726 0.543665 0.041 Uiso calc 1 . .
    H H13C 1.288073 0.131352 0.497714 0.041 Uiso calc 1 . .
    C C14 0.28156(17) 0.25820(7) 0.38372(6) 0.0222(3) Uani d 1 . .
    H H14 0.273853 0.280696 0.425672 0.027 Uiso calc 1 . .
    C C15 -0.01415(17) 0.31500(7) 0.36423(7) 0.0251(3) Uani d 1 . .
    H H15A 0.036691 0.360927 0.382643 0.030 Uiso calc 1 . .
    H H15B -0.082869 0.288797 0.399579 0.030 Uiso calc 1 . .
    C C16 -0.1470(3) 0.33099(11) 0.30927(8) 0.0480(5) Uani d 1 . .
    H H16A -0.081211 0.360702 0.276282 0.072 Uiso calc 1 . .
    H H16B -0.258376 0.357541 0.326052 0.072 Uiso calc 1 . .
    H H16C -0.189264 0.285313 0.289162 0.072 Uiso calc 1 . .
    N N1 0.88530(14) 0.14364(6) 0.44784(5) 0.0202(2) Uani d 1 . .
    O O1 0.14156(13) 0.27071(5) 0.33973(4) 0.0259(2) Uani d 1 . .
    O O2 0.58335(13) 0.24760(5) 0.47242(4) 0.0253(2) Uani d 1 . .
    H H1 0.929(2) 0.1750(9) 0.4797(8) 0.030 Uiso d 1 . .
loop_
    _atom_site_aniso_label
    _atom_site_aniso_U_11
    _atom_site_aniso_U_22
    _atom_site_aniso_U_33
    _atom_site_aniso_U_12
    _atom_site_aniso_U_13
    _atom_site_aniso_U_23
    C1 0.0206(5) 0.0199(5) 0.0178(5) -0.0011(4) 0.0012(4) 0.0003(4)
    C2 0.0223(6) 0.0235(6) 0.0216(6) 0.0001(4) -0.0012(5) 0.0012(5)
    C3 0.0254(6) 0.0258(6) 0.0278(6) 0.0049(5) -0.0019(5) -0.0001(5)
    C4 0.0314(7) 0.0223(6) 0.0254(6) 0.0038(5) 0.0011(5) -0.0024(5)
    C5 0.0289(6) 0.0201(6) 0.0196(6) -0.0011(5) -0.0001(5) -0.0008(4)
    C6 0.0207(5) 0.0204(5) 0.0181(5) -0.0021(4) 0.0004(4) 0.0017(4)
    C7 0.0200(5) 0.0214(5) 0.0178(5) -0.0016(4) 0.0004(4) 0.0004(4)
    C8 0.0221(6) 0.0281(6) 0.0202(6) 0.0002(5) -0.0034(5) -0.0041(5)
    C9 0.0241(6) 0.0340(7) 0.0192(6) 0.0062(5) -0.0035(5) -0.0039(5)
    C10 0.0194(5) 0.0267(6) 0.0184(5) -0.0006(4) -0.0009(4) -0.0007(4)
    C11 0.0179(5) 0.0231(6) 0.0192(5) -0.0020(4) 0.0013(4) -0.0006(4)
    C12 0.0182(5) 0.0229(6) 0.0184(5) -0.0014(4) -0.0012(4) 0.0003(4)
    C13 0.0254(6) 0.0305(6) 0.0269(6) 0.0028(5) -0.0066(5) -0.0022(5)
    C14 0.0201(6) 0.0280(6) 0.0185(5) -0.0006(5) -0.0004(4) -0.0006(4)
    C15 0.0196(6) 0.0263(6) 0.0293(7) 0.0030(5) 0.0029(5) -0.0009(5)
    C16 0.0433(9) 0.0655(11) 0.0353(8) 0.0311(8) -0.0068(7) -0.0040(8)
    N1 0.0193(5) 0.0219(5) 0.0195(5) 0.0009(4) -0.0025(4) -0.0026(4)
    O1 0.0207(4) 0.0350(5) 0.0221(4) 0.0076(4) -0.0023(3) -0.0034(4)
    O2 0.0229(4) 0.0302(5) 0.0227(4) 0.0031(4) -0.0023(3) -0.0075(4)
_geom_special_details
;
 All esds (except the esd in the dihedral angle between two l.s. planes)
 are estimated using the full covariance matrix.  The cell esds are taken
 into account individually in the estimation of esds in distances, angles
 and torsion angles; correlations between esds in cell parameters are only
 used when they are defined by crystal symmetry.  An approximate (isotropic)
 treatment of cell esds is used for estimating esds involving l.s. planes.
;
loop_
    _geom_bond_atom_site_label_1
    _geom_bond_atom_site_label_2
    _geom_bond_site_symmetry_2
    _geom_bond_distance
    _geom_bond_publ_flag
    C1 N1 . 1.3744(15) ?
    C1 C2 . 1.4041(17) ?
    C1 C6 . 1.4211(16) ?
    C2 C3 . 1.3848(18) ?
    C2 C13 . 1.5030(17) ?
    C3 C4 . 1.4152(18) ?
    C3 H3 . 0.9500 ?
    C4 C5 . 1.3755(18) ?
    C4 H4 . 0.9500 ?
    C5 C6 . 1.4069(17) ?
    C5 H5 . 0.9500 ?
    C6 C7 . 1.4266(16) ?
    C7 C12 . 1.3799(16) ?
    C7 C8 . 1.4940(16) ?
    C8 C9 . 1.5356(18) ?
    C8 H8A . 0.9900 ?
    C8 H8B . 0.9900 ?
    C9 C10 . 1.5150(17) ?
    C9 H9A . 0.9900 ?
    C9 H9B . 0.9900 ?
    C10 C14 . 1.3430(17) ?
    C10 C11 . 1.4747(17) ?
    C11 O2 . 1.2416(15) ?
    C11 C12 . 1.4510(16) ?
    C12 N1 . 1.3841(15) ?
    C13 H13A . 0.9800 ?
    C13 H13B . 0.9800 ?
    C13 H13C . 0.9800 ?
    C14 O1 . 1.3457(15) ?
    C14 H14 . 0.9500 ?
    C15 O1 . 1.4476(15) ?
    C15 C16 . 1.483(2) ?
    C15 H15A . 0.9900 ?
    C15 H15B . 0.9900 ?
    C16 H16A . 0.9800 ?
    C16 H16B . 0.9800 ?
    C16 H16C . 0.9800 ?
    N1 H1 . 0.919(17) ?
loop_
    _geom_angle_atom_site_label_1
    _geom_angle_atom_site_label_2
    _geom_angle_atom_site_label_3
    _geom_angle_site_symmetry_1
    _geom_angle_site_symmetry_3
    _geom_angle
    _geom_angle_publ_flag
    N1 C1 C2 . . 128.81(11) ?
    N1 C1 C6 . . 108.52(10) ?
    C2 C1 C6 . . 122.65(11) ?
    C3 C2 C1 . . 115.81(11) ?
    C3 C2 C13 . . 122.87(11) ?
    C1 C2 C13 . . 121.31(11) ?
    C2 C3 C4 . . 122.67(12) ?
    C2 C3 H3 . . 118.7 ?
    C4 C3 H3 . . 118.7 ?
    C5 C4 C3 . . 120.96(12) ?
    C5 C4 H4 . . 119.5 ?
    C3 C4 H4 . . 119.5 ?
    C4 C5 C6 . . 118.45(12) ?
    C4 C5 H5 . . 120.8 ?
    C6 C5 H5 . . 120.8 ?
    C5 C6 C1 . . 119.45(11) ?
    C5 C6 C7 . . 133.76(11) ?
    C1 C6 C7 . . 106.79(10) ?
    C12 C7 C6 . . 106.46(10) ?
    C12 C7 C8 . . 122.41(11) ?
    C6 C7 C8 . . 131.01(11) ?
    C7 C8 C9 . . 110.46(10) ?
    C7 C8 H8A . . 109.6 ?
    C9 C8 H8A . . 109.6 ?
    C7 C8 H8B . . 109.6 ?
    C9 C8 H8B . . 109.6 ?
    H8A C8 H8B . . 108.1 ?
    C10 C9 C8 . . 113.86(10) ?
    C10 C9 H9A . . 108.8 ?
    C8 C9 H9A . . 108.8 ?
    C10 C9 H9B . . 108.8 ?
    C8 C9 H9B . . 108.8 ?
    H9A C9 H9B . . 107.7 ?
    C14 C10 C11 . . 116.42(11) ?
    C14 C10 C9 . . 123.21(11) ?
    C11 C10 C9 . . 120.33(11) ?
    O2 C11 C12 . . 121.45(11) ?
    O2 C11 C10 . . 124.35(11) ?
    C12 C11 C10 . . 114.20(10) ?
    C7 C12 N1 . . 110.46(10) ?
    C7 C12 C11 . . 124.58(11) ?
    N1 C12 C11 . . 124.78(11) ?
    C2 C13 H13A . . 109.5 ?
    C2 C13 H13B . . 109.5 ?
    H13A C13 H13B . . 109.5 ?
    C2 C13 H13C . . 109.5 ?
    H13A C13 H13C . . 109.5 ?
    H13B C13 H13C . . 109.5 ?
    C10 C14 O1 . . 122.38(11) ?
    C10 C14 H14 . . 118.8 ?
    O1 C14 H14 . . 118.8 ?
    O1 C15 C16 . . 108.82(11) ?
    O1 C15 H15A . . 109.9 ?
    C16 C15 H15A . . 109.9 ?
    O1 C15 H15B . . 109.9 ?
    C16 C15 H15B . . 109.9 ?
    H15A C15 H15B . . 108.3 ?
    C15 C16 H16A . . 109.5 ?
    C15 C16 H16B . . 109.5 ?
    H16A C16 H16B . . 109.5 ?
    C15 C16 H16C . . 109.5 ?
    H16A C16 H16C . . 109.5 ?
    H16B C16 H16C . . 109.5 ?
    C1 N1 C12 . . 107.77(10) ?
    C1 N1 H1 . . 126.4(10) ?
    C12 N1 H1 . . 124.9(10) ?
    C14 O1 C15 . . 114.43(10) ?
loop_
    _geom_torsion_atom_site_label_1
    _geom_torsion_atom_site_label_2
    _geom_torsion_atom_site_label_3
    _geom_torsion_atom_site_label_4
    _geom_torsion_site_symmetry_1
    _geom_torsion_site_symmetry_2
    _geom_torsion_site_symmetry_3
    _geom_torsion_site_symmetry_4
    _geom_torsion
    _geom_torsion_publ_flag
    N1 C1 C2 C3 . . . . 177.44(12) ?
    C6 C1 C2 C3 . . . . -0.47(18) ?
    N1 C1 C2 C13 . . . . -1.2(2) ?
    C6 C1 C2 C13 . . . . -179.16(11) ?
    C1 C2 C3 C4 . . . . 1.28(19) ?
    C13 C2 C3 C4 . . . . 179.95(13) ?
    C2 C3 C4 C5 . . . . -0.9(2) ?
    C3 C4 C5 C6 . . . . -0.35(19) ?
    C4 C5 C6 C1 . . . . 1.11(17) ?
    C4 C5 C6 C7 . . . . -178.20(13) ?
    N1 C1 C6 C5 . . . . -179.00(10) ?
    C2 C1 C6 C5 . . . . -0.72(18) ?
    N1 C1 C6 C7 . . . . 0.48(13) ?
    C2 C1 C6 C7 . . . . 178.76(11) ?
    C5 C6 C7 C12 . . . . 179.28(13) ?
    C1 C6 C7 C12 . . . . -0.09(13) ?
    C5 C6 C7 C8 . . . . 3.3(2) ?
    C1 C6 C7 C8 . . . . -176.04(12) ?
    C12 C7 C8 C9 . . . . 25.96(16) ?
    C6 C7 C8 C9 . . . . -158.65(12) ?
    C7 C8 C9 C10 . . . . -42.40(15) ?
    C8 C9 C10 C14 . . . . -145.43(12) ?
    C8 C9 C10 C11 . . . . 36.83(16) ?
    C14 C10 C11 O2 . . . . -7.56(19) ?
    C9 C10 C11 O2 . . . . 170.33(12) ?
    C14 C10 C11 C12 . . . . 172.13(11) ?
    C9 C10 C11 C12 . . . . -9.99(16) ?
    C6 C7 C12 N1 . . . . -0.32(13) ?
    C8 C7 C12 N1 . . . . 176.05(11) ?
    C6 C7 C12 C11 . . . . -175.65(11) ?
    C8 C7 C12 C11 . . . . 0.72(19) ?
    O2 C11 C12 C7 . . . . 169.91(12) ?
    C10 C11 C12 C7 . . . . -9.78(17) ?
    O2 C11 C12 N1 . . . . -4.76(19) ?
    C10 C11 C12 N1 . . . . 175.55(11) ?
    C11 C10 C14 O1 . . . . 176.51(11) ?
    C9 C10 C14 O1 . . . . -1.3(2) ?
    C2 C1 N1 C12 . . . . -178.82(12) ?
    C6 C1 N1 C12 . . . . -0.68(13) ?
    C7 C12 N1 C1 . . . . 0.63(13) ?
    C11 C12 N1 C1 . . . . 175.94(11) ?
    C10 C14 O1 C15 . . . . 176.41(11) ?
    C16 C15 O1 C14 . . . . 174.05(13) ?
loop_
    _geom_hbond_atom_site_label_D
    _geom_hbond_atom_site_label_H
    _geom_hbond_atom_site_label_A
    _geom_hbond_site_symmetry_A
    _geom_hbond_distance_DH
    _geom_hbond_distance_HA
    _geom_hbond_distance_DA
    _geom_hbond_angle_DHA
    _geom_hbond_publ_flag
    N1 H1 O2 4_556 0.919(17) 2.034(17) 2.9235(14) 162.2(15) yes
    C14 H14 O2 4_456 0.95 2.52 3.2396(15) 133 yes
    C13 H13B Cg2 5_756 0.98 2.76 3.5669(15) 140 yes
_shelx_space_group_comment
;
The symmetry employed for this shelxl refinement is uniquely defined
by the following loop, which should always be used as a source of
symmetry information in preference to the above space-group names.
They are only intended as comments.
;
_shelx_estimated_absorpt_T_min     0.944
_shelx_estimated_absorpt_T_max     0.964
_shelx_hkl_file
;
   1   0   0    0.00    0.02
   1   0   0   -0.01    0.01
   2   0   0   25.52    0.63
   2   0   0   25.35    0.62
   3   0   0    0.00    0.04
   3   0   0    0.02    0.04
   4   0   0    9.84    0.38
   4   0   0   10.53    0.39
   5   0   0    0.05    0.07
   5   0   0    0.08    0.07
   6   0   0   32.10    0.98
   6   0   0   32.45    0.98
  -6   0   0   32.36    0.97
  -7   0   0   -0.04    0.08
   7   0   0   -0.14    0.08
  -8   0   0    2.47    0.25
   8   0   0    2.25    0.25
   9   0   0    0.16    0.13
  -9   0   0   -0.04    0.09
   0  -1   0   -0.22    0.00
   0   1   0   -0.22    0.00
   1   1   0   -0.06    0.01
   1   1   0   -0.06    0.02
   1  -1   0   -0.07    0.02
  -1   1   0   -0.06    0.01
   2   1   0   -0.01    0.02
   2  -1   0    0.00    0.02
   2  -1   0    0.01    0.03
   2   1   0   -0.01    0.02
   3  -1   0   -0.03    0.03
   3   1   0    0.01    0.03
   3   1   0    0.03    0.03
   3  -1   0   -0.02    0.03
   4  -1   0    0.74    0.10
   4   1   0    0.74    0.10
   4   1   0    0.65    0.09
   4  -1   0    0.73    0.10
   5   1   0    0.02    0.06
  -5   1   0   -0.01    0.06
   5  -1   0    0.00    0.06
   5   1   0    0.04    0.06
   6   1   0    1.66    0.19
  -6  -1   0    1.67    0.15
   6   1   0    1.63    0.19
  -6   1   0    1.77    0.19
   6  -1   0    1.99    0.21
   7   1   0   -0.04    0.09
  -7  -1   0   -0.11    0.09
  -7   1   0    0.00    0.08
   7  -1   0   -0.09    0.08
   7   1   0   -0.23    0.08
   8  -1   0    3.84    0.32
   8   1   0    3.29    0.29
  -8  -1   0    3.43    0.30
  -8   1   0    3.44    0.29
  -9  -1   0   -0.07    0.09
  -9   1   0   -0.05    0.08
   9  -1   0    0.07    0.12
   0  -2   0  153.38    3.21
   0   2   0  144.95    3.14
   0  -2   0  145.81    3.05
   1  -2   0   -0.02    0.02
  -1   2   0    0.00    0.01
   1   2   0    0.01    0.01
   1   2   0    0.00    0.02
  -1  -2   0   -0.01    0.01
   2   2   0   48.22    1.15
   2  -2   0   50.01    1.15
  -2   2   0   50.81    1.14
   2   2   0   50.77    1.11
   3   2   0    0.00    0.03
   3   2   0    0.02    0.03
   3  -2   0    0.05    0.04
  -3   2   0    0.02    0.03
  -4   2   0    3.63    0.21
   4   2   0    4.03    0.22
   4  -2   0    4.07    0.23
   4   2   0    3.77    0.20
   5   2   0    0.06    0.06
  -5  -2   0   -0.03    0.04
  -5   2   0    0.02    0.06
   5   2   0    0.00    0.06
   5  -2   0    0.00    0.06
   6  -2   0    6.51    0.37
   6   2   0    6.49    0.37
   6   2   0    6.42    0.35
  -6  -2   0    6.62    0.31
  -6   2   0    6.74    0.35
  -7   2   0   -0.05    0.08
  -7  -2   0    0.07    0.06
   7   2   0   -0.06    0.09
   7  -2   0    0.00    0.09
   7   2   0    0.16    0.10
   8   2   0    2.68    0.26
   8   2   0    2.50    0.26
   8  -2   0    1.95    0.24
  -8  -2   0    2.03    0.24
  -8   2   0    2.62    0.25
   9  -2   0    0.08    0.12
  -9  -2   0    0.02    0.10
  -9   2   0    0.03    0.08
   0  -3   0   -0.07    0.01
   0  -3   0   -0.09    0.01
   0   3   0   -0.09    0.01
   1   3   0    0.03    0.03
   1  -3   0   -0.01    0.02
  -1  -3   0    0.00    0.02
  -1   3   0    0.00    0.02
  -2  -3   0  125.87    2.62
   2   3   0  124.43    2.71
   2   3   0  128.39    2.64
   2  -3   0  122.16    2.69
  -2   3   0  124.69    2.70
   3   3   0   -0.01    0.03
  -3   3   0   -0.01    0.03
  -3  -3   0    0.01    0.03
   3  -3   0    0.04    0.04
   3   3   0   -0.01    0.03
  -4   3   0   33.67    0.89
   4   3   0   33.80    0.87
   4   3   0   33.94    0.92
   4  -3   0   32.81    0.92
  -4  -3   0   33.89    0.86
   5   3   0    0.03    0.06
  -5   3   0   -0.01    0.06
   5   3   0   -0.07    0.05
  -5  -3   0    0.07    0.05
   5  -3   0    0.03    0.05
   6   3   0   62.68    1.55
   6  -3   0   58.35    1.60
   6   3   0   60.05    1.60
  -6  -3   0   60.66    1.48
  -6   3   0   61.30    1.57
  -7  -3   0    0.04    0.04
   7  -3   0   -0.02    0.09
  -7   3   0    0.11    0.09
   7   3   0    0.06    0.09
   7   3   0   -0.12    0.08
  -8   3   0    0.21    0.10
   8   3   0    0.02    0.10
   8  -3   0    0.16    0.12
  -9  -3   0   -0.07    0.09
   9  -3   0   -0.02    0.11
  -9   3   0    0.04    0.08
   0   4   0  153.34    3.26
   0  -4   0  151.74    3.16
   0  -4   0  156.68    3.22
   1   4   0   -0.01    0.02
   1  -4   0    0.01    0.03
  -1  -4   0   -0.03    0.02
  -1   4   0   -0.03    0.02
  -2  -4   0    5.98    0.22
   2  -4   0    5.97    0.24
   2   4   0    5.70    0.22
  -2   4   0    5.81    0.21
   2   4   0    6.39    0.18
  -3   4   0    0.02    0.04
  -3  -4   0   -0.01    0.03
   3  -4   0   -0.02    0.04
   3   4   0    0.00    0.03
   3   4   0    0.03    0.04
   4   4   0   49.57    1.27
   4  -4   0   48.27    1.28
  -4  -4   0   52.65    1.22
   4   4   0   50.60    1.20
  -4   4   0   49.79    1.24
  -5  -4   0    0.03    0.04
   5   4   0   -0.01    0.05
   5  -4   0   -0.04    0.06
  -5   4   0    0.03    0.05
   5   4   0   -0.03    0.05
   6   4   0    3.62    0.27
   6  -4   0    3.03    0.26
   6   4   0    3.46    0.24
  -6   4   0    3.03    0.24
  -6  -4   0    3.72    0.24
  -7   4   0    0.03    0.07
   7   4   0    0.00    0.09
   7  -4   0    0.04    0.10
   7   4   0   -0.03    0.10
  -7  -4   0    0.13    0.05
   8   4   0    5.59    0.40
   8  -4   0    5.78    0.42
  -8   4   0    6.04    0.38
   9   4   0   -0.03    0.11
  -9  -4   0    0.13    0.11
   9  -4   0   -0.17    0.11
  -9   4   0   -0.08    0.09
   0  -5   0    0.02    0.02
   0  -5   0   -0.02    0.02
   0   5   0   -0.01    0.02
   1  -5   0   -0.07    0.02
   1   5   0    0.07    0.04
  -1   5   0   -0.06    0.02
  -1  -5   0   -0.02    0.03
  -2   5   0  151.54    3.26
   2   5   0  157.32    3.19
  -2  -5   0  149.09    3.18
   2  -5   0  150.03    3.26
   2   5   0  149.39    3.28
   3   5   0    0.03    0.03
  -3   5   0    0.01    0.03
  -3  -5   0   -0.01    0.03
   3   5   0    0.00    0.03
   3  -5   0   -0.01    0.05
  -4  -5   0   18.14    0.56
   4   5   0   19.43    0.53
  -4   5   0   18.56    0.57
   4   5   0   18.52    0.60
   4  -5   0   18.17    0.61
  -5   5   0   -0.03    0.05
   5   5   0    0.05    0.06
  -5  -5   0    0.07    0.05
   5   5   0    0.01    0.05
   5  -5   0    0.08    0.08
   6   5   0   21.75    0.76
   6  -5   0   20.21    0.76
  -6  -5   0   21.19    0.68
  -6   5   0   20.61    0.70
   6   5   0   21.45    0.68
   7  -5   0    0.01    0.09
  -7   5   0    0.02    0.08
  -7  -5   0    0.01    0.05
   7   5   0    0.02    0.08
   8   5   0   13.96    0.66
  -8   5   0   14.34    0.61
   8  -5   0   12.43    0.65
   9  -5   0    0.08    0.13
   9   5   0   -0.05    0.11
   0   6   0   64.81    1.44
   0  -6   0   64.56    1.38
   0  -6   0   62.31    1.39
   1  -6   0   -0.02    0.02
  -1   6   0    0.00    0.02
   1   6   0    0.02    0.03
  -1  -6   0    0.02    0.03
   2   6   0    6.03    0.25
   2  -6   0    5.98    0.25
  -2  -6   0    5.57    0.23
  -2   6   0    5.92    0.23
  -3  -6   0   -0.02    0.03
   3   6   0   -0.01    0.03
  -3   6   0    0.01    0.03
   3   6   0    0.00    0.02
   3  -6   0   -0.01    0.04
   4   6   0    1.30    0.10
   4  -6   0    1.21    0.14
  -4   6   0    1.33    0.13
   4   6   0    1.38    0.15
  -4  -6   0    1.16    0.13
  -5   6   0   -0.02    0.05
   5   6   0   -0.02    0.05
   5   6   0   -0.02    0.05
  -5  -6   0    0.00    0.06
   5  -6   0    0.03    0.07
   6  -6   0    4.66    0.33
  -6  -6   0    4.95    0.28
  -6   6   0    5.14    0.30
   6   6   0    5.11    0.33
   7  -6   0   -0.07    0.09
  -7   6   0   -0.01    0.07
   7   6   0    0.09    0.11
  -7  -6   0    0.02    0.04
   8   6   0    0.41    0.16
  -8   6   0    0.70    0.15
   8  -6   0    0.75    0.19
   9  -6   0   -0.03    0.12
   9   6   0    0.20    0.12
   0  -7   0    0.05    0.02
   0   7   0    0.06    0.03
   0  -7   0    0.03    0.03
  -1  -7   0    0.01    0.03
   1  -7   0   -0.02    0.03
  -1   7   0    0.00    0.03
   1   7   0   -0.03    0.03
   2  -7   0  245.12    5.17
  -2  -7   0  244.13    5.07
  -2   7   0  246.73    5.19
   2   7   0  240.96    5.22
   3   7   0    0.02    0.02
  -3   7   0   -0.01    0.04
   3  -7   0   -0.02    0.04
   3   7   0   -0.02    0.03
  -3  -7   0   -0.01    0.04
   4   7   0   40.43    0.93
   4  -7   0   38.85    1.09
   4   7   0   38.43    1.07
  -4   7   0   38.60    1.02
  -4  -7   0   39.29    1.02
   5   7   0    0.02    0.05
   5   7   0    0.00    0.07
   5  -7   0   -0.11    0.07
  -5   7   0   -0.06    0.05
  -5  -7   0    0.00    0.06
   6  -7   0    0.12    0.09
  -6   7   0    0.15    0.08
   6   7   0    0.20    0.12
  -6  -7   0    0.10    0.06
   7   7   0    0.00    0.09
   7  -7   0    0.06    0.09
  -7  -7   0    0.03    0.05
  -7   7   0    0.02    0.08
   8  -7   0    0.19    0.13
  -8   7   0    0.46    0.12
   8   7   0    0.28    0.13
   0  -8   0    0.83    0.07
   0   8   0    0.84    0.08
   0  -8   0    0.70    0.07
   1   8   0    0.02    0.03
  -1  -8   0    0.08    0.04
  -1   8   0    0.00    0.03
   1  -8   0   -0.02    0.03
  -2  -8   0   31.60    0.81
  -2   8   0   31.43    0.80
   2   8   0   31.01    0.83
   2  -8   0   31.25    0.83
   3  -8   0    0.00    0.05
   3   8   0   -0.02    0.04
  -3   8   0   -0.05    0.03
  -3  -8   0    0.02    0.04
   4   8   0    0.06    0.06
   4   8   0    0.05    0.03
  -4   8   0    0.09    0.06
  -4  -8   0    0.05    0.06
   4  -8   0    0.08    0.07
   5  -8   0   -0.01    0.06
  -5   8   0    0.02    0.06
  -5  -8   0    0.00    0.06
   5   8   0    0.03    0.07
   6   8   0   18.41    0.72
  -6   8   0   18.44    0.66
   6  -8   0   18.62    0.74
  -6  -8   0   19.17    0.66
  -7  -8   0    0.09    0.06
   7   8   0    0.17    0.10
  -7   8   0    0.05    0.08
   7  -8   0    0.01    0.10
  -8   8   0    6.19    0.38
  -8  -8   0    6.15    0.36
   8   8   0    6.81    0.45
   8  -8   0    6.04    0.46
   0  -9   0    0.03    0.03
   0  -9   0    0.01    0.03
   0   9   0    0.00    0.03
   1   9   0    0.04    0.04
  -1   9   0    0.01    0.04
   1  -9   0   -0.04    0.03
  -1  -9   0    0.01    0.03
  -2  -9   0    0.08    0.05
   2   9   0    0.01    0.04
  -2   9   0    0.03    0.04
   2  -9   0    0.00    0.05
   3  -9   0    0.04    0.06
  -3  -9   0    0.03    0.05
   3   9   0    0.04    0.05
  -3   9   0    0.00    0.04
  -4  -9   0    8.28    0.36
   4  -9   0    8.01    0.40
  -4   9   0    7.65    0.34
   4   9   0    7.96    0.38
   5  -9   0   -0.08    0.05
   5   9   0   -0.10    0.06
  -5  -9   0   -0.13    0.04
  -5   9   0    0.07    0.07
   6   9   0    3.15    0.28
  -6  -9   0    2.62    0.22
  -6   9   0    3.14    0.24
   6  -9   0    2.89    0.27
  -7  -9   0    0.03    0.05
  -7   9   0   -0.03    0.07
   7  -9   0    0.13    0.11
   7   9   0   -0.10    0.09
   8   9   0   10.64    0.59
  -8   9   0   11.24    0.53
   8  -9   0   10.15    0.61
  -8  -9   0   10.82    0.51
   0 -10   0    9.64    0.30
   0 -10   0    9.77    0.34
   0  10   0   10.36    0.36
   1  10   0    0.00    0.04
   1 -10   0   -0.02    0.03
  -1  10   0   -0.02    0.04
  -1 -10   0    0.00    0.03
   1  10   0    0.00    0.01
  -2  10   0   38.13    0.96
   2  10   0   36.97    0.99
   2 -10   0   37.36    0.98
  -2 -10   0   36.62    0.96
   3  10   0    0.00    0.04
  -3  10   0    0.05    0.06
  -3 -10   0   -0.03    0.05
   3 -10   0    0.03    0.06
   4  10   0   94.45    2.32
  -4  10   0   98.28    2.26
  -4 -10   0   97.48    2.24
   4 -10   0   97.20    2.33
  -5 -10   0   -0.03    0.04
   5  10   0   -0.06    0.08
  -5  10   0    0.04    0.06
   5 -10   0   -0.01    0.07
  -6 -10   0    0.54    0.12
   6 -10   0    0.57    0.14
   6  10   0    0.49    0.15
  -6  10   0    0.59    0.13
  -7  10   0    0.13    0.09
   7  10   0   -0.03    0.08
   7 -10   0   -0.02    0.11
  -7 -10   0    0.01    0.06
   8  10   0   19.96    0.87
  -8 -10   0   20.69    0.78
   8 -10   0   19.60    0.89
   1 -11   0    0.01    0.04
  -1 -11   0    0.05    0.04
  -1  11   0   -0.01    0.05
   1  11   0   -0.02    0.04
   1  11   0    0.03    0.02
   2 -11   0    2.15    0.17
   2  11   0    2.36    0.18
  -2 -11   0    2.55    0.18
  -2  11   0    2.51    0.17
   3 -11   0   -0.04    0.06
  -3  11   0    0.00    0.05
   3  11   0    0.05    0.06
  -3 -11   0   -0.01    0.05
  -4 -11   0   -0.01    0.04
   4  11   0   -0.02    0.07
  -4  11   0    0.02    0.06
   4 -11   0   -0.01    0.06
   5  11   0    0.08    0.09
  -5  11   0   -0.04    0.05
  -5 -11   0   -0.05    0.04
   5 -11   0    0.01    0.07
   6 -11   0    0.08    0.08
   6  11   0   -0.01    0.08
  -6 -11   0    0.09    0.07
  -6  11   0    0.01    0.08
   7  11   0    0.04    0.11
  -7 -11   0    0.02    0.06
  -7  11   0   -0.09    0.06
   7 -11   0    0.11    0.09
   8 -11   0    0.45    0.17
   8  11   0    0.42    0.16
  -8 -11   0    0.22    0.09
   0 -12   0   84.14    1.81
   0  12   0   79.72    1.92
  -1  12   0   -0.01    0.04
  -1 -12   0    0.04    0.05
   1  12   0    0.00    0.05
   1  12   0    0.04    0.02
   1 -12   0    0.00    0.04
   2  12   0    0.88    0.12
  -2 -12   0    1.05    0.12
  -2  12   0    1.06    0.12
   2 -12   0    1.07    0.13
  -3  12   0    0.09    0.07
   3 -12   0   -0.06    0.06
   3  12   0    0.01    0.06
  -3 -12   0    0.03    0.06
  -4 -12   0   47.12    1.30
   4  12   0   50.67    1.37
   4 -12   0   50.36    1.38
  -4  12   0   50.58    1.30
  -5  12   0   -0.03    0.06
  -5 -12   0   -0.03    0.04
   5  12   0    0.02    0.07
   5 -12   0    0.03    0.06
   6 -12   0    0.19    0.10
   6  12   0    0.11    0.11
  -6 -12   0    0.40    0.10
  -6  12   0    0.22    0.10
   7 -12   0   -0.07    0.06
  -7 -12   0   -0.03    0.06
   7  12   0    0.20    0.12
  -7  12   0    0.00    0.07
  -8 -12   0    0.16    0.07
   8  12   0    0.23    0.14
   8 -12   0    0.04    0.09
   0 -13   0    0.11    0.04
   0  13   0    0.08    0.06
   1 -13   0   -0.01    0.05
   1  13   0    0.02    0.05
  -1 -13   0    0.08    0.05
  -1  13   0    0.03    0.05
   2  13   0    3.93    0.26
   2 -13   0    4.12    0.25
  -2 -13   0    4.01    0.25
  -2  13   0    4.11    0.24
  -3  13   0    0.02    0.06
  -3 -13   0    0.00    0.05
   3 -13   0   -0.03    0.07
   3  13   0   -0.01    0.07
  -4 -13   0   15.18    0.58
  -4  13   0   15.03    0.55
   4  13   0   15.43    0.61
   4 -13   0   15.31    0.62
   5 -13   0   -0.10    0.06
  -5 -13   0   -0.03    0.05
   5  13   0    0.09    0.09
  -5  13   0    0.00    0.06
  -6  13   0    2.92    0.24
  -6 -13   0    2.64    0.24
   6 -13   0    2.52    0.26
   6  13   0    2.91    0.29
   7 -13   0   -0.04    0.08
  -7 -13   0    0.04    0.06
  -7  13   0    0.10    0.08
   7  13   0    0.14    0.13
   0 -14   0    0.78    0.09
   0  14   0    0.60    0.11
   1 -14   0   -0.04    0.05
  -1 -14   0    0.07    0.05
   1  14   0    0.01    0.06
  -1  14   0    0.07    0.06
   2  14   0    0.37    0.10
   2 -14   0    0.42    0.11
  -2  14   0    0.33    0.09
  -2 -14   0    0.38    0.10
  -3  14   0    0.07    0.07
  -3 -14   0    0.04    0.05
   3 -14   0    0.04    0.08
   3  14   0    0.03    0.07
   4 -14   0    0.48    0.13
  -4  14   0    0.52    0.12
  -4 -14   0    0.71    0.13
   4  14   0    0.56    0.15
   5 -14   0    0.05    0.07
   5  14   0    0.02    0.09
  -5 -14   0    0.03    0.05
  -5  14   0    0.01    0.07
   6 -14   0    3.95    0.33
  -6 -14   0    4.03    0.30
  -6  14   0    4.60    0.30
   6  14   0    3.50    0.32
  -7 -14   0   -0.08    0.05
   7  14   0    0.19    0.13
   7 -14   0    0.04    0.07
   0  15   0   -0.02    0.05
   1 -15   0   -0.05    0.05
  -1 -15   0   -0.03    0.05
   1  15   0   -0.03    0.06
  -1  15   0    0.00    0.07
  -2 -15   0    2.33    0.20
   2 -15   0    2.89    0.22
  -2  15   0    2.48    0.20
   2  15   0    2.24    0.20
  -3 -15   0   -0.04    0.06
   3 -15   0    0.03    0.05
  -3  15   0    0.04    0.07
   3  15   0    0.14    0.09
  -4  15   0    0.16    0.09
   4 -15   0    0.38    0.11
  -4 -15   0    0.15    0.07
   4  15   0    0.19    0.11
   5 -15   0   -0.02    0.06
  -5 -15   0   -0.04    0.05
   5  15   0    0.03    0.09
  -5  15   0   -0.04    0.06
   6  15   0    0.65    0.18
  -6 -15   0    0.57    0.13
   6 -15   0    0.41    0.14
  -6  15   0    0.52    0.13
   7  15   0    0.05    0.13
  -7 -15   0   -0.02    0.05
   7 -15   0    0.01    0.07
   0  16   0    0.47    0.11
   1  16   0   -0.06    0.06
   1 -16   0    0.14    0.06
  -1  16   0    0.00    0.06
  -1 -16   0    0.17    0.09
  -2  16   0    1.25    0.15
   2  16   0    1.25    0.16
  -2 -16   0    1.21    0.15
   2 -16   0    1.15    0.14
   3  16   0   -0.01    0.07
  -3 -16   0   -0.05    0.06
  -3  16   0    0.00    0.06
   3 -16   0   -0.04    0.06
   4 -16   0    0.03    0.08
  -4  16   0    0.04    0.08
  -4 -16   0    0.14    0.08
   4  16   0   -0.02    0.08
   5 -16   0    0.09    0.07
  -5 -16   0    0.05    0.06
   5  16   0   -0.10    0.09
  -5  16   0   -0.10    0.06
   6  16   0    1.75    0.25
   6 -16   0    1.86    0.23
  -6  16   0    2.09    0.21
  -6 -16   0    2.10    0.22
  -7 -16   0    0.16    0.07
   7 -16   0    0.14    0.08
   7  16   0    0.15    0.14
   0  17   0    0.16    0.09
   1  17   0   -0.04    0.06
  -1  17   0    0.13    0.08
  -2 -17   0    1.60    0.18
   2 -17   0    1.74    0.17
  -2  17   0    1.60    0.18
   2  17   0    1.71    0.20
   3 -17   0   -0.03    0.05
  -3  17   0    0.07    0.08
   3  17   0    0.07    0.07
  -3 -17   0   -0.06    0.06
  -4 -17   0   15.79    0.64
   4 -17   0   16.33    0.67
   4  17   0   14.82    0.66
  -5  17   0    0.05    0.07
  -5 -17   0    0.03    0.05
   5 -17   0    0.20    0.09
   5  17   0   -0.01    0.09
  -6 -17   0    9.03    0.49
   6 -17   0    8.81    0.53
  -6  17   0    8.60    0.46
   0  18   0    2.69    0.24
   1  18   0   -0.09    0.07
  -1  18   0   -0.06    0.06
   2  18   0    1.15    0.16
  -2  18   0    0.82    0.14
  -2 -18   0    0.79    0.15
   3 -18   0    0.09    0.07
   3  18   0    0.01    0.07
  -3 -18   0   -0.02    0.07
  -3  18   0   -0.12    0.06
  -4 -18   0    2.79    0.25
   4 -18   0    3.52    0.28
   4  18   0    3.11    0.29
  -4  18   0    3.09    0.25
  -5  18   0    0.10    0.08
  -5 -18   0   -0.05    0.05
   5 -18   0    0.01    0.07
   5  18   0   -0.06    0.11
   6 -18   0    0.61    0.14
  -6 -18   0    0.44    0.12
   6  18   0    0.29    0.15
   0  19   0    0.54    0.14
  -1  19   0   -0.09    0.07
   1  19   0   -0.04    0.06
  -2 -19   0    0.17    0.10
  -2  19   0    0.15    0.09
   2  19   0    0.25    0.11
  -3 -19   0    0.05    0.07
   3 -19   0   -0.01    0.05
  -3  19   0    0.05    0.08
   3  19   0    0.00    0.09
   4 -19   0    0.45    0.12
  -4  19   0    0.42    0.13
   4  19   0    0.47    0.13
  -4 -19   0    0.37    0.12
  -5 -19   0   -0.03    0.05
   5  19   0    0.09    0.12
   5 -19   0    0.01    0.07
  -5  19   0   -0.13    0.06
  -1  20   0    0.11    0.09
   1  20   0    0.06    0.08
  -2  20   0    0.32    0.12
   2  20   0    0.33    0.13
  -3 -20   0    0.00    0.09
   3  20   0    0.03    0.08
  -3  20   0    0.08    0.08
  -4 -20   0    0.64    0.17
  -4  20   0    0.49    0.14
   4 -20   0    0.48    0.13
   4  20   0    0.68    0.16
   5 -20   0   -0.08    0.08
  -5 -20   0   -0.09    0.05
  -5  20   0   -0.05    0.08
   5  20   0    0.08    0.14
   0  21   0    0.15    0.09
  -1  21   0    0.09    0.08
   1  21   0    0.15    0.09
   2  21   0    5.00    0.37
  -2  21   0    5.35    0.36
   3  21   0    0.03    0.08
  -3  21   0   -0.02    0.08
   4  21   0    6.57    0.45
  -4 -21   0    6.37    0.43
  -4  21   0    7.15    0.41
   0  22   0    4.28    0.33
   1  22   0   -0.01    0.07
  -1  22   0    0.11    0.09
  -2  22   0    5.79    0.38
   2  22   0    5.02    0.38
   3  22   0   -0.05    0.07
  -3  22   0   -0.04    0.07
   4  22   0    0.04    0.08
  -4  22   0    0.17    0.10
  -4 -22   0    0.09    0.10
   0  23   0    0.00    0.08
   1  23   0    0.17    0.10
  -1  23   0    0.03    0.08
  -2  23   0   -0.09    0.07
   2  23   0    0.05    0.08
   3  23   0    0.12    0.08
  -3  23   0    0.04    0.07
   0  24   0    0.72    0.17
   1  24   0   -0.13    0.08
  -1  24   0    0.07    0.09
   0   0   1    0.00    0.00
   1   0  -1   -0.07    0.02
  -1   0  -1   -0.09    0.01
   1   0   1   -0.12    0.02
   1   0   1   -0.10    0.02
   1   0  -1   -0.11    0.02
   2   0  -1   -0.01    0.02
   2   0  -1    0.01    0.02
   2   0   1    0.01    0.03
   2   0   1    0.05    0.03
   3   0  -1    0.00    0.04
   3   0   1    0.07    0.05
   3   0  -1    0.03    0.03
   3   0   1   -0.03    0.03
   4   0  -1    0.05    0.05
   4   0  -1   -0.02    0.04
   4   0   1    0.01    0.04
   4   0   1    0.06    0.05
   5   0  -1    0.00    0.06
   5   0   1    0.00    0.05
   5   0  -1   -0.02    0.05
   5   0   1    0.03    0.07
   6   0  -1   -0.01    0.06
  -6   0  -1    0.00    0.08
   6   0   1    0.00    0.07
   6   0  -1    0.04    0.08
   6   0   1   -0.12    0.06
  -6   0  -1   -0.05    0.04
   7   0  -1    0.02    0.09
  -7   0   1   -0.16    0.07
  -7   0  -1    0.05    0.10
   7   0   1    0.06    0.11
  -8   0  -1    0.11    0.11
  -8   0   1    0.06    0.09
   8   0  -1    0.22    0.10
   8   0   1   -0.05    0.09
   9   0  -1   -0.04    0.10
  -9   0  -1   -0.07    0.09
   9   0   1    0.00    0.10
  -9   0   1   -0.04    0.08
   0   1  -1    0.01    0.00
   0   1   1    0.00    0.00
   0   1   1    0.00    0.00
   0  -1   1    0.01    0.01
   1  -1   1  120.17    2.55
  -1  -1  -1  118.71    2.49
   1   1  -1  120.39    2.55
  -1   1   1  124.18    2.58
   1   1  -1  122.28    2.58
   1   1   1  119.06    2.58
   1   1   1  120.73    2.54
   1  -1  -1  120.12    2.55
  -1   1  -1  123.37    2.58
   2   1  -1    8.10    0.25
   2  -1   1    7.84    0.26
   2   1  -1    8.25    0.25
   2  -1   1    8.08    0.26
  -2   1  -1    7.72    0.26
   2   1   1    8.11    0.25
   2   1   1    7.71    0.26
   2  -1  -1    7.91    0.25
   2  -1  -1    7.73    0.26
   3   1  -1   22.07    0.61
   3  -1   1   21.68    0.62
   3  -1   1   22.64    0.62
   3   1  -1   22.37    0.60
   3  -1  -1   22.67    0.62
   3   1   1   22.30    0.60
   3  -1  -1   23.45    0.61
   3   1   1   22.39    0.62
   4   1  -1   21.15    0.64
   4  -1   1   21.66    0.65
   4   1  -1   21.80    0.64
   4  -1   1   21.61    0.65
   4  -1  -1   22.66    0.64
   4   1   1   21.63    0.63
  -4   1  -1   21.79    0.65
   4   1   1   21.46    0.65
   4  -1  -1   21.36    0.65
   5   1  -1    4.08    0.25
   5  -1   1    4.30    0.27
  -5   1   1    4.88    0.27
  -5  -1  -1    4.59    0.22
   5   1  -1    4.24    0.25
   5   1   1    4.65    0.27
   5  -1  -1    3.94    0.26
   5  -1  -1    4.24    0.25
   5   1   1    4.57    0.26
  -5   1  -1    4.38    0.26
  -6  -1  -1    0.99    0.12
   6   1  -1    0.94    0.15
  -6   1   1    0.95    0.14
   6  -1   1    0.95    0.16
   6   1  -1    0.92    0.14
  -6   1  -1    1.05    0.15
   6  -1  -1    0.92    0.15
   6   1   1    0.75    0.15
   6   1   1    0.91    0.15
  -7  -1  -1    6.24    0.40
   7  -1   1    7.05    0.42
   7   1  -1    7.63    0.42
   7   1  -1    7.32    0.41
  -7   1   1    7.16    0.39
   7   1   1    7.41    0.42
  -7   1  -1    7.14    0.41
   7   1   1    7.14    0.41
  -7  -1   1    6.65    0.34
   7  -1  -1    6.87    0.42
  -8  -1  -1    2.97    0.28
  -8   1   1    2.05    0.22
   8   1  -1    2.35    0.26
   8  -1   1    2.67    0.27
  -8   1  -1    2.27    0.24
  -8  -1   1    2.48    0.25
   8  -1  -1    2.47    0.27
   8   1   1    2.31    0.25
   9  -1   1    0.94    0.21
  -9  -1  -1    0.78    0.18
  -9   1   1    0.73    0.17
  -9  -1   1    0.56    0.16
  -9   1  -1    0.77    0.18
   9  -1  -1    0.86    0.21
   0  -2   1  231.70    4.80
   0  -2   1  240.45    4.94
   0   2   1  220.28    4.88
   0   2   1  238.02    4.94
  -1  -2  -1   60.02    1.27
   1   2  -1   59.07    1.31
   1  -2   1   60.68    1.31
   1   2  -1   59.59    1.29
  -1   2   1   60.02    1.30
  -1   2  -1   59.21    1.31
   1   2   1   60.83    1.32
   1  -2  -1   60.34    1.31
   1   2   1   61.29    1.29
   2  -2   1   15.85    0.45
  -2  -2  -1   17.13    0.42
   2   2  -1   16.75    0.45
   2   2  -1   16.28    0.42
  -2   2   1   16.56    0.43
   2   2   1   16.41    0.45
   2  -2  -1   16.47    0.46
  -2   2  -1   16.08    0.44
   2   2   1   16.61    0.42
   3   2  -1   21.63    0.57
  -3   2   1   21.55    0.58
   3   2  -1   21.90    0.60
   3  -2   1   20.93    0.61
  -3  -2  -1   21.30    0.55
   3   2   1   21.87    0.57
   3   2   1   21.26    0.60
   3  -2  -1   21.60    0.61
  -3   2  -1   21.27    0.59
  -4  -2  -1    8.99    0.31
   4   2  -1    8.84    0.34
   4   2  -1    8.94    0.35
  -4   2   1    8.63    0.33
   4  -2   1    8.55    0.36
   4   2   1    8.96    0.34
   4   2   1    8.91    0.36
   4  -2  -1    8.37    0.36
  -4   2  -1    8.54    0.35
  -5  -2  -1    0.23    0.07
   5  -2   1    0.26    0.09
   5   2  -1    0.28    0.08
  -5   2   1    0.20    0.08
   5   2  -1    0.32    0.09
  -5   2  -1    0.25    0.08
   5   2   1    0.31    0.09
   5   2   1    0.46    0.10
   5  -2  -1    0.31    0.10
  -6  -2  -1    8.85    0.36
   6   2  -1    9.16    0.43
  -6   2   1    8.99    0.41
   6  -2   1    8.54    0.43
   6   2  -1    9.07    0.42
  -6   2  -1    8.58    0.41
  -6  -2   1    8.05    0.37
   6   2   1    8.90    0.44
   6  -2  -1    7.87    0.42
   6   2   1    9.23    0.42
   7  -2   1    2.11    0.24
   7   2  -1    2.67    0.24
  -7   2   1    2.20    0.22
   7   2  -1    2.31    0.24
   7  -2  -1    2.32    0.25
  -7  -2   1    2.69    0.20
   7   2   1    2.36    0.23
  -7   2  -1    2.64    0.25
   7   2   1    2.58    0.25
  -8   2   1    2.16    0.22
   8   2  -1    1.97    0.23
  -8  -2  -1    2.69    0.27
   8  -2   1    2.54    0.28
   8   2  -1    1.69    0.23
   8  -2  -1    1.89    0.25
   8   2   1    2.58    0.26
  -8  -2   1    2.20    0.25
  -8   2  -1    2.44    0.25
  -9  -2  -1    0.60    0.16
   9  -2   1    0.55    0.19
  -9  -2   1    0.60    0.15
  -9   2  -1    0.51    0.14
   9  -2  -1    0.71    0.18
   0  -3   1   -0.18    0.02
   0  -3  -1   -0.16    0.02
   0   3   1   -0.16    0.02
   0  -3   1   -0.17    0.02
   0   3  -1   -0.19    0.02
  -1  -3  -1  320.76    6.94
   1   3  -1  337.61    7.17
  -1   3   1  354.11    7.18
   1  -3   1  348.01    7.08
  -1   3  -1  348.21    7.17
  -1  -3   1  354.08    7.30
   1   3   1  345.55    7.18
   1   3   1  346.18    7.27
  -1  -3   1  329.75    6.95
   1  -3  -1  341.56    7.08
   2   3  -1    0.62    0.06
  -2   3   1    0.91    0.07
   2   3  -1    0.67    0.06
  -2  -3  -1    0.65    0.06
   2  -3   1    0.61    0.07
  -2   3  -1    0.74    0.07
   2   3   1    0.66    0.05
   2   3   1    0.92    0.08
   2  -3  -1    0.69    0.08
   3   3  -1    3.17    0.16
   3   3  -1    3.44    0.18
  -3  -3  -1    3.68    0.17
   3  -3   1    3.41    0.19
  -3   3   1    3.64    0.17
   3   3   1    3.23    0.18
   3  -3  -1    3.21    0.19
  -3   3  -1    3.30    0.18
   3   3   1    3.48    0.16
  -4   3   1    0.14    0.06
   4   3  -1    0.16    0.06
  -4  -3  -1    0.07    0.05
   4  -3   1    0.14    0.07
   4   3  -1    0.11    0.06
  -4   3  -1    0.09    0.05
   4   3   1    0.11    0.06
   4   3   1    0.12    0.06
   4  -3  -1    0.14    0.08
   5  -3   1    8.15    0.39
   5   3  -1    8.56    0.36
  -5   3   1    8.01    0.35
   5   3  -1    8.51    0.38
  -5  -3  -1    8.17    0.33
   5   3   1    8.63    0.36
  -5   3  -1    8.97    0.38
   5   3   1    8.35    0.39
   5  -3  -1    7.88    0.39
  -6  -3  -1    2.03    0.17
   6   3  -1    2.19    0.20
   6   3  -1    2.03    0.21
  -6   3   1    2.14    0.20
   6  -3   1    1.66    0.20
  -6   3  -1    2.14    0.20
  -6  -3   1    1.97    0.18
   6   3   1    1.87    0.21
   6   3   1    2.39    0.21
   6  -3  -1    1.77    0.21
   7   3  -1    4.59    0.31
   7  -3   1    4.19    0.33
  -7   3   1    4.13    0.29
   7   3  -1    4.47    0.32
  -7  -3  -1    4.64    0.27
   7  -3  -1    3.91    0.32
  -7  -3   1    4.76    0.28
   7   3   1    4.43    0.30
  -7   3  -1    4.34    0.31
   7   3   1    3.88    0.31
   8  -3   1    0.12    0.11
  -8   3   1    0.12    0.08
   8   3  -1    0.06    0.10
  -8   3  -1    0.05    0.08
   8  -3  -1    0.09    0.11
   8   3   1   -0.02    0.09
  -9  -3  -1    0.16    0.11
   9  -3   1   -0.08    0.11
   9  -3  -1    0.17    0.14
  -9   3  -1    0.22    0.10
  -9  -3   1   -0.11    0.09
   0   4  -1   60.84    1.37
   0  -4   1   60.38    1.32
   0   4   1   62.64    1.36
   0  -4   1   64.53    1.34
   0  -4  -1   63.19    1.34
   1   4  -1   53.48    1.22
  -1   4   1   54.33    1.20
   1  -4   1   55.96    1.21
  -1  -4  -1   52.84    1.18
  -1   4  -1   55.23    1.21
   1  -4  -1   53.41    1.21
   1   4   1   55.56    1.20
  -1  -4   1   55.99    1.19
   1   4   1   51.68    1.22
   2  -4   1    1.32    0.10
  -2  -4  -1    1.17    0.09
   2   4  -1    1.21    0.07
   2   4  -1    1.11    0.09
  -2   4   1    1.29    0.08
  -2   4  -1    1.11    0.09
  -2  -4   1    1.20    0.09
   2   4   1    1.18    0.07
   2   4   1    1.23    0.09
   2  -4  -1    1.34    0.10
  -3  -4  -1   25.43    0.65
   3   4  -1   25.13    0.69
  -3   4   1   24.88    0.66
   3   4  -1   25.26    0.62
   3  -4   1   23.95    0.70
   3   4   1   25.51    0.62
   3   4   1   23.60    0.69
  -3  -4   1   24.89    0.66
   3  -4  -1   24.91    0.70
  -3   4  -1   25.51    0.68
   4   4  -1    0.49    0.08
  -4  -4  -1    0.57    0.09
   4  -4   1    0.57    0.11
  -4   4   1    0.55    0.08
   4   4  -1    0.58    0.09
   4   4   1    0.64    0.10
   4   4   1    0.61    0.08
   4  -4  -1    0.60    0.12
  -4   4  -1    0.39    0.09
  -4  -4   1    0.57    0.09
  -5  -4  -1    1.06    0.12
   5   4  -1    1.07    0.12
   5  -4   1    1.15    0.15
   5   4  -1    1.04    0.13
  -5   4   1    1.02    0.12
   5  -4  -1    0.79    0.13
  -5  -4   1    0.92    0.12
  -5   4  -1    0.92    0.12
   5   4   1    1.41    0.13
   5   4   1    1.03    0.13
   6  -4   1   16.21    0.65
   6   4  -1   16.69    0.64
  -6   4   1   16.48    0.60
  -6  -4  -1   17.15    0.57
   6   4  -1   17.89    0.60
   6   4   1   17.26    0.66
  -6   4  -1   16.67    0.62
   6  -4  -1   16.93    0.67
  -6  -4   1   17.08    0.59
   6   4   1   17.99    0.61
  -7  -4  -1    6.98    0.34
   7   4  -1    7.12    0.38
   7   4  -1    6.64    0.40
  -7   4   1    6.79    0.37
   7  -4   1    6.52    0.42
   7  -4  -1    6.58    0.42
   7   4   1    7.41    0.39
   7   4   1    7.23    0.42
  -7  -4   1    6.87    0.35
  -7   4  -1    6.38    0.37
  -8   4   1    5.36    0.34
   8  -4   1    4.97    0.39
   8   4  -1    5.30    0.38
  -8   4  -1    5.01    0.35
   8  -4  -1    4.32    0.37
   8   4   1    5.27    0.39
   9  -4   1   -0.02    0.11
  -9  -4  -1    0.09    0.11
   9   4  -1   -0.16    0.10
   9  -4  -1   -0.10    0.11
  -9   4  -1    0.01    0.08
  -9  -4   1    0.21    0.12
   9   4   1    0.01    0.11
   0   5   1   -0.09    0.02
   0  -5  -1   -0.06    0.02
   0  -5   1   -0.06    0.02
   0   5  -1   -0.07    0.02
   0  -5   1   -0.07    0.02
   1   5  -1  107.57    2.39
  -1  -5  -1  109.92    2.32
  -1   5   1  113.31    2.37
   1  -5   1  113.42    2.36
  -1  -5   1  112.48    2.33
  -1   5  -1  106.62    2.38
   1   5   1  107.02    2.39
   1  -5  -1  110.12    2.36
  -2   5   1   21.48    0.55
  -2  -5  -1   21.46    0.56
   2   5  -1   20.97    0.58
   2  -5   1   21.70    0.59
   2  -5  -1   20.97    0.59
  -2   5  -1   21.88    0.57
  -2  -5   1   22.37    0.49
   2   5   1   20.39    0.58
   2   5   1   22.04    0.49
  -2  -5   1   21.21    0.57
  -3  -5  -1   13.43    0.43
  -3   5   1   14.16    0.42
   3  -5   1   14.13    0.47
   3   5  -1   14.32    0.38
   3   5  -1   13.81    0.45
   3   5   1   13.50    0.46
   3   5   1   14.94    0.39
  -3  -5   1   13.88    0.44
   3  -5  -1   13.26    0.47
  -3   5  -1   13.51    0.43
  -4   5   1   14.04    0.46
   4  -5   1   14.03    0.51
   4   5  -1   14.13    0.43
  -4  -5  -1   14.71    0.47
   4   5  -1   14.22    0.50
   4   5   1   14.38    0.43
   4  -5  -1   13.69    0.51
  -4   5  -1   13.83    0.47
  -4  -5   1   13.63    0.47
   4   5   1   13.98    0.50
   5   5  -1    5.74    0.31
  -5   5   1    5.97    0.29
  -5  -5  -1    5.58    0.28
   5  -5   1    5.74    0.33
   5   5  -1    5.89    0.27
  -5  -5   1    6.07    0.30
   5   5   1    6.00    0.27
   5  -5  -1    5.44    0.33
   5   5   1    5.59    0.31
  -5   5  -1    5.62    0.30
   6   5  -1    6.41    0.32
   6   5  -1    6.16    0.36
  -6  -5  -1    5.78    0.31
  -6   5   1    5.80    0.32
   6  -5   1    5.53    0.36
  -6  -5   1    6.04    0.32
   6   5   1    6.10    0.37
   6  -5  -1    5.68    0.36
  -6   5  -1    6.11    0.34
   6   5   1    5.91    0.31
  -7  -5  -1    6.79    0.34
  -7   5   1    6.66    0.37
   7   5  -1    6.93    0.41
   7  -5   1    6.26    0.41
   7  -5  -1    6.32    0.41
  -7   5  -1    6.28    0.37
  -7  -5   1    6.59    0.35
   7   5   1    7.13    0.42
  -8   5   1    0.80    0.13
   8   5  -1    0.73    0.17
   8  -5   1    0.87    0.21
   8   5   1    0.69    0.19
  -8   5  -1    0.84    0.15
   8  -5  -1    0.84    0.21
   9  -5   1    0.39    0.16
   9   5  -1    0.61    0.16
   9   5   1    0.58    0.17
   9  -5  -1    0.29    0.17
  -9   5  -1    0.36    0.13
   0  -6   1   61.45    1.35
   0  -6  -1   62.31    1.34
   0   6   1   61.85    1.39
   0   6  -1   61.07    1.39
   0  -6   1   63.51    1.34
   1  -6   1    1.53    0.10
  -1  -6  -1    1.69    0.11
   1   6  -1    1.63    0.10
  -1   6   1    1.73    0.10
  -1   6  -1    1.63    0.10
  -1  -6   1    1.43    0.10
   1   6   1    1.72    0.11
   1  -6  -1    1.83    0.11
  -2   6   1   28.37    0.70
   2   6  -1   27.66    0.73
  -2  -6  -1   28.18    0.71
   2  -6   1   26.55    0.73
  -2  -6   1   27.41    0.71
   2  -6  -1   28.70    0.74
  -2   6  -1   27.16    0.71
   2   6   1   28.01    0.74
   3   6  -1    0.05    0.04
   3  -6   1    0.02    0.05
  -3  -6  -1    0.14    0.05
   3   6  -1    0.04    0.03
  -3   6   1    0.05    0.04
  -3  -6   1    0.00    0.04
   3   6   1    0.14    0.04
   3  -6  -1    0.08    0.05
   3   6   1    0.10    0.05
  -3   6  -1    0.04    0.04
   4   6  -1    0.47    0.10
  -4  -6  -1    0.54    0.09
   4   6  -1    0.46    0.07
   4  -6   1    0.50    0.12
  -4   6   1    0.55    0.08
  -4  -6   1    0.54    0.09
   4   6   1    0.63    0.10
  -4   6  -1    0.40    0.09
   4  -6  -1    0.49    0.11
   4   6   1    0.55    0.08
  -5   6   1    1.20    0.13
   5  -6   1    0.78    0.14
  -5  -6  -1    1.22    0.13
   5   6  -1    1.17    0.15
   5   6  -1    1.30    0.13
   5   6   1    1.27    0.15
  -5   6  -1    1.02    0.13
   5   6   1    1.22    0.13
   5  -6  -1    0.98    0.15
  -5  -6   1    1.08    0.13
  -6  -6  -1    2.09    0.19
   6  -6   1    2.13    0.23
   6   6  -1    1.70    0.20
  -6   6   1    2.06    0.19
  -6  -6   1    1.96    0.17
   6   6   1    2.08    0.22
   6  -6  -1    2.09    0.23
  -6   6  -1    1.90    0.19
   7  -6   1    1.70    0.23
  -7   6   1    1.76    0.18
  -7  -6  -1    1.87    0.17
   7   6  -1    1.80    0.22
  -7  -6   1    1.97    0.19
   7  -6  -1    1.61    0.22
   7   6   1    2.02    0.23
  -7   6  -1    1.70    0.20
   8  -6   1    1.20    0.21
  -8   6   1    1.21    0.17
   8   6  -1    1.51    0.22
   8  -6  -1    1.43    0.23
   8   6   1    1.63    0.24
  -8  -6   1    1.34    0.16
  -8   6  -1    1.26    0.18
   9  -6   1    1.24    0.25
   9   6  -1    1.37    0.23
  -9   6  -1    1.12    0.18
   9  -6  -1    1.52    0.26
   9   6   1    1.64    0.24
   0  -7   1   -0.02    0.02
   0  -7  -1    0.11    0.03
   0   7   1    0.01    0.03
   0   7  -1    0.00    0.03
   0  -7   1   -0.01    0.02
  -1  -7  -1   51.52    1.21
  -1   7   1   53.77    1.22
   1  -7   1   52.93    1.22
   1   7  -1   52.75    1.24
  -1   7  -1   54.70    1.24
   1  -7  -1   53.67    1.23
   1   7   1   52.79    1.24
  -1  -7   1   52.52    1.21
  -2   7   1    3.32    0.16
  -2  -7  -1    3.60    0.18
   2   7  -1    3.58    0.19
   2  -7   1    3.66    0.20
   2  -7  -1    3.44    0.20
  -2  -7   1    3.28    0.18
  -2   7  -1    3.66    0.18
   2   7   1    3.17    0.18
  -3  -7  -1    0.25    0.07
   3  -7   1    0.11    0.06
  -3   7   1    0.21    0.06
   3   7  -1    0.19    0.06
   3  -7  -1    0.15    0.07
  -3   7  -1    0.20    0.06
   3   7   1    0.17    0.06
  -3  -7   1    0.15    0.06
  -3  -7   1    0.24    0.03
   3   7   1    0.22    0.04
   4  -7   1    9.98    0.44
   4   7  -1   11.25    0.33
   4   7  -1    9.53    0.41
  -4  -7  -1   10.84    0.40
  -4   7   1   10.17    0.38
  -4   7  -1   10.37    0.40
  -4  -7   1   10.50    0.41
   4  -7  -1   10.35    0.44
   4   7   1   11.03    0.44
   4   7   1   10.77    0.33
  -5   7   1   14.96    0.53
  -5  -7  -1   14.57    0.53
   5   7  -1   16.40    0.48
   5  -7   1   15.02    0.60
   5   7  -1   15.42    0.58
   5   7   1   15.11    0.59
  -5  -7   1   15.95    0.55
  -5   7  -1   14.76    0.54
   5   7   1   16.47    0.49
   5  -7  -1   14.46    0.60
  -6  -7  -1    2.13    0.18
   6   7  -1    2.21    0.22
   6  -7   1    2.37    0.24
  -6   7   1    2.59    0.21
   6   7   1    2.51    0.24
  -6  -7   1    2.27    0.19
   6  -7  -1    2.19    0.23
  -6   7  -1    2.21    0.20
   7  -7   1    5.73    0.41
  -7  -7  -1    6.70    0.36
   7   7  -1    6.85    0.42
  -7   7   1    7.09    0.38
  -7   7  -1    6.85    0.39
   7  -7  -1    6.44    0.43
   7   7   1    6.37    0.42
  -7  -7   1    6.74    0.37
   8   7  -1    0.03    0.10
   8  -7   1    0.10    0.11
   8  -7  -1    0.10    0.12
  -8  -7   1    0.07    0.06
   8   7   1   -0.07    0.10
  -8   7  -1    0.07    0.09
   0  -8   1   52.40    1.13
   0   8  -1   49.58    1.19
   0  -8   1   49.52    1.15
   0   8   1   49.42    1.18
   0  -8  -1   51.65    1.13
   1  -8   1    3.43    0.17
  -1   8   1    3.16    0.16
   1   8  -1    3.23    0.17
  -1  -8  -1    3.37    0.17
  -1  -8   1    3.39    0.17
   1   8   1    3.21    0.09
  -1   8  -1    2.86    0.16
   1  -8  -1    3.33    0.17
   1   8   1    3.20    0.17
  -2  -8  -1   35.79    0.92
   2  -8   1   37.00    0.95
  -2   8   1   37.43    0.92
   2   8  -1   37.11    0.96
  -2   8  -1   37.26    0.93
   2  -8  -1   37.46    0.95
   2   8   1   36.35    0.96
  -2  -8   1   37.75    0.93
  -3  -8  -1    5.05    0.25
   3   8  -1    5.00    0.26
  -3   8   1    5.11    0.23
   3  -8   1    5.75    0.29
   3  -8  -1    4.76    0.27
  -3  -8   1    4.81    0.25
  -3   8  -1    5.25    0.25
   3   8   1    5.30    0.27
  -4   8   1    0.57    0.09
   4   8  -1    0.72    0.11
  -4  -8  -1    0.56    0.10
   4  -8   1    0.66    0.14
  -4   8  -1    0.63    0.10
   4   8   1    0.72    0.12
   4   8   1    0.63    0.06
  -4  -8   1    0.60    0.10
   4  -8  -1    0.76    0.12
  -5  -8  -1    0.46    0.11
   5  -8   1    0.52    0.12
   5   8  -1    0.47    0.13
  -5   8   1    0.59    0.12
   5  -8  -1    0.26    0.10
  -5  -8   1    0.30    0.09
  -5   8  -1    0.39    0.11
   5   8   1    0.39    0.12
  -6   8   1    3.00    0.22
   6  -8   1    2.54    0.26
  -6  -8  -1    2.52    0.20
   6   8  -1    2.62    0.25
   6   8   1    2.52    0.25
  -6   8  -1    2.33    0.21
   6  -8  -1    2.42    0.25
  -6  -8   1    2.77    0.22
  -7  -8  -1   11.96    0.50
   7  -8   1   11.01    0.59
   7   8  -1   11.20    0.56
  -7   8   1   11.33    0.50
   7   8   1   11.74    0.58
   7  -8  -1   10.54    0.57
  -7  -8   1   12.35    0.53
  -7   8  -1   10.97    0.51
   8  -8   1    2.26    0.28
   8   8  -1    2.29    0.27
   8   8   1    2.76    0.30
  -8  -8   1    2.58    0.22
   8  -8  -1    2.25    0.28
  -8   8  -1    2.76    0.26
   0  -9   1    0.01    0.03
   0  -9   1   -0.05    0.02
   0   9  -1    0.02    0.04
   0   9   1    0.08    0.04
   0  -9  -1    0.03    0.03
   1  -9   1   37.90    0.93
  -1  -9  -1   36.67    0.93
  -1   9   1   39.16    0.94
   1   9  -1   37.67    0.96
  -1  -9   1   39.55    0.83
   1   9   1   37.81    0.82
   1  -9  -1   39.29    0.94
  -1   9  -1   37.73    0.95
   1   9   1   37.06    0.96
  -1  -9   1   36.20    0.93
   2   9  -1    3.74    0.21
  -2   9   1    3.85    0.19
  -2  -9  -1    3.73    0.20
   2  -9   1    3.65    0.21
   2  -9  -1    3.78    0.21
  -2   9  -1    3.31    0.19
   2   9   1    3.59    0.21
  -2  -9   1    3.54    0.20
  -3   9   1   13.62    0.45
   3   9  -1   14.18    0.49
  -3  -9  -1   13.21    0.47
   3  -9   1   13.07    0.49
  -3  -9   1   13.24    0.47
  -3   9  -1   13.53    0.46
   3   9   1   14.26    0.50
   3  -9  -1   13.76    0.50
  -4  -9  -1    0.35    0.09
   4  -9   1    0.25    0.09
  -4   9   1    0.31    0.08
   4   9  -1    0.29    0.09
  -4  -9   1    0.29    0.09
   4  -9  -1    0.23    0.10
  -4   9  -1    0.23    0.08
   4   9   1    0.31    0.10
   5   9  -1   26.84    0.87
  -5   9   1   26.76    0.80
   5  -9   1   25.74    0.88
  -5  -9  -1   27.34    0.81
  -5   9  -1   26.93    0.81
   5   9   1   26.87    0.88
   5  -9  -1   26.06    0.88
  -5  -9   1   24.90    0.81
   6   9  -1    7.62    0.42
  -6   9   1    7.64    0.37
   6  -9   1    7.30    0.43
  -6  -9  -1    7.76    0.39
  -6  -9   1    8.48    0.41
   6  -9  -1    7.16    0.43
   6   9   1    7.78    0.44
  -6   9  -1    7.89    0.40
   7   9  -1    1.07    0.21
  -7  -9  -1    1.12    0.15
   7  -9   1    0.93    0.21
  -7   9   1    1.14    0.16
  -7  -9   1    1.28    0.16
   7  -9  -1    1.20    0.21
   7   9   1    0.81    0.20
  -7   9  -1    0.81    0.14
  -8  -9  -1    4.18    0.29
   8   9  -1    4.63    0.38
   8  -9   1    3.69    0.36
  -8   9  -1    4.87    0.34
  -8  -9   1    4.02    0.30
   8  -9  -1    3.69    0.37
   8   9   1    4.79    0.39
   0 -10   1   47.45    1.08
   0  10  -1   46.95    1.16
   0 -10   1   45.91    1.11
   0 -10  -1   47.72    1.08
   0  10   1   46.78    1.15
   1  10  -1   58.82    1.45
   1 -10   1   61.62    1.40
  -1  10   1   60.85    1.42
  -1 -10  -1   59.91    1.40
   1  10   1   59.91    1.45
   1  10   1   61.86    1.29
   1 -10  -1   61.61    1.41
  -1 -10   1   61.03    1.29
  -1 -10   1   56.69    1.40
  -1  10  -1   60.12    1.43
  -2  10   1    0.53    0.08
  -2 -10  -1    0.76    0.10
   2 -10   1    0.53    0.09
   2  10  -1    0.51    0.08
  -2 -10   1    0.66    0.09
   2  10   1    0.48    0.10
   2 -10  -1    0.62    0.10
  -2  10  -1    0.54    0.09
  -3  10   1    0.13    0.06
  -3 -10  -1    0.20    0.08
   3  10  -1    0.17    0.07
   3 -10   1    0.12    0.07
  -3  10  -1    0.08    0.06
  -3 -10   1    0.15    0.07
   3  10   1    0.12    0.07
   3 -10  -1    0.13    0.08
  -4  10   1    1.12    0.13
   4 -10   1    0.87    0.15
  -4 -10  -1    1.05    0.14
   4  10  -1    0.97    0.14
  -4  10  -1    0.97    0.13
  -4 -10   1    0.96    0.13
   4  10   1    0.82    0.16
   4 -10  -1    0.80    0.17
  -5 -10  -1    0.12    0.06
   5 -10   1    0.04    0.07
   5  10  -1    0.07    0.09
  -5  10   1   -0.09    0.06
  -5 -10   1    0.04    0.06
   5 -10  -1    0.02    0.06
  -5  10  -1    0.01    0.06
   5  10   1   -0.06    0.08
  -6  10   1    0.06    0.06
  -6 -10  -1    0.03    0.06
   6  10  -1   -0.15    0.07
   6 -10   1   -0.06    0.06
  -6  10  -1    0.06    0.08
  -6 -10   1   -0.01    0.05
   6 -10  -1   -0.14    0.06
   6  10   1    0.12    0.10
  -7  10   1    1.35    0.17
   7  10  -1    1.26    0.19
  -7 -10  -1    1.36    0.17
   7 -10   1    1.17    0.24
  -7 -10   1    1.60    0.18
   7 -10  -1    1.33    0.23
   7  10   1    1.45    0.22
  -7  10  -1    1.43    0.18
   8 -10   1    0.82    0.22
  -8 -10  -1    0.74    0.12
   8  10  -1    0.79    0.20
  -8 -10   1    0.77    0.13
   8  10   1    0.66    0.19
  -8  10  -1    0.85    0.15
   8 -10  -1    0.68    0.22
   0  11   1    0.15    0.06
   0 -11   1    0.05    0.04
   0 -11   1    0.03    0.03
   0 -11  -1    0.00    0.03
   0  11  -1    0.04    0.05
  -1 -11  -1    0.15    0.05
   1  11  -1    0.16    0.07
  -1  11   1    0.14    0.06
   1 -11   1    0.15    0.07
   1  11   1    0.14    0.03
  -1 -11   1    0.21    0.04
  -1  11  -1    0.12    0.06
   1 -11  -1    0.16    0.06
  -1 -11   1    0.19    0.07
   1  11   1    0.23    0.07
  -2  11   1    9.31    0.35
   2  11  -1    9.11    0.38
  -2 -11  -1    8.98    0.37
   2 -11   1    9.08    0.37
   2 -11  -1    9.64    0.38
   2  11   1    9.15    0.38
  -2  11  -1    8.81    0.35
  -2 -11   1    8.94    0.37
  -3  11   1    7.22    0.31
   3  11  -1    6.79    0.33
  -3 -11  -1    6.94    0.33
   3 -11   1    6.78    0.35
   3  11   1    7.28    0.35
   3 -11  -1    7.32    0.36
  -3 -11   1    7.07    0.34
  -3  11  -1    7.07    0.32
   4  11  -1    5.06    0.31
  -4 -11  -1    5.30    0.30
  -4  11   1    6.30    0.30
   4 -11   1    5.38    0.32
   4 -11  -1    5.75    0.34
  -4  11  -1    5.75    0.30
   4  11   1    5.49    0.33
  -4 -11   1    5.60    0.31
  -5  11   1    1.13    0.15
   5 -11   1    1.04    0.16
   5  11  -1    1.14    0.17
  -5 -11  -1    1.09    0.14
   5  11   1    1.05    0.17
  -5  11  -1    0.97    0.14
  -5 -11   1    0.99    0.13
   5 -11  -1    0.82    0.14
  -6  11   1    1.95    0.19
  -6 -11  -1    1.78    0.18
   6  11  -1    1.47    0.20
   6 -11   1    1.62    0.21
   6  11   1    2.06    0.23
  -6 -11   1    1.82    0.19
  -6  11  -1    1.79    0.18
   6 -11  -1    1.86    0.22
  -7  11   1    2.95    0.24
   7  11  -1    3.17    0.31
  -7 -11  -1    3.07    0.25
   7 -11   1    2.73    0.28
   7  11   1    2.90    0.29
  -7  11  -1    3.14    0.26
  -7 -11   1    2.86    0.25
   7 -11  -1    3.03    0.29
  -8 -11  -1    0.12    0.06
   8 -11   1    0.14    0.13
   8  11  -1    0.03    0.11
   8 -11  -1   -0.02    0.12
   8  11   1    0.00    0.12
  -8  11  -1    0.15    0.09
  -8 -11   1    0.20    0.08
   0 -12  -1   -0.01    0.04
   0  12  -1   -0.01    0.05
   0 -12   1    0.08    0.04
   0  12   1   -0.07    0.04
   0 -12   1    0.02    0.03
  -1 -12  -1    2.61    0.18
   1  12  -1    2.84    0.19
   1 -12   1    2.39    0.16
  -1  12   1    2.38    0.17
   1  12   1    2.45    0.09
  -1 -12   1    2.74    0.10
   1 -12  -1    2.23    0.16
   1  12   1    2.54    0.19
  -1 -12   1    2.53    0.17
  -1  12  -1    2.32    0.17
  -2  12   1    1.07    0.12
   2  12  -1    1.30    0.14
  -2 -12  -1    1.31    0.13
   2 -12   1    1.37    0.14
  -2 -12   1    1.58    0.15
   2  12   1    1.45    0.15
  -2  12  -1    1.36    0.14
   2 -12  -1    1.42    0.14
   3  12  -1    5.82    0.32
  -3 -12  -1    5.72    0.31
  -3  12   1    6.32    0.30
   3 -12   1    6.23    0.33
   3 -12  -1    6.24    0.33
  -3  12  -1    6.08    0.30
   3  12   1    5.68    0.32
  -3 -12   1    5.72    0.31
  -4 -12  -1    1.00    0.13
  -4  12   1    0.92    0.13
   4  12  -1    0.86    0.15
   4 -12   1    0.82    0.13
  -4  12  -1    1.02    0.14
   4  12   1    0.81    0.16
   4 -12  -1    1.07    0.15
  -4 -12   1    1.11    0.14
   5  12  -1    0.73    0.16
   5 -12   1    0.33    0.10
  -5 -12  -1    0.52    0.12
  -5  12   1    0.47    0.11
  -5  12  -1    0.50    0.12
  -5 -12   1    0.44    0.11
   5  12   1    0.43    0.14
   5 -12  -1    0.53    0.14
   6 -12   1   -0.04    0.06
  -6  12   1   -0.01    0.06
  -6 -12  -1    0.06    0.05
   6  12  -1    0.04    0.08
   6 -12  -1   -0.06    0.06
  -6  12  -1    0.05    0.08
  -6 -12   1    0.12    0.07
   6  12   1    0.09    0.10
   7  12  -1    2.44    0.28
  -7 -12  -1    2.66    0.24
   7 -12   1    2.36    0.26
   7 -12  -1    2.59    0.28
  -7  12  -1    2.43    0.23
   7  12   1    2.14    0.26
  -7 -12   1    2.36    0.23
   8  12  -1    1.44    0.28
  -8 -12  -1    1.04    0.15
   8 -12   1    1.16    0.20
  -8 -12   1    0.94    0.14
   8 -12  -1    1.01    0.17
   8  12   1    0.98    0.23
   0 -13   1    0.10    0.04
   0  13   1    0.08    0.05
   0 -13   1    0.05    0.05
   0  13  -1    0.05    0.06
  -1  13   1    4.99    0.26
  -1 -13  -1    4.94    0.26
   1 -13   1    4.79    0.24
   1  13  -1    5.21    0.28
   1 -13  -1    5.28    0.25
  -1 -13   1    5.33    0.27
   1  13   1    4.97    0.27
  -1  13  -1    4.84    0.26
  -2 -13  -1   22.24    0.70
   2  13  -1   21.61    0.72
  -2  13   1   22.65    0.69
   2 -13   1   23.13    0.71
   2  13   1   22.99    0.73
  -2 -13   1   22.03    0.70
  -2  13  -1   23.20    0.70
   2 -13  -1   23.39    0.71
   3 -13   1    6.28    0.34
   3  13  -1    5.88    0.33
  -3 -13  -1    5.98    0.32
  -3  13   1    6.03    0.30
  -3 -13   1    5.59    0.31
  -3  13  -1    5.98    0.31
   3 -13  -1    5.92    0.34
   3  13   1    5.76    0.33
  -4  13   1    5.02    0.29
  -4 -13  -1    5.08    0.30
   4  13  -1    5.02    0.33
   4 -13   1    5.10    0.32
   4 -13  -1    4.78    0.32
  -4  13  -1    5.08    0.30
   4  13   1    5.14    0.33
  -4 -13   1    3.75    0.27
  -5  13   1    5.77    0.32
   5 -13   1    5.93    0.38
  -5 -13  -1    5.96    0.35
   5  13  -1    6.32    0.39
  -5 -13   1    6.17    0.36
   5 -13  -1    5.84    0.38
   5  13   1    6.24    0.39
  -5  13  -1    6.30    0.34
  -6 -13  -1    0.40    0.11
  -6  13   1    0.24    0.10
   6 -13   1    0.30    0.12
   6  13  -1    0.35    0.14
   6  13   1    0.21    0.13
   6 -13  -1    0.22    0.10
  -6 -13   1    0.26    0.11
  -6  13  -1    0.26    0.11
  -7 -13  -1    0.44    0.12
   7  13  -1   -0.03    0.11
   7 -13   1    0.30    0.12
   7 -13  -1    0.34    0.12
  -7 -13   1    0.44    0.11
   7  13   1    0.41    0.16
  -7  13  -1    0.24    0.10
   0  14   1    7.03    0.34
   0 -14  -1    7.75    0.28
   0  14  -1    7.42    0.35
   0 -14   1    7.24    0.28
  -1 -14  -1   16.00    0.55
   1  14  -1   15.30    0.56
   1 -14   1   16.41    0.52
  -1  14   1   14.88    0.53
   1  14   1   15.66    0.56
  -1 -14   1   15.48    0.53
  -1  14  -1   15.26    0.54
   1 -14  -1   15.85    0.51
  -2  14   1    5.20    0.28
   2  14  -1    4.63    0.29
  -2 -14  -1    5.46    0.30
   2 -14   1    5.18    0.29
  -2  14  -1    5.10    0.28
   2  14   1    5.05    0.30
  -2 -14   1    4.75    0.28
   2 -14  -1    5.39    0.29
   3 -14   1    0.75    0.15
  -3  14   1    0.74    0.12
  -3 -14  -1    0.61    0.11
   3  14  -1    0.62    0.14
  -3 -14   1    0.51    0.12
   3  14   1    0.66    0.14
  -3  14  -1    0.70    0.12
   3 -14  -1    0.77    0.15
   4  14  -1   16.60    0.65
   4 -14   1   16.50    0.65
  -4 -14  -1   16.93    0.63
  -4  14   1   17.26    0.60
  -4  14  -1   15.94    0.60
   4  14   1   15.96    0.65
  -4 -14   1   15.73    0.61
   4 -14  -1   15.83    0.65
   5  14  -1   -0.02    0.08
  -5 -14  -1    0.06    0.05
  -5  14   1    0.09    0.07
   5 -14   1    0.09    0.07
  -5 -14   1    0.03    0.07
   5  14   1    0.08    0.10
  -5  14  -1    0.04    0.07
   5 -14  -1   -0.02    0.07
  -6  14   1    0.22    0.09
   6  14  -1    0.30    0.14
  -6 -14  -1    0.55    0.13
   6 -14   1    0.60    0.15
  -6 -14   1    0.24    0.10
   6  14   1    0.48    0.15
  -6  14  -1    0.46    0.13
   6 -14  -1    0.40    0.13
   7 -14   1    2.93    0.28
  -7 -14  -1    3.21    0.27
   7  14  -1    3.14    0.32
  -7  14  -1    3.21    0.26
  -7 -14   1    2.86    0.26
   7 -14  -1    2.44    0.27
   7  14   1    2.95    0.31
   0  15   1   -0.01    0.05
   0  15  -1    0.03    0.06
   1  15  -1    5.21    0.30
  -1  15   1    5.82    0.31
   1 -15   1    5.73    0.28
   1 -15  -1    5.84    0.28
  -1 -15   1    5.50    0.30
  -1  15  -1    5.48    0.30
   1  15   1    5.54    0.31
  -2  15   1    6.50    0.33
   2  15  -1    6.30    0.35
   2 -15   1    7.16    0.35
  -2 -15  -1    6.71    0.35
   2  15   1    6.54    0.36
  -2  15  -1    7.31    0.35
  -2 -15   1    6.53    0.34
   2 -15  -1    6.73    0.34
  -3 -15  -1    4.57    0.29
  -3  15   1    4.57    0.28
   3  15  -1    3.97    0.29
   3 -15   1    5.09    0.31
  -3  15  -1    4.83    0.29
   3  15   1    4.78    0.32
   3 -15  -1    5.39    0.31
  -3 -15   1    4.28    0.28
   4  15  -1    0.47    0.14
  -4  15   1    0.50    0.12
   4 -15   1    0.71    0.12
  -4 -15  -1    0.70    0.12
  -4 -15   1    0.52    0.12
   4  15   1    0.67    0.16
  -4  15  -1    0.42    0.12
   4 -15  -1    0.71    0.15
  -5  15   1    0.05    0.07
  -5 -15  -1    0.20    0.07
   5  15  -1    0.13    0.11
   5 -15   1    0.19    0.11
   5  15   1    0.20    0.12
  -5  15  -1    0.09    0.08
  -5 -15   1    0.10    0.08
   5 -15  -1    0.25    0.10
   6  15  -1    0.99    0.21
   6 -15   1    0.84    0.15
  -6  15   1    0.81    0.12
  -6 -15  -1    0.86    0.14
  -6 -15   1    0.89    0.14
  -6  15  -1    0.72    0.15
   6  15   1    0.66    0.19
   6 -15  -1    0.79    0.17
  -7 -15  -1    0.00    0.05
   7  15  -1    0.06    0.12
   7 -15   1   -0.05    0.07
   7 -15  -1    0.10    0.08
   7  15   1    0.21    0.13
  -7  15  -1   -0.07    0.07
  -7 -15   1   -0.07    0.05
   0  16   1    0.30    0.10
   0  16  -1    0.17    0.08
  -1  16   1    0.34    0.09
   1 -16   1    0.27    0.08
   1  16  -1    0.18    0.09
   1  16   1    0.29    0.09
  -1  16  -1    0.28    0.10
  -1 -16   1    0.15    0.08
   1 -16  -1    0.27    0.08
  -2 -16  -1    0.08    0.07
   2  16  -1   -0.02    0.06
   2 -16   1    0.15    0.07
  -2  16   1    0.04    0.06
   2 -16  -1    0.06    0.07
  -2  16  -1   -0.09    0.06
  -2 -16   1    0.05    0.06
   2  16   1    0.01    0.07
   3 -16   1    5.69    0.33
   3  16  -1    5.75    0.35
  -3 -16  -1    4.68    0.31
  -3  16   1    5.17    0.30
  -3 -16   1    4.98    0.32
   3  16   1    5.32    0.35
   3 -16  -1    5.18    0.32
  -3  16  -1    4.99    0.31
   4 -16   1    2.98    0.26
   4  16  -1    3.22    0.28
  -4 -16  -1    3.10    0.25
  -4  16   1    2.88    0.23
  -4  16  -1    2.79    0.24
   4  16   1    3.01    0.27
  -4 -16   1    3.15    0.26
   4 -16  -1    2.58    0.25
  -5 -16  -1    2.65    0.24
   5  16  -1    2.43    0.26
   5 -16   1    3.06    0.28
  -5  16   1    2.87    0.23
  -5 -16   1    2.90    0.26
   5 -16  -1    3.27    0.28
   5  16   1    2.86    0.28
  -5  16  -1    2.91    0.25
   6 -16   1    0.46    0.13
   6  16  -1    0.34    0.15
  -6 -16  -1    0.35    0.10
   6  16   1    0.39    0.16
   6 -16  -1    0.37    0.13
  -6  16  -1    0.53    0.13
  -6 -16   1    0.25    0.09
  -7 -16  -1    1.25    0.16
   7 -16   1    1.42    0.19
   7  16  -1    1.31    0.24
   7 -16  -1    1.30    0.19
  -7 -16   1    1.10    0.17
   7  16   1    1.07    0.24
   1  17  -1    0.26    0.10
  -1  17   1    0.36    0.12
   1  17   1    0.30    0.10
  -1  17  -1    0.25    0.10
  -1 -17   1    0.36    0.11
  -2  17   1    6.21    0.34
   2  17  -1    5.69    0.35
   2 -17   1    6.70    0.34
  -2 -17  -1    6.37    0.36
   2  17   1    5.98    0.37
  -2  17  -1    5.71    0.33
  -2 -17   1    6.24    0.35
   2 -17  -1    6.53    0.34
   3 -17   1    1.94    0.19
  -3  17   1    1.88    0.19
   3  17  -1    2.02    0.21
  -3 -17  -1    2.24    0.21
   3 -17  -1    2.35    0.21
  -3  17  -1    2.27    0.21
   3  17   1    2.07    0.22
  -3 -17   1    2.18    0.22
  -4 -17  -1    5.45    0.35
  -4  17   1    5.74    0.34
   4  17  -1    5.60    0.38
   4 -17   1    6.18    0.38
  -4  17  -1    6.61    0.37
   4  17   1    5.70    0.39
   4 -17  -1    5.82    0.37
  -4 -17   1    5.40    0.35
   5 -17   1    0.05    0.08
  -5  17   1    0.03    0.08
   5  17  -1    0.01    0.09
  -5 -17  -1    0.16    0.07
   5 -17  -1    0.13    0.07
  -5 -17   1    0.01    0.06
   5  17   1    0.06    0.10
  -5  17  -1    0.18    0.09
   6 -17   1    0.44    0.15
  -6 -17  -1    0.56    0.15
   6  17  -1    0.69    0.20
  -6  17  -1    0.44    0.13
   6 -17  -1    0.57    0.15
   6  17   1    0.66    0.19
  -6 -17   1    0.39    0.11
   0  18   1   28.43    0.91
   0  18  -1   28.27    0.92
   1  18  -1    0.54    0.13
  -1  18   1    0.56    0.13
  -1  18  -1    0.67    0.15
   1  18   1    0.62    0.14
   2  18  -1    0.62    0.15
  -2  18   1    0.64    0.14
  -2 -18   1    0.66    0.14
  -2  18  -1    0.56    0.14
   2  18   1    0.54    0.14
   3 -18   1    0.63    0.11
  -3 -18  -1    0.44    0.13
  -3  18   1    0.37    0.12
   3  18  -1    0.44    0.13
  -3  18  -1    0.60    0.14
   3  18   1    0.54    0.14
  -3 -18   1    0.42    0.13
   3 -18  -1    0.36    0.10
  -4 -18  -1    2.05    0.22
  -4  18   1    2.39    0.22
   4  18  -1    2.35    0.25
   4 -18   1    2.55    0.24
  -4 -18   1    2.41    0.24
   4  18   1    2.50    0.25
  -4  18  -1    1.86    0.21
   4 -18  -1    2.42    0.23
  -5  18   1    3.91    0.28
   5  18  -1    2.98    0.30
  -5 -18  -1    3.31    0.28
   5 -18   1    3.25    0.30
   5 -18  -1    3.35    0.30
   5  18   1    2.71    0.29
  -5 -18   1    3.32    0.28
  -5  18  -1    3.26    0.27
  -6 -18  -1    0.14    0.07
   6  18  -1    0.14    0.13
   6 -18   1    0.07    0.08
   6  18   1    0.00    0.11
  -6 -18   1    0.20    0.08
  -6  18  -1    0.07    0.08
   6 -18  -1    0.14    0.08
   0  19   1    0.28    0.10
   0  19  -1    0.48    0.13
   1  19  -1    0.00    0.06
  -1  19   1    0.05    0.07
  -1  19  -1    0.13    0.09
   1  19   1   -0.08    0.06
   2  19  -1    0.21    0.10
  -2  19   1    0.22    0.11
   2  19   1    0.18    0.10
  -2  19  -1    0.21    0.09
  -2 -19   1    0.27    0.11
   3 -19   1    0.24    0.09
  -3  19   1    0.16    0.10
  -3 -19  -1    0.28    0.12
   3  19  -1    0.25    0.11
   3 -19  -1    0.26    0.08
  -3  19  -1    0.28    0.11
  -3 -19   1    0.09    0.09
   3  19   1    0.33    0.12
   4 -19   1    0.85    0.14
  -4 -19  -1    0.82    0.16
  -4  19   1    0.78    0.14
   4  19  -1    0.82    0.19
   4 -19  -1    0.98    0.15
  -4 -19   1    0.54    0.15
   4  19   1    0.75    0.17
  -4  19  -1    0.66    0.15
   5 -19   1    0.49    0.13
  -5  19   1    0.50    0.12
  -5 -19  -1    0.43    0.11
   5  19  -1    0.37    0.16
  -5  19  -1    0.33    0.11
   5 -19  -1    0.73    0.12
  -5 -19   1    0.28    0.11
   5  19   1    0.48    0.14
   0  20  -1   11.37    0.54
   0  20   1   11.67    0.54
   1  20  -1    0.29    0.12
  -1  20   1    0.36    0.12
  -1  20  -1    0.22    0.11
   1  20   1    0.29    0.12
  -2  20   1    0.04    0.08
   2  20  -1    0.09    0.09
   2  20   1    0.03    0.08
  -2 -20   1   -0.04    0.07
  -2  20  -1    0.09    0.08
   3  20  -1    5.82    0.40
  -3  20   1    6.38    0.38
   3  20   1    6.33    0.42
  -3  20  -1    6.61    0.39
  -3 -20   1    5.77    0.38
   4  20  -1    0.53    0.16
   4 -20   1    0.46    0.12
  -4 -20  -1    0.55    0.14
  -4  20   1    0.74    0.13
   4  20   1    0.44    0.14
  -4 -20   1    0.53    0.16
  -4  20  -1    0.70    0.16
   4 -20  -1    0.43    0.12
   5 -20   1    0.60    0.15
  -5 -20  -1    0.41    0.12
   5  20  -1    0.72    0.20
   5  20   1    0.68    0.16
   5 -20  -1    0.69    0.11
  -5 -20   1    0.65    0.14
  -5  20  -1    0.64    0.14
   0  21   1    0.21    0.09
   0  21  -1    0.09    0.10
  -1  21   1    4.80    0.34
   1  21  -1    5.25    0.37
  -1  21  -1    5.06    0.35
   1  21   1    5.35    0.37
  -2  21   1    0.12    0.09
   2  21  -1    0.05    0.08
   2  21   1    0.15    0.10
  -2  21  -1    0.03    0.08
  -3  21   1    2.20    0.22
   3  21  -1    1.90    0.24
  -3  21  -1    1.96    0.22
   3  21   1    2.05    0.24
  -3 -21   1    1.72    0.22
   4  21  -1    0.02    0.09
  -4 -21  -1    0.03    0.09
  -4  21   1   -0.02    0.08
   4  21   1   -0.02    0.07
  -4 -21   1    0.03    0.09
  -4  21  -1    0.11    0.08
   0  22   1    0.22    0.10
   0  22  -1    0.09    0.09
  -1  22   1   10.93    0.54
   1  22  -1   10.08    0.54
   1  22   1   11.20    0.56
  -1  22  -1   10.63    0.54
  -2  22   1    1.72    0.21
   2  22  -1    1.73    0.22
   2  22   1    1.57    0.22
  -2  22  -1    1.50    0.20
  -3  22   1    2.02    0.21
   3  22  -1    1.51    0.22
  -3 -22   1    2.04    0.25
   3  22   1    2.23    0.25
  -3  22  -1    2.29    0.24
  -4  22   1    3.10    0.27
   4  22  -1    2.79    0.29
  -4  22  -1    2.84    0.26
  -4 -22   1    3.00    0.30
   4  22   1    2.42    0.27
   0  23  -1    0.09    0.09
   0  23   1    0.04    0.08
  -1  23   1    0.36    0.12
   1  23  -1    0.56    0.15
  -1  23  -1    0.41    0.14
   1  23   1    0.46    0.13
  -2  23   1    0.24    0.10
   2  23  -1    0.08    0.10
   2  23   1    0.19    0.10
  -2  23  -1    0.29    0.12
   3  23  -1    0.20    0.09
  -3  23   1    0.25    0.11
  -3  23  -1    0.37    0.13
   3  23   1    0.48    0.14
   0  24  -1    2.19    0.25
   0  24   1    2.82    0.27
   1  24  -1    0.94    0.17
  -1  24   1    0.90    0.15
   1  24   1    1.06    0.18
  -1  24  -1    0.75    0.17
   1   0   2    4.92    0.16
  -1   0  -2    5.10    0.13
   1   0   2    5.15    0.17
   1   0  -2    4.96    0.14
   1   0  -2    4.94    0.16
   2   0   2   90.78    1.99
   2   0   2   89.38    2.03
   2   0  -2   93.36    2.00
   2   0  -2   93.70    2.00
  -2   0  -2   92.82    1.91
  -3   0  -2   31.37    0.71
   3   0   2   30.31    0.80
   3   0   2   30.10    0.78
   3   0  -2   30.74    0.79
   3   0  -2   30.97    0.77
   4   0   2    0.34    0.08
   4   0  -2    0.11    0.06
   4   0  -2    0.24    0.06
  -4   0  -2    0.21    0.05
   4   0   2    0.17    0.06
   5   0   2   34.55    0.98
  -5   0  -2   33.88    0.84
   5   0  -2   33.86    0.94
   5   0   2   32.82    0.95
   5   0  -2   34.23    0.97
   6   0  -2   16.55    0.60
   6   0   2   15.70    0.60
  -6   0  -2   16.60    0.50
   6   0  -2   15.21    0.60
  -6   0  -2   15.59    0.61
  -7   0  -2    0.21    0.15
  -7   0   2    0.20    0.14
   7   0  -2    0.25    0.13
   7   0   2    0.40    0.14
  -8   0   2    3.60    0.28
   8   0  -2    3.38    0.29
  -8   0  -2    2.96    0.28
   8   0   2    2.78    0.27
   9   0   2    0.18    0.12
  -9   0  -2    0.36    0.13
   9   0  -2    0.22    0.14
   0   1   2    0.00    0.01
   1   1  -2    1.24    0.06
   1  -1   2    1.33    0.07
  -1   1   2    1.17    0.05
  -1  -1  -2    1.31    0.06
   1  -1  -2    1.07    0.07
   1   1   2    1.23    0.06
   1   1   2    1.35    0.07
  -1   1  -2    1.23    0.07
  -1  -1   2    1.26    0.06
   2  -1   2   33.22    0.81
  -2  -1  -2   33.91    0.75
   2   1  -2   33.75    0.79
   2   1  -2   34.01    0.79
   2   1   2   34.09    0.83
   2   1   2   33.95    0.79
   2  -1  -2   33.95    0.79
   2  -1  -2   33.02    0.81
  -2   1  -2   34.00    0.82
   3   1  -2    4.20    0.19
   3  -1   2    4.29    0.21
   3   1  -2    4.29    0.20
   3  -1   2    4.17    0.20
  -3  -1  -2    4.33    0.17
  -3   1  -2    4.05    0.20
   3   1   2    4.22    0.21
   3  -1  -2    4.47    0.19
   3   1   2    4.10    0.19
   3  -1  -2    4.05    0.21
   4  -1   2   11.21    0.41
  -4  -1  -2   11.21    0.34
   4   1  -2   10.43    0.38
   4  -1   2   10.62    0.40
   4   1  -2   10.86    0.40
  -4   1  -2   10.52    0.41
   4   1   2   11.38    0.40
   4   1   2   10.40    0.41
   4  -1  -2   11.48    0.42
   4  -1  -2   11.48    0.39
   5   1  -2    0.88    0.11
  -5   1   2    0.75    0.11
   5  -1   2    0.74    0.12
   5   1  -2    0.64    0.12
  -5  -1  -2    0.66    0.08
   5   1   2    0.92    0.13
  -5   1  -2    0.60    0.12
  -5   1  -2    0.84    0.09
   5  -1  -2    0.91    0.13
   5   1   2    0.71    0.12
   5  -1  -2    0.80    0.11
   6   1  -2    1.47    0.17
   6  -1   2    1.23    0.17
  -6   1   2    1.26    0.16
   6   1  -2    1.52    0.17
  -6  -1  -2    1.66    0.14
   6   1   2    1.74    0.19
   6  -1  -2    1.82    0.20
  -6   1  -2    1.30    0.17
   6   1   2    1.50    0.19
   7   1  -2  105.95    2.58
   7  -1   2  106.68    2.60
  -7  -1  -2  109.97    2.63
  -7   1   2  107.22    2.56
   7   1  -2  103.19    2.56
   7   1   2  104.44    2.56
  -7   1  -2  102.58    2.59
   7   1   2  106.53    2.63
   7  -1  -2  102.96    2.58
  -8  -1  -2    0.52    0.16
   8  -1   2    0.67    0.18
   8   1  -2    0.56    0.16
  -8   1   2    0.54    0.15
  -8  -1   2    0.51    0.15
   8   1   2    0.87    0.18
   8  -1  -2    0.68    0.17
  -8   1  -2    0.67    0.17
   9  -1   2   -0.09    0.12
  -9  -1  -2    0.09    0.11
   9  -1  -2    0.13    0.14
  -9   1  -2    0.12    0.10
   0  -2   2    0.88    0.05
   0   2  -2    0.82    0.05
   0   2   2    0.86    0.05
   1   2  -2    2.80    0.11
   1  -2   2    3.01    0.12
  -1   2   2    2.90    0.09
  -1  -2  -2    2.98    0.11
  -1  -2   2    2.97    0.10
   1   2   2    3.01    0.12
   1   2   2    3.11    0.10
  -1   2  -2    2.69    0.11
   1  -2  -2    2.64    0.12
  -2  -2  -2   84.65    1.81
  -2   2   2   86.75    1.87
   2  -2   2   85.65    1.89
   2   2  -2   87.58    1.86
   2   2  -2   86.10    1.89
   2   2   2   86.16    1.85
   2  -2  -2   85.80    1.89
  -2   2  -2   85.31    1.90
   2   2   2   86.04    1.91
   3   2  -2    2.83    0.15
  -3  -2  -2    2.96    0.14
  -3   2   2    3.11    0.15
   3  -2   2    2.87    0.17
   3   2  -2    2.90    0.15
  -3   2  -2    2.55    0.16
   3  -2  -2    2.80    0.17
   3   2   2    2.87    0.15
   3   2   2    2.58    0.16
  -4  -2  -2    4.62    0.20
   4   2  -2    4.69    0.23
   4  -2   2    4.47    0.25
   4   2  -2    4.34    0.23
  -4   2   2    4.48    0.22
  -4   2  -2    4.57    0.24
   4   2   2    4.10    0.22
   4   2   2    4.85    0.25
   4  -2  -2    4.55    0.25
   5  -2   2    2.58    0.21
   5   2  -2    2.68    0.19
  -5  -2  -2    2.68    0.17
  -5   2   2    2.71    0.19
   5   2  -2    2.84    0.20
  -5   2  -2    2.29    0.19
   5  -2  -2    2.71    0.22
   5   2   2    2.93    0.22
   5   2   2    2.84    0.20
   6   2  -2   29.46    0.89
  -6   2   2   28.81    0.86
   6   2  -2   28.18    0.86
  -6  -2  -2   27.90    0.78
   6  -2   2   28.00    0.90
   6   2   2   28.58    0.87
   6  -2  -2   28.20    0.91
   6   2   2   27.03    0.90
  -6   2  -2   26.46    0.87
   7   2  -2    1.79    0.21
  -7   2   2    1.65    0.19
   7   2  -2    1.79    0.21
   7  -2   2    1.70    0.21
  -7   2  -2    1.41    0.21
   7   2   2    1.61    0.19
   7   2   2    1.59    0.21
   7  -2  -2    2.04    0.23
  -7  -2   2    1.90    0.17
  -8   2   2    3.56    0.28
  -8  -2  -2    3.39    0.31
   8   2  -2    3.47    0.30
   8  -2   2    2.96    0.30
   8   2  -2    3.32    0.29
   8  -2  -2    3.61    0.32
   8   2   2    3.83    0.31
  -8  -2   2    3.64    0.30
  -8   2  -2    3.31    0.29
   9  -2   2    1.92    0.27
  -9  -2  -2    2.32    0.26
   9  -2  -2    2.23    0.29
  -9  -2   2    2.28    0.25
  -9   2  -2    2.55    0.25
   0   3   2    0.00    0.01
   0  -3   2    0.01    0.02
   0   3  -2   -0.02    0.02
   0  -3   2    0.02    0.02
   0   3   2    0.01    0.02
  -1  -3  -2   45.80    1.01
  -1   3   2   46.05    1.01
   1  -3   2   46.56    1.04
   1   3  -2   44.70    1.03
  -1  -3   2   48.64    1.00
   1   3   2   46.07    1.05
   1   3   2   47.10    1.00
   1  -3  -2   45.90    1.04
  -1   3  -2   45.54    1.04
   2   3  -2   31.87    0.73
   2   3  -2   31.29    0.76
   2  -3   2   30.48    0.78
  -2   3   2   31.85    0.74
  -2  -3  -2   31.25    0.73
  -2   3  -2   30.42    0.77
   2   3   2   31.89    0.79
   2   3   2   32.02    0.72
   2  -3  -2   31.27    0.79
   3   3  -2    9.93    0.32
  -3  -3  -2   10.34    0.32
   3   3  -2   10.14    0.34
   3  -3   2   10.01    0.37
  -3   3   2   10.20    0.33
  -3   3  -2   10.56    0.36
   3   3   2   10.33    0.32
   3   3   2    9.76    0.36
   3  -3  -2   10.49    0.38
  -4   3   2   60.40    1.43
   4  -3   2   59.23    1.48
  -4  -3  -2   58.95    1.37
   4   3  -2   61.42    1.41
   4   3  -2   60.35    1.46
   4   3   2   60.13    1.49
  -4   3  -2   59.60    1.46
   4  -3  -2   58.94    1.48
   4   3   2   60.52    1.41
   5   3  -2    5.35    0.27
   5   3  -2    5.10    0.28
  -5   3   2    5.17    0.27
   5  -3   2    5.15    0.30
  -5  -3  -2    5.21    0.25
   5   3   2    4.86    0.29
  -5   3  -2    5.21    0.29
   5   3   2    5.14    0.27
   5  -3  -2    5.33    0.31
   6   3  -2    7.62    0.37
  -6   3   2    7.77    0.37
  -6  -3  -2    7.23    0.32
   6   3  -2    7.47    0.38
   6  -3   2    6.85    0.39
   6  -3  -2    7.15    0.41
   6   3   2    7.47    0.40
   6   3   2    7.76    0.37
  -6   3  -2    7.34    0.38
   7  -3   2    1.43    0.20
   7   3  -2    1.60    0.20
  -7   3   2    1.42    0.17
   7   3  -2    1.60    0.20
   7   3   2    1.49    0.19
   7  -3  -2    1.32    0.20
  -7  -3   2    1.59    0.16
   7   3   2    1.14    0.19
  -7   3  -2    1.43    0.19
  -8   3   2    2.67    0.23
   8   3  -2    3.19    0.29
   8  -3   2    2.49    0.27
  -8   3  -2    2.11    0.23
   8   3   2    2.37    0.27
   8  -3  -2    2.42    0.27
  -9  -3  -2   -0.07    0.09
   9  -3   2    0.01    0.12
   9  -3  -2    0.01    0.13
  -9   3  -2    0.24    0.10
  -9  -3   2    0.15    0.11
   0   4   2   11.74    0.29
   0  -4   2   11.26    0.30
   0   4  -2   11.38    0.32
   0   4   2   12.12    0.31
   0  -4   2   11.83    0.29
  -1  -4  -2  607.59   12.75
  -1   4   2  640.33   13.05
   1  -4   2  642.29   12.83
   1   4  -2  623.05   13.01
   1   4   2  606.58   13.01
   1   4   2  620.28   13.02
   1  -4  -2  623.39   12.88
  -1   4  -2  632.43   13.11
  -1  -4   2  624.35   12.70
   2  -4   2    9.04    0.32
  -2   4   2    9.26    0.27
   2   4  -2    9.50    0.31
  -2  -4  -2    9.36    0.29
   2  -4  -2    9.13    0.32
  -2  -4   2    9.87    0.25
   2   4   2    9.12    0.31
  -2   4  -2    8.98    0.30
   2   4   2    9.58    0.26
   3   4  -2   33.15    0.78
   3   4  -2   31.29    0.83
  -3   4   2   31.64    0.80
   3  -4   2   31.90    0.86
  -3  -4  -2   32.36    0.79
   3   4   2   31.98    0.85
   3   4   2   32.94    0.78
  -3   4  -2   31.67    0.83
   3  -4  -2   32.03    0.86
  -4  -4  -2    0.07    0.05
   4   4  -2    0.13    0.06
   4   4  -2    0.10    0.06
  -4   4   2    0.09    0.05
   4  -4   2    0.14    0.07
   4   4   2    0.12    0.06
   4  -4  -2    0.15    0.07
  -4   4  -2    0.14    0.07
   4   4   2    0.09    0.05
   5  -4   2    0.48    0.12
  -5   4   2    0.73    0.10
   5   4  -2    0.62    0.12
   5   4  -2    0.69    0.10
  -5  -4  -2    0.69    0.10
   5   4   2    0.66    0.10
   5   4   2    0.63    0.13
  -5   4  -2    0.60    0.11
   5  -4  -2    0.65    0.14
  -6   4   2    2.17    0.19
   6  -4   2    2.23    0.23
   6   4  -2    2.28    0.22
  -6  -4  -2    2.24    0.18
   6   4  -2    2.30    0.21
  -6   4  -2    2.60    0.22
   6   4   2    2.49    0.24
   6   4   2    2.39    0.20
  -6  -4   2    2.38    0.20
   6  -4  -2    2.00    0.23
   7   4  -2    1.06    0.18
  -7   4   2    1.17    0.15
   7   4  -2    1.30    0.18
   7  -4   2    1.28    0.20
  -7  -4   2    1.09    0.14
  -7   4  -2    1.31    0.18
   7  -4  -2    1.47    0.21
   7   4   2    1.21    0.20
   7   4   2    1.40    0.18
  -8   4   2    7.73    0.41
   8  -4   2    7.82    0.49
   8   4  -2    7.92    0.46
   8   4   2    7.27    0.47
  -8   4  -2    8.20    0.46
   8  -4  -2    7.65    0.49
   9  -4   2    1.37    0.23
   9   4  -2    1.43    0.21
  -9  -4  -2    1.27    0.21
  -9   4  -2    1.20    0.19
  -9  -4   2    1.18    0.20
   9  -4  -2    1.45    0.24
   0   5   2    0.04    0.03
   0   5   2    0.01    0.02
   0  -5   2   -0.02    0.02
   0   5  -2   -0.03    0.02
   0  -5   2   -0.03    0.02
   1  -5   2   17.91    0.47
  -1  -5  -2   17.17    0.46
   1   5  -2   17.23    0.47
  -1   5   2   17.60    0.44
  -1  -5   2   18.20    0.40
  -1  -5   2   17.56    0.47
   1   5   2   17.99    0.40
   1   5   2   17.34    0.47
   1  -5  -2   18.02    0.48
  -1   5  -2   17.67    0.47
  -2  -5  -2   35.00    0.84
   2  -5   2   35.05    0.88
   2   5  -2   34.88    0.87
  -2   5   2   35.54    0.83
   2   5   2   34.31    0.89
  -2  -5   2   35.82    0.78
   2  -5  -2   36.45    0.90
  -2   5  -2   35.08    0.87
   2   5   2   36.84    0.79
  -2  -5   2   35.14    0.86
   3   5  -2    7.54    0.25
   3   5  -2    7.27    0.29
  -3  -5  -2    7.69    0.28
   3  -5   2    7.25    0.31
  -3   5   2    7.64    0.27
  -3   5  -2    7.52    0.29
   3  -5  -2    6.89    0.31
   3   5   2    7.22    0.31
   3   5   2    7.70    0.25
  -3  -5   2    7.36    0.24
  -3  -5   2    7.08    0.29
  -4  -5  -2    9.42    0.34
   4   5  -2    9.47    0.32
   4   5  -2    9.02    0.37
  -4   5   2    8.91    0.33
   4  -5   2    8.46    0.38
   4  -5  -2    8.83    0.39
  -4   5  -2    9.17    0.37
  -4  -5   2    9.10    0.36
   4   5   2    8.86    0.38
   4   5   2    8.94    0.32
  -5  -5  -2    3.13    0.20
   5   5  -2    2.97    0.22
   5  -5   2    3.03    0.24
   5   5  -2    3.56    0.21
  -5   5   2    3.21    0.20
   5  -5  -2    3.18    0.25
  -5  -5   2    2.95    0.21
   5   5   2    3.57    0.21
   5   5   2    2.85    0.23
  -5   5  -2    2.84    0.21
   6   5  -2    6.66    0.33
   6   5  -2    6.80    0.37
   6  -5   2    6.29    0.39
  -6  -5  -2    6.46    0.32
  -6   5   2    6.61    0.34
  -6  -5   2    6.16    0.33
  -6   5  -2    6.74    0.36
   6   5   2    6.84    0.33
   6   5   2    6.50    0.38
   6  -5  -2    5.61    0.37
   7  -5   2    7.07    0.44
  -7  -5  -2    7.48    0.36
   7   5  -2    7.65    0.43
  -7   5   2    7.65    0.39
   7  -5  -2    7.77    0.46
  -7   5  -2    7.18    0.41
  -7  -5   2    7.52    0.38
   7   5   2    7.25    0.44
   8  -5   2    1.87    0.25
   8   5  -2    2.08    0.25
  -8   5  -2    1.98    0.22
   8   5   2    1.87    0.25
  -8  -5   2    2.20    0.20
   8  -5  -2    2.07    0.26
   9  -5   2    0.37    0.16
   9   5  -2    0.58    0.17
   9  -5  -2    0.70    0.20
  -9   5  -2    0.62    0.16
   9   5   2    0.59    0.19
   0   6   2  152.48    3.11
   0  -6  -2  149.98    3.12
   0  -6   2  154.78    3.09
   0  -6   2  149.02    3.12
   0   6  -2  141.65    3.19
   0   6   2  143.85    3.17
  -1  -6  -2   21.59    0.56
   1  -6   2   22.14    0.57
   1   6  -2   21.72    0.57
  -1   6   2   21.79    0.55
  -1   6  -2   21.25    0.57
   1   6   2   22.15    0.58
  -1  -6   2   21.16    0.56
   1  -6  -2   21.80    0.57
  -1  -6   2   22.98    0.49
  -2  -6  -2   17.30    0.50
   2   6  -2   18.19    0.52
   2  -6   2   18.03    0.53
  -2   6   2   17.99    0.48
  -2  -6   2   19.59    0.42
   2   6   2   19.28    0.43
   2   6   2   16.95    0.52
  -2   6  -2   17.65    0.51
   2  -6  -2   17.63    0.53
  -2  -6   2   17.58    0.51
   3  -6   2    0.70    0.10
  -3   6   2    0.56    0.07
   3   6  -2    0.72    0.09
  -3  -6  -2    0.71    0.09
   3  -6  -2    0.62    0.10
   3   6   2    0.63    0.06
   3   6   2    0.66    0.09
  -3   6  -2    0.47    0.08
  -3  -6   2    0.54    0.08
  -3  -6   2    0.64    0.06
  -4  -6  -2    3.10    0.19
   4   6  -2    3.19    0.16
   4  -6   2    2.62    0.21
  -4   6   2    3.13    0.18
   4   6  -2    3.16    0.21
   4  -6  -2    2.94    0.22
   4   6   2    3.36    0.17
  -4   6  -2    2.84    0.19
  -4  -6   2    3.10    0.20
   4   6   2    3.24    0.22
   5  -6   2    4.93    0.32
  -5  -6  -2    5.37    0.28
   5   6  -2    5.74    0.26
   5   6  -2    5.27    0.30
  -5   6   2    5.69    0.28
  -5   6  -2    5.96    0.31
   5   6   2    5.68    0.27
  -5  -6   2    4.86    0.28
   5   6   2    5.34    0.32
   5  -6  -2    5.90    0.35
  -6  -6  -2    1.15    0.14
   6   6  -2    0.98    0.16
  -6   6   2    1.24    0.15
   6  -6   2    1.22    0.18
  -6   6  -2    0.90    0.15
   6   6   2    1.02    0.17
  -6  -6   2    1.08    0.13
   6  -6  -2    1.19    0.18
  -7  -6  -2    0.79    0.11
   7   6  -2    0.74    0.17
  -7   6   2    0.70    0.14
   7  -6   2    0.48    0.16
  -7  -6   2    0.73    0.11
   7   6   2    0.87    0.18
  -7   6  -2    0.70    0.16
   7  -6  -2    0.76    0.19
   8   6  -2   -0.04    0.10
   8  -6   2    0.07    0.13
   8  -6  -2    0.11    0.11
   8   6   2   -0.04    0.11
  -8   6  -2    0.03    0.08
  -8  -6   2   -0.01    0.05
   9  -6   2    1.18    0.24
   9   6  -2    1.03    0.22
   9   6   2    1.21    0.25
   9  -6  -2    1.27    0.26
  -9   6  -2    1.08    0.17
   0   7  -2    0.00    0.03
   0   7   2    0.01    0.02
   0  -7   2    0.00    0.02
   0  -7  -2   -0.01    0.02
   0  -7   2    0.05    0.03
  -1   7   2    5.53    0.21
   1  -7   2    5.37    0.22
  -1  -7  -2    5.55    0.22
   1   7  -2    5.53    0.23
  -1  -7   2    5.81    0.16
   1   7   2    5.75    0.15
  -1  -7   2    5.98    0.23
  -1   7  -2    5.80    0.23
   1   7   2    5.57    0.23
   1  -7  -2    5.88    0.23
  -2  -7  -2   21.14    0.59
  -2   7   2   21.43    0.57
   2   7  -2   21.72    0.60
   2  -7   2   21.81    0.62
   2   7   2   20.49    0.61
  -2   7  -2   21.54    0.60
   2  -7  -2   21.82    0.62
  -2  -7   2   21.63    0.60
  -3  -7  -2    1.45    0.12
   3   7  -2    1.49    0.13
   3  -7   2    1.15    0.13
  -3   7   2    1.68    0.12
  -3   7  -2    1.21    0.12
  -3  -7   2    1.47    0.07
   3   7   2    1.58    0.08
   3  -7  -2    1.39    0.14
   3   7   2    1.23    0.13
  -3  -7   2    1.75    0.14
   4  -7   2    2.81    0.22
  -4   7   2    2.70    0.17
   4   7  -2    3.14    0.21
  -4  -7  -2    2.75    0.19
   4   7   2    2.54    0.20
   4   7   2    3.23    0.16
  -4  -7   2    2.87    0.14
   4  -7  -2    2.59    0.22
  -4   7  -2    2.86    0.20
  -4  -7   2    2.93    0.20
   5   7  -2    6.58    0.35
  -5  -7  -2    6.51    0.31
  -5   7   2    5.98    0.30
   5  -7   2    5.67    0.35
   5   7   2    6.55    0.27
   5  -7  -2    6.17    0.36
  -5   7  -2    6.13    0.32
  -5  -7   2    6.65    0.33
   5   7   2    6.01    0.35
  -6  -7  -2    1.33    0.14
   6   7  -2    0.92    0.16
  -6   7   2    1.03    0.13
   6  -7   2    0.90    0.18
   6  -7  -2    0.97    0.19
  -6  -7   2    0.85    0.13
  -6   7  -2    0.75    0.14
   6   7   2    0.96    0.19
   7  -7   2    1.03    0.21
  -7   7   2    0.93    0.14
   7   7  -2    0.94    0.19
  -7  -7  -2    1.00    0.13
   7   7   2    0.88    0.20
  -7  -7   2    1.10    0.15
  -7   7  -2    0.64    0.15
   7  -7  -2    0.90    0.20
   8   7  -2    6.59    0.44
   8  -7   2    6.42    0.46
   8   7   2    6.39    0.45
   8  -7  -2    6.08    0.44
  -8   7  -2    6.02    0.39
  -8  -7   2    6.37    0.38
   0  -8   2    8.41    0.25
   0   8   2    8.30    0.28
   0  -8   2    7.59    0.27
   0   8  -2    7.58    0.28
   0  -8  -2    8.07    0.25
  -1   8   2   11.88    0.36
  -1  -8  -2   11.36    0.37
   1  -8   2   11.52    0.37
   1   8  -2   11.40    0.38
   1   8   2   11.58    0.38
  -1  -8   2   12.40    0.29
  -1  -8   2   11.57    0.37
  -1   8  -2   11.20    0.37
   1   8   2   11.27    0.28
   1  -8  -2   11.57    0.37
   2  -8   2    4.41    0.23
  -2  -8  -2    4.20    0.21
  -2   8   2    5.29    0.21
   2   8  -2    4.58    0.22
  -2   8  -2    4.52    0.22
   2  -8  -2    4.63    0.23
  -2  -8   2    3.86    0.21
   2   8   2    4.65    0.23
  -3   8   2   12.72    0.41
   3  -8   2   13.17    0.48
  -3  -8  -2   13.30    0.45
   3   8  -2   12.24    0.45
  -3  -8   2   13.52    0.31
  -3   8  -2   13.14    0.44
   3   8   2   11.49    0.45
   3   8   2   13.54    0.33
   3  -8  -2   12.67    0.48
  -3  -8   2   13.10    0.45
  -4   8   2    3.15    0.19
   4   8  -2    3.12    0.22
  -4  -8  -2    2.95    0.20
   4  -8   2    2.44    0.21
   4  -8  -2    3.24    0.24
  -4  -8   2    2.81    0.20
   4   8   2    2.82    0.21
   4   8   2    3.11    0.14
  -4   8  -2    2.78    0.20
  -5   8   2    4.85    0.26
   5  -8   2    3.89    0.28
  -5  -8  -2    4.27    0.26
   5   8  -2    4.10    0.28
  -5  -8   2    4.47    0.27
   5  -8  -2    4.02    0.29
   5   8   2    4.25    0.30
  -5   8  -2    4.36    0.27
  -6  -8  -2    0.69    0.11
   6   8  -2    0.88    0.18
  -6   8   2    1.00    0.14
   6  -8   2    0.78    0.18
  -6   8  -2    0.73    0.13
   6  -8  -2    0.92    0.19
   6   8   2    0.87    0.15
  -6  -8   2    0.67    0.12
   7  -8   2    0.29    0.14
  -7   8   2    0.48    0.11
   7   8  -2    0.44    0.15
  -7  -8  -2    0.46    0.11
  -7  -8   2    0.49    0.12
   7   8   2    0.46    0.15
  -7   8  -2    0.33    0.11
   7  -8  -2    0.23    0.14
   8   8  -2    0.40    0.16
   8  -8   2    0.26    0.15
   8  -8  -2    0.33    0.16
  -8  -8   2    0.19    0.08
   8   8   2    0.58    0.18
  -8   8  -2    0.26    0.11
   0  -9   2   -0.03    0.02
   0  -9  -2    0.03    0.03
   0   9  -2   -0.01    0.04
   0  -9   2   -0.06    0.02
   0   9   2    0.01    0.03
   1  -9   2    2.73    0.16
  -1  -9  -2    2.35    0.15
   1   9  -2    2.46    0.16
  -1   9   2    2.40    0.14
  -1  -9   2    2.64    0.10
   1  -9  -2    2.46    0.15
   1   9   2    2.30    0.09
  -1  -9   2    2.29    0.15
   1   9   2    2.25    0.15
  -1   9  -2    2.68    0.16
  -2  -9  -2    0.03    0.05
   2   9  -2    0.05    0.04
   2  -9   2    0.07    0.06
  -2   9   2    0.06    0.04
  -2  -9   2    0.03    0.04
  -2   9  -2    0.03    0.04
   2  -9  -2    0.14    0.07
   2   9   2    0.01    0.04
  -3  -9  -2    2.13    0.16
  -3   9   2    2.21    0.15
   3   9  -2    2.17    0.17
   3  -9   2    2.14    0.18
  -3  -9   2    2.16    0.17
  -3   9  -2    2.13    0.16
   3   9   2    2.08    0.17
   3  -9  -2    2.00    0.18
  -4  -9  -2    5.39    0.28
  -4   9   2    5.30    0.26
   4   9  -2    5.32    0.30
   4  -9   2    4.75    0.30
   4   9   2    4.83    0.29
  -4  -9   2    5.14    0.29
  -4   9  -2    5.37    0.28
   4  -9  -2    4.86    0.31
  -5   9   2   18.97    0.61
   5   9  -2   19.45    0.69
   5  -9   2   18.11    0.70
  -5  -9  -2   18.21    0.63
  -5   9  -2   18.61    0.64
  -5  -9   2   18.89    0.65
   5   9   2   19.07    0.70
   5  -9  -2   17.95    0.70
   6   9  -2    1.39    0.19
  -6   9   2    1.31    0.15
   6  -9   2    0.94    0.17
  -6  -9  -2    1.46    0.16
  -6   9  -2    1.58    0.18
  -6  -9   2    1.27    0.16
   6  -9  -2    1.66    0.21
   6   9   2    1.55    0.20
  -7   9   2    0.11    0.07
   7  -9   2    0.02    0.09
   7   9  -2    0.05    0.09
  -7  -9  -2    0.00    0.05
   7  -9  -2    0.04    0.11
  -7  -9   2   -0.07    0.05
   7   9   2    0.01    0.09
  -7   9  -2    0.08    0.08
   8   9  -2    0.36    0.14
   8  -9   2    0.32    0.16
   8   9   2    0.21    0.14
  -8  -9   2    0.09    0.06
  -8   9  -2    0.33    0.12
   8  -9  -2    0.14    0.15
   0 -10   2   78.70    1.70
   0 -10  -2   78.56    1.70
   0  10  -2   76.22    1.78
   0  10   2   75.01    1.77
   0 -10   2   76.27    1.71
   1 -10   2    2.14    0.14
  -1  10   2    2.24    0.14
   1  10  -2    2.07    0.16
  -1 -10  -2    2.10    0.15
  -1 -10   2    2.16    0.15
  -1  10  -2    1.77    0.14
   1 -10  -2    2.33    0.15
   1  10   2    1.95    0.08
  -1 -10   2    2.20    0.09
   1  10   2    1.98    0.15
   2  10  -2    5.11    0.25
  -2 -10  -2    4.64    0.24
   2 -10   2    5.24    0.26
  -2  10   2    4.82    0.22
   2  10   2    4.58    0.25
  -2 -10   2    4.66    0.24
  -2  10  -2    4.90    0.24
   2 -10  -2    4.68    0.25
   3 -10   2    2.59    0.20
  -3  10   2    2.74    0.17
  -3 -10  -2    2.64    0.19
   3  10  -2    2.51    0.19
   3 -10  -2    2.53    0.20
  -3  10  -2    2.45    0.18
  -3 -10   2    2.40    0.18
   3  10   2    2.53    0.20
   4 -10   2    3.75    0.27
   4  10  -2    4.41    0.27
  -4  10   2    4.22    0.23
  -4 -10  -2    4.34    0.26
  -4 -10   2    3.74    0.25
  -4  10  -2    3.91    0.25
   4  10   2    3.90    0.27
   4 -10  -2    3.85    0.28
   5  10  -2    4.57    0.31
  -5  10   2    4.73    0.27
  -5 -10  -2    4.88    0.29
   5 -10   2    4.37    0.31
   5 -10  -2    4.89    0.33
  -5  10  -2    4.95    0.29
  -5 -10   2    5.04    0.30
   5  10   2    4.87    0.33
  -6 -10  -2    0.99    0.13
   6  10  -2    1.06    0.17
   6 -10   2    1.11    0.17
  -6  10   2    1.08    0.14
   6  10   2    0.97    0.18
  -6  10  -2    1.06    0.15
   6 -10  -2    1.07    0.16
  -6 -10   2    1.02    0.15
   7 -10   2    7.35    0.49
   7  10  -2    8.77    0.49
  -7 -10  -2    8.89    0.44
  -7 -10   2    8.71    0.45
   7  10   2    8.50    0.50
  -7  10  -2    8.59    0.45
   7 -10  -2    7.62    0.49
   8  10  -2    0.63    0.19
   8 -10   2    0.36    0.17
   8 -10  -2    0.31    0.18
  -8  10  -2    0.57    0.14
   8  10   2    0.54    0.18
  -8 -10   2    0.43    0.10
   0 -11  -2   -0.01    0.03
   0 -11   2    0.00    0.03
   0  11  -2    0.06    0.05
   0 -11   2    0.03    0.03
   0  11   2    0.02    0.05
  -1 -11  -2   52.89    1.26
   1  11  -2   48.91    1.28
  -1  11   2   51.75    1.26
   1 -11   2   52.81    1.24
   1 -11  -2   50.98    1.24
  -1 -11   2   49.99    1.24
  -1  11  -2   49.86    1.27
  -1 -11   2   54.34    1.13
   1  11   2   51.33    1.29
   1  11   2   51.70    1.11
  -2 -11  -2   12.55    0.45
   2 -11   2   12.86    0.46
  -2  11   2   12.40    0.42
   2  11  -2   12.47    0.46
   2 -11  -2   12.76    0.46
   2  11   2   13.04    0.47
  -2 -11   2   11.93    0.45
  -2  11  -2   12.91    0.45
  -3 -11  -2    3.04    0.21
  -3  11   2    2.99    0.19
   3 -11   2    3.09    0.23
   3  11  -2    2.84    0.21
   3 -11  -2    3.42    0.24
  -3  11  -2    2.81    0.20
  -3 -11   2    3.12    0.22
   3  11   2    3.05    0.22
  -4 -11  -2    0.22    0.08
   4 -11   2    0.20    0.08
  -4  11   2    0.20    0.08
   4  11  -2    0.22    0.10
  -4  11  -2    0.18    0.08
   4  11   2    0.23    0.10
   4 -11  -2    0.24    0.09
  -4 -11   2    0.20    0.08
   5 -11   2    9.03    0.47
  -5  11   2    9.62    0.40
   5  11  -2    9.13    0.45
  -5 -11  -2    9.31    0.42
   5  11   2    8.60    0.46
  -5 -11   2    9.28    0.44
   5 -11  -2    9.43    0.48
  -5  11  -2    9.32    0.43
   6  11  -2    1.59    0.21
  -6 -11  -2    1.76    0.18
  -6  11   2    1.46    0.16
   6 -11   2    1.70    0.21
   6  11   2    1.70    0.21
   6 -11  -2    1.60    0.21
  -6 -11   2    1.65    0.18
  -6  11  -2    1.28    0.17
  -7 -11  -2    0.14    0.08
   7 -11   2    0.32    0.11
   7  11  -2    0.20    0.13
  -7  11  -2    0.20    0.10
   7  11   2    0.37    0.15
  -7 -11   2    0.09    0.06
   7 -11  -2    0.14    0.10
   8 -11   2   -0.04    0.11
  -8 -11  -2    0.08    0.06
   8  11  -2    0.23    0.12
   8  11   2    0.06    0.12
   8 -11  -2   -0.01    0.12
  -8  11  -2   -0.08    0.08
  -8 -11   2   -0.08    0.06
   0  12  -2    1.59    0.14
   0 -12   2    1.47    0.13
   0 -12   2    1.51    0.11
   0  12   2    1.48    0.14
   0  12   2    1.70    0.11
  -1 -12  -2    2.41    0.17
   1  12  -2    1.95    0.16
   1 -12   2    2.00    0.15
  -1  12   2    2.29    0.16
  -1 -12   2    2.30    0.10
   1 -12  -2    2.34    0.16
   1  12   2    2.03    0.17
   1  12   2    2.17    0.09
  -1 -12   2    2.25    0.17
  -1  12  -2    1.76    0.15
  -2  12   2    3.14    0.19
   2  12  -2    2.95    0.20
   2 -12   2    3.23    0.22
  -2 -12  -2    3.12    0.21
  -2 -12   2    3.38    0.22
  -2  12  -2    3.25    0.21
   2  12   2    2.97    0.21
   2 -12  -2    3.03    0.21
   3  12  -2   14.47    0.54
  -3  12   2   15.06    0.50
   3 -12   2   14.25    0.54
  -3 -12  -2   14.48    0.52
   3 -12  -2   13.95    0.54
  -3 -12   2   12.68    0.51
  -3  12  -2   13.88    0.51
   3  12   2   14.25    0.55
  -4 -12  -2    7.49    0.37
  -4  12   2    7.77    0.35
   4 -12   2    7.83    0.41
   4  12  -2    7.32    0.39
  -4 -12   2    7.62    0.38
   4  12   2    8.07    0.41
  -4  12  -2    7.96    0.37
   4 -12  -2    7.64    0.41
   5 -12   2    0.18    0.09
  -5 -12  -2    0.18    0.08
  -5  12   2    0.32    0.09
   5  12  -2    0.18    0.11
   5 -12  -2    0.15    0.08
   5  12   2    0.16    0.10
  -5  12  -2    0.17    0.09
  -5 -12   2    0.14    0.08
   6 -12   2    2.98    0.28
   6  12  -2    3.07    0.29
  -6 -12  -2    3.50    0.26
  -6  12   2    3.52    0.24
   6 -12  -2    3.01    0.28
   6  12   2    3.03    0.29
  -6 -12   2    2.65    0.24
  -6  12  -2    3.56    0.27
  -7 -12  -2    0.61    0.14
   7 -12   2    0.87    0.20
   7  12  -2    1.04    0.22
   7 -12  -2    0.97    0.16
  -7  12  -2    0.97    0.16
  -7 -12   2    0.70    0.15
   7  12   2    1.19    0.20
   8 -12   2    1.10    0.19
   8  12  -2    1.20    0.24
  -8 -12  -2    1.39    0.16
   8 -12  -2    1.39    0.21
  -8  12  -2    1.42    0.19
   8  12   2    1.40    0.24
  -8 -12   2    1.49    0.18
   0 -13   2    0.07    0.03
   0  13   2    0.13    0.05
   0  13  -2    0.13    0.06
   0 -13   2    0.09    0.05
   0  13   2    0.17    0.07
   1  13  -2    4.85    0.27
   1 -13   2    4.97    0.24
  -1  13   2    4.57    0.25
  -1 -13   2    4.68    0.25
  -1  13  -2    4.65    0.26
   1  13   2    4.62    0.26
   1 -13  -2    4.93    0.25
  -2  13   2    1.41    0.14
  -2 -13  -2    1.45    0.15
   2 -13   2    1.48    0.15
   2  13  -2    1.68    0.16
   2  13   2    1.48    0.16
   2 -13  -2    1.64    0.16
  -2 -13   2    1.34    0.15
  -2  13  -2    1.29    0.15
   3 -13   2   27.01    0.84
  -3 -13  -2   25.41    0.80
  -3  13   2   27.34    0.78
   3  13  -2   26.09    0.83
   3 -13  -2   26.32    0.83
   3  13   2   26.46    0.84
  -3  13  -2   26.06    0.80
  -3 -13   2   24.75    0.80
  -4  13   2    0.64    0.12
   4 -13   2    0.76    0.15
  -4 -13  -2    0.75    0.12
   4  13  -2    0.67    0.15
   4  13   2    0.64    0.15
   4 -13  -2    0.66    0.15
  -4  13  -2    0.66    0.13
  -4 -13   2    0.87    0.13
  -5 -13  -2    0.33    0.09
  -5  13   2    0.15    0.08
   5 -13   2   -0.04    0.08
   5  13  -2    0.18    0.11
   5 -13  -2    0.15    0.09
  -5  13  -2    0.22    0.09
   5  13   2    0.10    0.10
  -5 -13   2    0.13    0.08
   6 -13   2    1.77    0.21
  -6  13   2    1.88    0.18
  -6 -13  -2    1.41    0.17
   6  13  -2    1.74    0.23
  -6 -13   2    1.50    0.19
  -6  13  -2    1.70    0.19
   6  13   2    1.50    0.22
   6 -13  -2    1.63    0.21
   7 -13   2    0.76    0.19
   7  13  -2    0.93    0.21
  -7 -13  -2    0.98    0.14
   7  13   2    1.04    0.23
  -7  13  -2    0.96    0.17
  -7 -13   2    0.84    0.15
   7 -13  -2    0.74    0.17
   0  14   2   18.31    0.50
   0 -14   2   17.50    0.56
   0  14   2   17.16    0.59
   0  14  -2   17.23    0.59
   0 -14   2   18.17    0.51
   1  14  -2    0.86    0.13
   1 -14   2    1.02    0.11
  -1  14   2    0.95    0.12
   1  14   2    0.93    0.13
  -1  14  -2    0.85    0.12
   1 -14  -2    0.93    0.11
  -1 -14   2    1.00    0.12
  -2  14   2    1.15    0.13
  -2 -14  -2    1.01    0.14
   2  14  -2    0.87    0.13
   2 -14   2    0.90    0.14
  -2  14  -2    0.91    0.14
   2 -14  -2    0.97    0.14
  -2 -14   2    0.88    0.13
   2  14   2    0.98    0.15
   3 -14   2    6.55    0.36
  -3  14   2    6.26    0.31
   3  14  -2    5.86    0.34
  -3 -14  -2    6.24    0.33
  -3 -14   2    6.43    0.35
  -3  14  -2    6.52    0.34
   3  14   2    5.92    0.35
   3 -14  -2    6.54    0.36
   4  14  -2    1.58    0.19
  -4  14   2    1.64    0.16
   4 -14   2    1.44    0.18
  -4 -14  -2    1.17    0.16
  -4 -14   2    1.46    0.17
   4  14   2    1.65    0.20
  -4  14  -2    1.73    0.18
   4 -14  -2    1.43    0.18
  -5  14   2    0.06    0.07
   5 -14   2    0.15    0.08
  -5 -14  -2    0.10    0.06
   5  14  -2    0.08    0.10
   5  14   2    0.05    0.09
  -5  14  -2    0.12    0.08
  -5 -14   2   -0.01    0.06
   5 -14  -2    0.03    0.08
   6  14  -2    0.01    0.09
  -6 -14  -2    0.11    0.06
   6 -14   2    0.09    0.09
  -6 -14   2    0.08    0.07
   6  14   2    0.19    0.12
  -6  14  -2    0.07    0.07
   6 -14  -2    0.15    0.08
  -7 -14  -2    4.66    0.33
   7  14  -2    4.36    0.37
   7 -14   2    4.23    0.35
  -7  14  -2    4.73    0.33
   7  14   2    4.42    0.39
  -7 -14   2    4.12    0.32
   7 -14  -2    3.89    0.34
   0  15   2    0.03    0.06
   0  15  -2    0.00    0.06
   0 -15   2    0.04    0.06
   1 -15   2    2.46    0.18
  -1  15   2    2.24    0.19
   1  15  -2    2.08    0.19
  -1 -15   2    2.49    0.20
   1  15   2    2.50    0.21
   1 -15  -2    2.52    0.18
  -1  15  -2    2.27    0.19
  -2 -15  -2   18.95    0.66
   2 -15   2   19.92    0.66
   2  15  -2   19.32    0.69
  -2  15   2   20.35    0.65
   2  15   2   18.98    0.69
  -2 -15   2   19.71    0.67
  -2  15  -2   18.36    0.65
   2 -15  -2   20.52    0.67
  -3  15   2    0.21    0.09
  -3 -15  -2    0.22    0.08
   3  15  -2    0.07    0.08
   3 -15   2    0.23    0.08
  -3 -15   2    0.09    0.08
  -3  15  -2    0.15    0.10
   3 -15  -2    0.25    0.09
   3  15   2    0.07    0.08
  -4 -15  -2    0.52    0.12
   4  15  -2    0.65    0.16
  -4  15   2    0.69    0.12
   4 -15   2    0.93    0.15
  -4 -15   2    0.88    0.14
   4 -15  -2    0.76    0.13
   4  15   2    0.79    0.17
  -4  15  -2    0.66    0.14
  -5 -15  -2    0.00    0.05
   5 -15   2   -0.11    0.06
   5  15  -2    0.00    0.09
  -5  15   2   -0.02    0.06
   5 -15  -2    0.04    0.07
   5  15   2   -0.07    0.07
  -5 -15   2    0.03    0.06
  -5  15  -2   -0.07    0.07
   6 -15   2    0.06    0.09
   6  15  -2    0.24    0.13
  -6 -15  -2    0.12    0.07
  -6  15  -2    0.20    0.10
   6 -15  -2    0.11    0.09
   6  15   2    0.19    0.13
  -6 -15   2    0.06    0.06
   7  15  -2    0.37    0.16
   7 -15   2    0.21    0.09
  -7 -15  -2    0.52    0.12
   7  15   2    0.45    0.17
  -7  15  -2    0.32    0.11
  -7 -15   2    0.55    0.14
   7 -15  -2    0.57    0.14
   0  16  -2    1.00    0.14
   0  16   2    0.85    0.13
  -1  16   2    1.35    0.15
   1  16  -2    1.17    0.15
   1 -16   2    1.10    0.13
  -1 -16   2    1.04    0.14
   1  16   2    1.15    0.15
   1 -16  -2    1.45    0.14
  -1  16  -2    1.06    0.14
   2 -16   2    0.21    0.08
  -2 -16  -2    0.08    0.08
   2  16  -2    0.18    0.09
  -2  16   2    0.14    0.07
   2 -16  -2    0.13    0.08
  -2 -16   2    0.09    0.07
  -2  16  -2    0.05    0.08
   2  16   2    0.14    0.09
   3 -16   2   26.45    0.86
  -3  16   2   26.99    0.82
  -3 -16  -2   24.69    0.83
   3  16  -2   24.81    0.87
   3  16   2   26.45    0.89
   3 -16  -2   26.89    0.86
  -3  16  -2   26.76    0.85
  -3 -16   2   24.78    0.84
   4  16  -2    3.84    0.31
  -4  16   2    4.51    0.28
  -4 -16  -2    4.06    0.29
   4 -16   2    4.44    0.32
   4  16   2    4.22    0.32
  -4  16  -2    4.28    0.29
   4 -16  -2    4.04    0.30
  -4 -16   2    4.16    0.30
   5  16  -2    2.87    0.28
  -5 -16  -2    2.82    0.25
   5 -16   2    3.05    0.28
  -5  16   2    3.69    0.26
   5  16   2    2.72    0.28
   5 -16  -2    2.83    0.27
  -5 -16   2    2.42    0.24
  -5  16  -2    3.17    0.26
  -6 -16  -2    0.27    0.09
   6  16  -2    0.19    0.13
   6 -16   2    0.19    0.11
   6  16   2    0.29    0.14
  -6 -16   2    0.15    0.07
   6 -16  -2    0.05    0.09
  -6  16  -2    0.04    0.08
   7 -16   2    0.12    0.08
  -7 -16  -2    0.13    0.07
   7  16  -2   -0.10    0.12
  -7 -16   2   -0.03    0.05
   7  16   2    0.14    0.14
   7 -16  -2    0.01    0.07
  -7  16  -2    0.06    0.09
   0  17  -2    0.27    0.10
  -1  17   2    6.01    0.33
   1  17  -2    5.65    0.34
  -1  17  -2    6.09    0.34
   1  17   2    5.85    0.34
  -1 -17   2    5.40    0.32
  -2  17   2    0.05    0.07
   2  17  -2   -0.01    0.07
   2 -17   2    0.07    0.08
   2  17   2    0.16    0.09
   2 -17  -2    0.04    0.07
  -2 -17   2    0.09    0.08
  -2  17  -2    0.08    0.08
  -3 -17  -2    6.21    0.36
  -3  17   2    6.10    0.33
   3 -17   2    5.85    0.35
   3  17  -2    5.74    0.37
   3 -17  -2    6.63    0.37
   3  17   2    6.44    0.39
  -3  17  -2    6.43    0.36
  -3 -17   2    6.06    0.36
  -4  17   2    2.03    0.20
   4 -17   2    2.15    0.22
   4  17  -2    2.09    0.24
  -4 -17  -2    1.85    0.20
  -4  17  -2    2.04    0.21
   4 -17  -2    2.41    0.23
   4  17   2    1.96    0.23
  -4 -17   2    2.18    0.23
  -5  17   2    0.11    0.06
   5 -17   2    0.10    0.07
   5  17  -2    0.16    0.12
  -5 -17  -2    0.11    0.06
  -5 -17   2    0.01    0.05
   5 -17  -2    0.08    0.07
   5  17   2    0.05    0.09
  -5  17  -2    0.02    0.08
   6 -17   2    0.21    0.11
   6  17  -2    0.18    0.13
  -6 -17  -2    0.19    0.08
  -6 -17   2    0.34    0.10
  -6  17  -2    0.19    0.10
   6  17   2    0.11    0.14
   6 -17  -2    0.18    0.11
   0  18  -2   22.78    0.80
   0  18   2   23.83    0.80
   1  18  -2    0.50    0.13
  -1  18   2    0.42    0.11
  -1 -18   2    0.37    0.11
  -1  18  -2    0.26    0.11
   1  18   2    0.42    0.13
   2  18  -2    1.44    0.18
  -2  18   2    1.29    0.17
  -2 -18   2    1.68    0.19
  -2  18  -2    1.61    0.18
   2  18   2    1.78    0.21
   3 -18   2    1.24    0.15
   3  18  -2    1.24    0.18
  -3  18   2    1.09    0.15
  -3 -18  -2    1.12    0.17
   3  18   2    1.15    0.19
   3 -18  -2    1.13    0.15
  -3 -18   2    1.22    0.18
  -3  18  -2    1.05    0.16
  -4 -18  -2   -0.07    0.05
   4 -18   2   -0.03    0.07
   4  18  -2    0.15    0.11
  -4  18   2    0.01    0.07
  -4  18  -2    0.09    0.08
  -4 -18   2    0.07    0.09
   4  18   2    0.01    0.09
   4 -18  -2    0.14    0.07
   5  18  -2    0.13    0.12
  -5 -18  -2    0.11    0.06
   5 -18   2    0.03    0.07
  -5  18  -2    0.06    0.08
   5 -18  -2    0.00    0.07
  -5 -18   2    0.15    0.08
   5  18   2    0.02    0.09
   6  18  -2    2.10    0.27
  -6 -18  -2    2.02    0.22
   6 -18   2    2.07    0.24
   6  18   2    1.92    0.27
  -6  18  -2    1.93    0.21
  -6 -18   2    1.90    0.22
   6 -18  -2    2.18    0.24
   0  19   2    0.17    0.10
   0  19  -2    0.29    0.11
  -1  19   2    0.22    0.10
   1  19  -2    0.06    0.09
  -1  19  -2    0.07    0.08
   1  19   2    0.06    0.08
   2  19  -2   -0.04    0.06
  -2  19   2    0.02    0.07
  -2 -19   2   -0.01    0.07
  -2  19  -2    0.10    0.08
   2  19   2    0.10    0.09
   3  19  -2    5.60    0.38
   3 -19   2    5.32    0.33
  -3  19   2    5.04    0.32
  -3  19  -2    4.65    0.33
   3 -19  -2    5.57    0.34
   3  19   2    5.83    0.39
  -3 -19   2    5.23    0.36
  -4 -19  -2    0.17    0.07
  -4  19   2   -0.08    0.07
   4  19  -2    0.28    0.13
   4 -19   2    0.09    0.08
  -4 -19   2    0.16    0.10
   4  19   2    0.16    0.10
  -4  19  -2    0.01    0.09
   4 -19  -2    0.21    0.09
  -5 -19  -2    1.10    0.15
   5 -19   2    1.37    0.18
   5  19  -2    1.38    0.23
   5  19   2    1.46    0.21
   5 -19  -2    1.40    0.18
  -5 -19   2    1.26    0.17
  -5  19  -2    1.12    0.16
   0  20   2    4.97    0.33
   0  20  -2    4.28    0.32
  -1  20   2    7.47    0.41
   1  20  -2    6.47    0.40
   1  20   2    6.93    0.41
  -1  20  -2    6.74    0.40
  -2  20   2    0.03    0.08
   2  20  -2    0.03    0.09
   2  20   2   -0.03    0.07
  -2 -20   2    0.08    0.08
  -2  20  -2    0.05    0.08
  -3  20   2    6.23    0.37
   3  20  -2    6.32    0.42
  -3  20  -2    6.38    0.39
  -3 -20   2    6.42    0.40
   3  20   2    6.58    0.42
  -4  20   2    6.64    0.37
   4  20  -2    5.75    0.42
   4 -20   2    6.21    0.40
  -4 -20   2    6.13    0.41
  -4  20  -2    5.82    0.38
   4  20   2    5.22    0.39
   4 -20  -2    5.95    0.39
   5  20  -2    3.03    0.33
  -5 -20  -2    3.03    0.27
   5 -20   2    2.97    0.27
  -5  20  -2    2.36    0.25
  -5 -20   2    2.81    0.26
   5  20   2    2.78    0.29
   5 -20  -2    2.81    0.27
   0  21  -2    0.10    0.10
   0  21   2    0.05    0.09
  -1  21   2    2.63    0.25
   1  21  -2    2.66    0.26
   1  21   2    2.96    0.27
  -1  21  -2    2.48    0.25
  -2  21   2    0.47    0.14
   2  21  -2    0.56    0.15
  -2 -21   2    0.46    0.14
  -2  21  -2    0.56    0.15
   2  21   2    0.40    0.15
  -3  21   2    0.17    0.09
   3  21  -2    0.13    0.10
  -3  21  -2   -0.03    0.08
   3  21   2    0.01    0.09
  -3 -21   2    0.13    0.10
   4  21  -2    0.06    0.13
  -4  21  -2    0.02    0.08
  -4 -21   2   -0.05    0.07
   4  21   2   -0.10    0.08
   0  22   2    2.43    0.25
   0  22  -2    1.67    0.21
  -1  22   2    3.48    0.29
   1  22  -2    3.72    0.31
   1  22   2    3.19    0.28
  -1  22  -2    3.23    0.29
   2  22  -2    0.71    0.16
  -2  22   2    0.56    0.15
  -2  22  -2    0.67    0.16
   2  22   2    0.89    0.20
  -3  22   2    0.15    0.09
   3  22  -2    0.12    0.09
   3  22   2    0.00    0.08
  -3  22  -2    0.14    0.09
  -3 -22   2    0.06    0.09
   4  22  -2    0.34    0.15
   4  22   2    0.14    0.09
  -4  22  -2    0.20    0.10
  -4 -22   2   -0.05    0.08
   0  23  -2    0.01    0.09
   0  23   2    0.08    0.09
   1  23  -2    6.66    0.43
  -1  23  -2    7.11    0.44
   1  23   2    6.63    0.43
   2  23  -2    4.45    0.36
  -2  23   2    4.31    0.33
   2  23   2    4.68    0.36
  -2  23  -2    4.38    0.34
   3  23  -2    2.26    0.26
  -3  23   2    2.21    0.23
  -3  23  -2    2.26    0.24
   3  23   2    1.66    0.23
   0  24  -2    2.97    0.29
   0  24   2    3.01    0.28
   1  24  -2    2.20    0.25
  -1  24   2    1.67    0.20
  -1  24  -2    2.35    0.26
   1  24   2    1.88    0.23
   0   0  -3   -0.24    0.01
   0   0   3   -0.23    0.02
   2   0   3   -0.03    0.02
  -2   0  -3    0.01    0.02
   2   0  -3   -0.01    0.02
   2   0   3    0.02    0.03
   2   0  -3   -0.04    0.02
   3   0  -3    0.04    0.03
   3   0   3    0.03    0.04
   3   0   3   -0.06    0.03
   3   0  -3    0.02    0.04
  -3   0  -3    0.10    0.03
  -4   0  -3    0.03    0.03
   4   0   3   -0.06    0.04
   4   0  -3    0.02    0.04
   4   0  -3    0.01    0.04
   4   0   3    0.00    0.04
   5   0  -3    0.06    0.07
   5   0  -3   -0.02    0.05
  -5   0  -3    0.00    0.03
   5   0   3    0.00    0.06
   5   0   3    0.00    0.05
   6   0   3   -0.04    0.07
   6   0  -3    0.12    0.07
  -6   0  -3   -0.04    0.07
   6   0  -3   -0.01    0.07
   7   0  -3    0.05    0.10
  -7   0   3   -0.06    0.08
  -7   0  -3   -0.12    0.10
   7   0   3   -0.13    0.09
  -8   0   3    0.07    0.08
  -8   0  -3    0.11    0.11
   8   0  -3   -0.12    0.09
   8   0   3   -0.03    0.10
   9   0   3    0.02    0.09
   9   0  -3   -0.01    0.11
  -9   0  -3   -0.04    0.08
   0   1   3    0.07    0.02
   0  -1   3   -0.01    0.01
   0   1   3    0.01    0.01
   0   1  -3    0.04    0.01
  -1   1   3   14.55    0.37
   1  -1   3   14.46    0.37
   1   1  -3   14.28    0.34
  -1   1   3   14.72    0.34
  -1  -1   3   13.95    0.36
   1   1   3   14.52    0.38
   1   1   3   14.25    0.36
  -1   1  -3   14.69    0.38
   2  -1   3    0.75    0.07
   2   1  -3    0.52    0.06
   2   1  -3    0.46    0.05
  -2  -1  -3    0.57    0.05
  -2   1  -3    0.60    0.04
   2  -1  -3    0.51    0.05
  -2   1  -3    0.52    0.07
   2   1   3    0.44    0.05
   2  -1  -3    0.40    0.06
   2   1   3    0.37    0.06
  -3  -1  -3    1.16    0.08
   3  -1   3    0.99    0.10
   3   1  -3    1.03    0.09
   3   1  -3    1.08    0.10
  -3   1  -3    1.04    0.11
   3  -1  -3    1.05    0.10
   3   1   3    1.06    0.10
  -3   1  -3    1.03    0.06
   3   1   3    0.91    0.10
   3  -1  -3    0.99    0.09
  -4  -1  -3   35.27    0.84
   4  -1   3   35.46    0.95
   4   1  -3   33.88    0.92
   4   1  -3   34.83    0.91
  -4   1  -3   34.75    0.81
   4   1   3   35.63    0.93
   4  -1  -3   35.52    0.91
  -4   1  -3   36.22    0.96
   4   1   3   35.09    0.96
   4  -1  -3   35.52    0.95
  -5  -1  -3   11.47    0.37
   5   1  -3   11.43    0.45
   5   1  -3   10.77    0.42
  -5   1   3   11.74    0.43
   5  -1   3   11.59    0.46
  -5   1  -3   11.51    0.35
  -5   1  -3   10.89    0.46
   5   1   3   11.56    0.47
   5  -1  -3   11.78    0.43
   5  -1  -3   11.23    0.46
   5   1   3   11.06    0.44
  -6  -1  -3    5.96    0.26
   6   1  -3    5.62    0.33
   6  -1   3    5.21    0.33
   6   1  -3    5.39    0.31
  -6   1   3    5.66    0.31
  -6   1  -3    5.16    0.32
   6  -1  -3    5.55    0.34
   6   1   3    5.20    0.33
   6   1   3    5.42    0.32
   7   1  -3    0.12    0.09
  -7   1   3    0.09    0.08
   7   1  -3   -0.09    0.10
  -7  -1  -3    0.12    0.12
   7  -1   3    0.03    0.10
   7   1   3    0.08    0.10
  -7   1  -3   -0.07    0.10
   7  -1  -3    0.03    0.11
   8   1  -3    2.64    0.26
  -8   1   3    2.27    0.22
  -8  -1  -3    2.75    0.28
   8  -1   3    2.78    0.28
   8  -1  -3    2.54    0.27
   8   1   3    2.54    0.25
  -8  -1   3    2.62    0.25
  -8   1  -3    2.36    0.25
   9  -1   3    0.53    0.18
  -9  -1  -3    0.46    0.15
  -9   1  -3    0.62    0.16
   9  -1  -3    0.81    0.19
   0   2   3  352.15    7.27
   0   2   3  348.77    7.11
   0   2  -3  339.36    7.21
   0  -2   3  337.66    7.10
   1  -2   3  104.25    2.24
  -1   2   3  107.46    2.24
  -1   2   3  108.99    2.27
   1   2  -3  105.05    2.25
   1   2   3  103.86    2.21
  -1   2  -3  104.89    2.27
   1   2   3   99.81    2.26
   1  -2  -3  107.25    2.25
  -1  -2   3  104.46    2.21
  -2   2   3   15.44    0.38
   2   2  -3   14.68    0.40
  -2  -2  -3   15.65    0.39
   2   2   3   14.76    0.40
   2  -2  -3   14.94    0.44
   2   2   3   14.53    0.43
  -2   2  -3   14.93    0.43
  -2  -2   3   14.88    0.40
  -3  -2  -3   42.72    0.97
   3  -2   3   41.46    1.05
   3   2  -3   43.47    1.02
   3   2  -3   42.41    1.03
  -3   2   3   44.44    1.01
   3  -2  -3   40.57    1.05
  -3   2  -3   43.51    0.92
  -3   2  -3   41.07    1.05
   3   2   3   42.37    1.01
   3   2   3   42.84    1.07
   4   2  -3    7.04    0.30
   4  -2   3    7.56    0.33
  -4   2   3    7.38    0.29
  -4  -2  -3    7.37    0.27
   4   2  -3    7.62    0.30
   4   2   3    7.61    0.31
   4  -2  -3    7.40    0.33
  -4   2  -3    7.72    0.23
   4   2   3    7.00    0.33
  -4   2  -3    7.41    0.33
  -5  -2  -3    0.41    0.07
   5   2  -3    0.57    0.10
   5  -2   3    0.56    0.12
  -5   2   3    0.32    0.09
   5   2  -3    0.52    0.11
   5   2   3    0.49    0.12
  -5   2  -3    0.45    0.06
  -5   2  -3    0.31    0.10
   5   2   3    0.45    0.10
   5  -2  -3    0.60    0.13
   6   2  -3    1.39    0.18
   6  -2   3    1.14    0.17
  -6  -2  -3    1.06    0.11
   6   2  -3    1.34    0.17
  -6   2   3    1.07    0.14
   6  -2  -3    1.13    0.17
  -6   2  -3    1.06    0.15
   6   2   3    1.08    0.16
   6   2   3    0.91    0.15
   7  -2   3    2.19    0.24
   7   2  -3    2.36    0.23
  -7   2   3    2.86    0.23
   7   2  -3    2.87    0.26
   7  -2  -3    2.69    0.26
   7   2   3    2.74    0.24
   7   2   3    2.74    0.26
  -7   2  -3    2.34    0.25
   8  -2   3    2.52    0.27
   8   2  -3    2.57    0.26
  -8  -2  -3    2.33    0.27
   8   2  -3    2.51    0.25
   8  -2  -3    2.44    0.27
  -8  -2   3    2.76    0.26
  -8   2  -3    2.78    0.27
   8   2   3    2.60    0.26
  -9  -2  -3    0.19    0.11
   9  -2   3    0.18    0.13
  -9   2  -3    0.29    0.11
   9  -2  -3    0.15    0.12
   0   3   3   -0.06    0.02
   0   3   3   -0.06    0.02
   0  -3   3   -0.09    0.02
   0   3  -3   -0.02    0.02
   1  -3   3  793.26   16.61
   1  -3   3  792.97   16.72
   1   3  -3  796.13   16.86
  -1   3   3  811.42   16.94
   1   3   3  777.31   16.63
  -1   3  -3  830.21   16.83
   1  -3  -3  805.44   16.76
   1   3   3  827.55   16.87
  -1  -3   3  800.60   16.65
  -2   3   3   39.90    0.89
   2  -3   3   37.33    0.94
  -2  -3  -3   40.38    0.89
   2   3  -3   39.60    0.92
  -2  -3   3   40.19    0.89
   2   3   3   39.44    0.89
   2  -3  -3   39.19    0.95
   2   3   3   37.88    0.95
  -2   3  -3   39.15    0.95
  -3   3   3    0.29    0.06
   3  -3   3    0.37    0.08
  -3  -3  -3    0.39    0.06
   3   3  -3    0.46    0.07
   3   3  -3    0.47    0.07
   3   3   3    0.45    0.07
   3  -3  -3    0.45    0.08
  -3   3  -3    0.49    0.08
   3   3   3    0.46    0.07
   4   3  -3    1.33    0.12
  -4   3   3    1.48    0.12
   4  -3   3    1.29    0.14
   4   3  -3    1.33    0.12
  -4  -3  -3    1.38    0.11
   4   3   3    1.56    0.15
   4  -3  -3    1.18    0.14
   4   3   3    1.29    0.12
  -4   3  -3    1.21    0.13
   5   3  -3    1.46    0.15
  -5   3   3    1.46    0.14
  -5  -3  -3    1.45    0.12
   5  -3   3    1.47    0.17
   5   3  -3    1.59    0.15
  -5   3  -3    1.41    0.16
   5  -3  -3    1.34    0.16
   5   3   3    1.39    0.16
   5   3   3    1.62    0.15
  -6  -3  -3    8.44    0.35
   6   3  -3    8.27    0.40
  -6   3   3    8.38    0.38
   6   3  -3    9.01    0.41
   6  -3   3    7.90    0.42
   6   3   3    8.63    0.40
   6  -3  -3    8.38    0.44
  -6   3  -3    8.11    0.41
   6   3   3    7.74    0.42
   7  -3   3    0.09    0.09
   7   3  -3   -0.10    0.08
   7   3  -3   -0.07    0.09
  -7   3   3    0.00    0.07
   7   3   3    0.08    0.09
   7  -3  -3    0.02    0.10
  -7   3  -3   -0.12    0.08
  -7  -3   3    0.05    0.05
   7   3   3   -0.07    0.08
   8  -3   3    0.35    0.15
  -8  -3  -3    0.39    0.15
   8   3  -3    0.44    0.14
   8   3   3    0.23    0.13
   8  -3  -3    0.24    0.13
  -8   3  -3    0.33    0.12
   9  -3   3    0.13    0.12
  -9  -3  -3    0.11    0.10
   9  -3  -3    0.10    0.12
  -9   3  -3    0.15    0.10
   0  -4   3    0.06    0.03
   0   4   3    0.06    0.02
   0   4   3   -0.01    0.02
   0  -4   3    0.05    0.02
   0   4  -3    0.07    0.03
   1   4  -3  355.45    7.36
   1  -4   3  355.70    7.16
  -1   4   3  358.21    7.35
   1  -4   3  368.00    7.28
  -1  -4  -3  349.84    7.14
   1   4   3  360.82    7.38
  -1   4  -3  353.89    7.37
   1  -4  -3  349.58    7.28
   1   4   3  341.90    7.24
  -1  -4   3  320.24    7.23
  -2  -4  -3   22.42    0.56
   2  -4   3   21.89    0.59
   2   4  -3   21.73    0.57
  -2   4   3   21.96    0.53
   2   4   3   21.09    0.59
   2  -4  -3   21.47    0.60
   2   4   3   22.71    0.53
  -2   4  -3   21.39    0.58
  -2  -4   3   21.08    0.52
   3   4  -3   53.68    1.31
   3  -4   3   54.69    1.34
  -3   4   3   55.85    1.27
  -3  -4  -3   57.02    1.27
   3   4   3   54.82    1.35
   3   4   3   56.70    1.26
   3  -4  -3   54.25    1.35
  -3  -4   3   57.08    1.25
  -3   4  -3   55.06    1.33
   4  -4   3    8.11    0.37
  -4   4   3    8.69    0.32
   4   4  -3    9.64    0.34
  -4  -4  -3    9.18    0.33
   4   4  -3    9.80    0.37
  -4   4  -3    8.94    0.37
   4   4   3    8.86    0.38
   4   4   3    9.40    0.33
   4  -4  -3    8.63    0.38
   5   4  -3    8.43    0.38
   5  -4   3    7.86    0.39
  -5  -4  -3    8.58    0.34
  -5   4   3    8.99    0.35
   5   4  -3    8.69    0.36
  -5   4  -3    8.58    0.39
   5   4   3    8.48    0.40
   5  -4  -3    8.56    0.41
   5   4   3    8.71    0.36
  -6   4   3   25.34    0.77
   6   4  -3   24.99    0.82
   6   4  -3   26.04    0.79
  -6  -4  -3   24.76    0.73
   6  -4   3   24.28    0.84
   6  -4  -3   23.66    0.85
   6   4   3   24.71    0.85
   6   4   3   24.99    0.78
  -6   4  -3   24.64    0.82
   7   4  -3    0.19    0.10
   7  -4   3    0.13    0.11
   7   4  -3    0.41    0.15
  -7   4   3    0.37    0.10
   7  -4  -3    0.17    0.12
   7   4   3    0.09    0.11
  -7  -4   3    0.15    0.07
   7   4   3    0.17    0.09
  -7   4  -3    0.18    0.10
   8   4  -3    4.04    0.32
   8  -4   3    3.83    0.34
   8  -4  -3    3.81    0.34
  -8   4  -3    3.62    0.30
  -8  -4   3    3.88    0.27
   8   4   3    3.77    0.34
   9   4  -3    2.22    0.23
   9  -4   3    2.39    0.29
  -9  -4  -3    2.02    0.25
  -9   4  -3    1.80    0.23
   9  -4  -3    1.81    0.26
   0   5  -3    0.06    0.03
   0   5   3    0.03    0.02
   0   5   3    0.00    0.02
   0  -5   3    0.00    0.02
   0  -5   3    0.00    0.02
   1  -5   3    0.88    0.08
  -1   5   3    1.02    0.06
  -1  -5  -3    0.96    0.08
   1  -5  -3    0.89    0.08
  -1  -5   3    1.04    0.08
   1   5   3    0.85    0.05
   1   5   3    0.72    0.07
  -1   5  -3    0.94    0.08
  -1  -5   3    0.88    0.05
  -2   5   3   51.12    1.13
   2  -5   3   50.07    1.19
   2   5  -3   49.94    1.17
  -2  -5  -3   47.17    1.13
   2   5   3   50.42    1.10
  -2  -5   3   51.92    1.09
   2   5   3   49.86    1.20
   2  -5  -3   50.24    1.20
  -2   5  -3   48.43    1.18
  -3   5   3    1.70    0.11
  -3  -5  -3    1.57    0.12
   3  -5   3    1.33    0.13
   3   5  -3    1.59    0.12
   3   5   3    1.46    0.13
   3   5   3    1.38    0.10
  -3  -5   3    1.41    0.09
  -3   5  -3    1.53    0.13
   3  -5  -3    1.43    0.13
   4   5  -3    7.20    0.32
   4  -5   3    6.93    0.34
  -4   5   3    7.28    0.28
  -4  -5  -3    6.55    0.28
   4   5   3    7.21    0.28
   4  -5  -3    7.05    0.34
  -4  -5   3    7.23    0.27
   4   5   3    7.09    0.34
  -4   5  -3    6.91    0.32
   5  -5   3   -0.02    0.06
   5   5  -3    0.05    0.06
  -5   5   3    0.05    0.05
   5   5  -3   -0.12    0.05
  -5  -5  -3    0.07    0.05
   5   5   3    0.07    0.06
   5  -5  -3    0.07    0.08
  -5   5  -3    0.03    0.07
   5   5   3    0.08    0.07
   6   5  -3    6.37    0.32
  -6   5   3    5.53    0.30
   6  -5   3    5.89    0.37
   6   5  -3    6.45    0.36
  -6  -5  -3    6.27    0.31
   6   5   3    6.02    0.38
  -6  -5   3    6.54    0.34
  -6   5  -3    5.78    0.34
   6  -5  -3    6.07    0.38
   6   5   3    6.44    0.33
  -7   5   3   12.98    0.52
   7  -5   3   12.64    0.60
   7   5  -3   11.50    0.55
  -7  -5   3   12.05    0.52
   7  -5  -3   12.69    0.60
   7   5   3   12.41    0.59
  -7   5  -3   13.04    0.57
   8   5  -3    0.28    0.12
   8  -5   3    0.04    0.11
   8  -5  -3    0.23    0.13
  -8  -5   3    0.04    0.06
  -8   5  -3    0.03    0.08
   8   5   3    0.01    0.11
   9   5  -3    0.16    0.10
   9  -5   3    0.16    0.13
   9  -5  -3    0.05    0.12
  -9   5  -3    0.20    0.10
   9   5   3    0.00    0.12
   0  -6   3    3.92    0.16
   0   6   3    4.01    0.16
   0  -6   3    4.35    0.16
   0   6  -3    4.11    0.17
   0   6   3    4.19    0.15
  -1  -6  -3   25.01    0.64
   1  -6   3   25.76    0.59
  -1   6   3   26.44    0.62
   1  -6   3   25.45    0.65
   1   6  -3   25.52    0.65
   1   6   3   24.59    0.65
  -1  -6   3   25.24    0.64
  -1  -6   3   25.99    0.58
   1   6   3   26.58    0.58
  -1   6  -3   24.53    0.65
   1  -6  -3   25.39    0.66
   2  -6   3   23.51    0.65
   2   6  -3   22.70    0.62
  -2  -6  -3   22.68    0.61
  -2   6   3   23.57    0.58
  -2   6  -3   22.48    0.63
   2   6   3   22.70    0.64
   2   6   3   24.06    0.54
  -2  -6   3   23.48    0.63
  -2  -6   3   23.58    0.53
   2  -6  -3   23.15    0.65
  -3  -6  -3    4.02    0.20
   3   6  -3    4.01    0.21
   3  -6   3    3.92    0.23
  -3   6   3    4.03    0.18
  -3  -6   3    4.07    0.22
  -3   6  -3    3.42    0.20
   3   6   3    3.53    0.21
   3  -6  -3    4.08    0.24
  -3  -6   3    4.01    0.15
   3   6   3    4.23    0.17
   4  -6   3   12.56    0.50
  -4   6   3   13.58    0.43
  -4  -6  -3   12.70    0.44
   4   6  -3   13.16    0.47
  -4  -6   3   12.86    0.47
  -4   6  -3   13.15    0.47
   4   6   3   13.43    0.50
   4   6   3   13.43    0.41
   4  -6  -3   12.66    0.50
  -4  -6   3   13.40    0.39
  -5  -6  -3   53.25    1.34
   5   6  -3   55.96    1.43
  -5   6   3   55.47    1.36
   5  -6   3   53.01    1.46
   5  -6  -3   53.34    1.47
  -5  -6   3   57.66    1.32
  -5   6  -3   54.89    1.42
  -5  -6   3   53.19    1.39
   5   6   3   54.30    1.47
   5   6   3   57.10    1.33
  -6  -6  -3    0.47    0.11
  -6   6   3    0.35    0.10
   6  -6   3    0.29    0.12
   6   6  -3    0.38    0.11
   6   6   3    0.43    0.14
  -6  -6   3    0.47    0.11
   6  -6  -3    0.43    0.14
  -6   6  -3    0.33    0.11
  -7  -6  -3   11.39    0.47
   7   6  -3   12.35    0.56
   7  -6   3   10.79    0.56
  -7   6   3   11.94    0.49
   7  -6  -3   10.98    0.57
   7   6   3   11.63    0.58
  -7  -6   3   11.45    0.51
  -7   6  -3   11.53    0.53
   8   6  -3    4.21    0.34
   8  -6   3    3.30    0.33
   8  -6  -3    3.50    0.33
  -8   6  -3    3.56    0.30
  -8  -6   3    3.67    0.28
   8   6   3    3.93    0.35
   0   7  -3   -0.04    0.02
   0   7   3   -0.03    0.02
   0  -7   3   -0.03    0.02
   0   7   3   -0.03    0.03
   0  -7   3   -0.02    0.03
  -1   7   3   30.92    0.75
   1  -7   3   31.45    0.71
  -1  -7  -3   30.31    0.77
   1  -7   3   32.45    0.78
   1   7   3   29.34    0.78
   1  -7  -3   31.03    0.78
  -1  -7   3   31.66    0.77
  -1   7  -3   30.30    0.78
   1   7   3   31.09    0.69
  -1  -7   3   31.34    0.70
  -2   7   3    3.14    0.15
  -2  -7  -3    3.00    0.17
   2  -7   3    3.10    0.18
   2   7  -3    3.07    0.17
   2   7   3    3.05    0.18
   2   7   3    3.06    0.11
  -2   7  -3    2.96    0.17
  -2  -7   3    2.65    0.16
   2  -7  -3    2.95    0.18
  -2  -7   3    3.06    0.11
  -3  -7  -3    4.46    0.22
   3  -7   3    3.56    0.23
  -3   7   3    4.54    0.19
   3   7  -3    4.03    0.22
   3   7   3    4.27    0.16
   3   7   3    4.11    0.23
   3  -7  -3    3.79    0.24
  -3  -7   3    4.21    0.23
  -3  -7   3    4.31    0.15
  -3   7  -3    3.92    0.22
  -4  -7  -3    4.20    0.23
   4  -7   3    3.82    0.26
   4   7  -3    4.42    0.25
  -4   7   3    3.99    0.21
  -4   7  -3    4.10    0.24
   4   7   3    4.39    0.19
  -4  -7   3    4.64    0.18
   4   7   3    3.70    0.25
   4  -7  -3    4.25    0.28
  -4  -7   3    4.56    0.26
  -5   7   3    2.86    0.19
  -5  -7  -3    2.15    0.18
   5  -7   3    1.99    0.21
   5   7  -3    2.60    0.21
  -5  -7   3    1.89    0.19
  -5   7  -3    2.12    0.20
   5   7   3    2.39    0.22
   5  -7  -3    2.41    0.23
   5   7   3    2.55    0.17
  -6   7   3   12.68    0.48
  -6  -7  -3   12.10    0.48
   6   7  -3   12.62    0.54
   6  -7   3   12.40    0.57
   6   7   3   12.40    0.56
  -6  -7   3   12.05    0.51
   6  -7  -3   12.36    0.58
  -6   7  -3   12.17    0.52
  -7  -7  -3    0.06    0.05
   7  -7   3   -0.04    0.09
   7   7  -3    0.16    0.11
  -7   7  -3    0.02    0.08
   7  -7  -3    0.12    0.11
  -7  -7   3    0.16    0.06
   7   7   3    0.06    0.10
   8  -7   3    0.09    0.12
   8   7  -3    0.04    0.11
  -8   7  -3    0.10    0.10
   8  -7  -3    0.10    0.13
  -8  -7   3   -0.04    0.05
   8   7   3   -0.10    0.09
   0  -8   3    0.13    0.04
   0   8   3    0.15    0.05
   0  -8   3    0.19    0.04
   0   8  -3    0.11    0.04
   0   8   3    0.17    0.04
   1  -8   3   76.44    1.70
   1   8  -3   76.09    1.73
  -1   8   3   76.98    1.69
   1  -8   3   74.71    1.62
  -1   8  -3   73.33    1.73
   1   8   3   75.39    1.60
   1  -8  -3   75.61    1.70
   1   8   3   74.57    1.73
  -1  -8   3   73.02    1.68
  -1  -8   3   77.58    1.61
   2  -8   3   44.10    1.10
  -2   8   3   44.39    1.04
  -2  -8  -3   44.48    1.07
   2   8  -3   42.76    1.09
   2   8   3   43.60    1.11
  -2  -8   3   43.64    1.08
   2  -8  -3   43.41    1.10
   2   8   3   45.04    0.95
  -2  -8   3   43.92    0.95
  -2   8  -3   43.03    1.09
  -3   8   3    2.06    0.13
   3  -8   3    1.93    0.17
   3   8  -3    2.34    0.17
  -3  -8  -3    2.37    0.17
   3  -8  -3    2.26    0.19
  -3  -8   3    2.48    0.10
   3   8   3    2.31    0.10
  -3  -8   3    2.09    0.17
   3   8   3    2.26    0.18
  -3   8  -3    1.90    0.15
  -4   8   3    4.89    0.23
  -4  -8  -3    4.41    0.25
   4   8  -3    5.12    0.28
   4  -8   3    4.43    0.29
   4  -8  -3    5.00    0.30
  -4   8  -3    4.20    0.25
   4   8   3    4.45    0.28
   4   8   3    5.00    0.19
  -4  -8   3    4.27    0.26
  -4  -8   3    4.88    0.18
  -5  -8  -3    0.19    0.08
   5  -8   3    0.16    0.08
  -5   8   3    0.19    0.08
   5   8  -3    0.26    0.10
   5  -8  -3    0.08    0.08
  -5   8  -3    0.23    0.10
   5   8   3    0.27    0.10
  -5  -8   3    0.21    0.08
   6   8  -3   -0.01    0.08
  -6   8   3   -0.04    0.06
   6  -8   3    0.01    0.08
  -6  -8  -3    0.13    0.06
   6   8   3   -0.05    0.08
  -6  -8   3    0.06    0.05
  -6   8  -3   -0.04    0.06
   6  -8  -3   -0.05    0.08
  -7  -8  -3    0.57    0.09
   7  -8   3    0.24    0.12
   7   8  -3    0.37    0.12
  -7  -8   3    0.25    0.08
   7   8   3    0.32    0.14
  -7   8  -3    0.35    0.11
   7  -8  -3    0.36    0.14
   8  -8   3    3.83    0.36
   8   8  -3    4.04    0.35
  -8  -8   3    4.34    0.31
   8   8   3    3.92    0.37
   8  -8  -3    3.93    0.37
  -8   8  -3    4.26    0.33
   0   9   3   -0.04    0.03
   0   9  -3   -0.03    0.04
   0  -9   3    0.05    0.03
   0   9   3    0.05    0.04
   0  -9   3    0.03    0.03
   1  -9   3   -0.02    0.04
   1  -9   3    0.01    0.03
   1   9  -3    0.01    0.03
  -1   9   3   -0.05    0.03
   1  -9  -3    0.08    0.05
  -1  -9   3   -0.01    0.03
  -1  -9   3    0.05    0.03
   1   9   3    0.04    0.05
  -1   9  -3    0.01    0.04
   1   9   3    0.08    0.03
   2  -9   3    1.04    0.12
  -2   9   3    1.23    0.10
  -2  -9  -3    0.82    0.10
   2   9  -3    1.05    0.11
  -2   9  -3    0.80    0.10
  -2  -9   3    0.98    0.11
   2  -9  -3    1.11    0.12
   2   9   3    0.85    0.11
  -3  -9  -3   16.05    0.52
   3  -9   3   15.20    0.55
  -3   9   3   15.33    0.48
   3   9  -3   15.91    0.54
   3   9   3   17.42    0.39
   3   9   3   16.33    0.56
   3  -9  -3   15.60    0.56
  -3  -9   3   16.07    0.54
  -3   9  -3   15.56    0.52
   4   9  -3    2.12    0.18
   4  -9   3    1.94    0.19
  -4  -9  -3    2.23    0.17
  -4   9   3    2.03    0.15
  -4   9  -3    1.76    0.17
   4  -9  -3    1.89    0.20
  -4  -9   3    1.97    0.18
   4   9   3    1.56    0.17
  -5  -9  -3    3.58    0.23
  -5   9   3    3.42    0.21
   5   9  -3    2.96    0.24
   5  -9   3    2.93    0.25
   5  -9  -3    3.37    0.27
   5   9   3    2.76    0.25
  -5  -9   3    2.99    0.23
  -5   9  -3    3.24    0.24
  -6   9   3    0.19    0.08
  -6  -9  -3    0.26    0.07
   6   9  -3    0.08    0.10
   6  -9   3    0.18    0.10
   6  -9  -3    0.14    0.10
  -6   9  -3    0.19    0.09
   6   9   3    0.11    0.10
  -6  -9   3    0.12    0.08
   7  -9   3    0.10    0.11
   7   9  -3    0.14    0.11
   7   9   3   -0.05    0.10
   7  -9  -3    0.22    0.13
  -7  -9   3    0.26    0.09
  -7   9  -3    0.07    0.08
   8  -9   3    6.77    0.48
   8   9  -3    6.07    0.42
   8  -9  -3    5.88    0.46
  -8   9  -3    6.17    0.40
  -8  -9   3    6.36    0.39
   8   9   3    5.81    0.44
   0  10  -3    2.74    0.17
   0 -10   3    2.58    0.15
   0  10   3    2.59    0.16
   0  10   3    2.74    0.14
   0 -10   3    2.75    0.14
   1 -10   3    4.25    0.21
  -1  10   3    4.78    0.21
   1  10  -3    4.13    0.22
   1 -10   3    4.40    0.19
   1  10   3    4.17    0.22
  -1 -10   3    4.46    0.22
   1 -10  -3    4.25    0.21
  -1 -10   3    4.67    0.16
   1  10   3    4.48    0.15
  -1  10  -3    4.05    0.22
   2 -10   3   14.01    0.48
  -2 -10  -3   13.23    0.46
   2  10  -3   14.13    0.48
  -2  10   3   14.52    0.44
  -2  10  -3   13.33    0.46
  -2 -10   3   13.50    0.47
   2  10   3   12.43    0.47
   2 -10  -3   14.62    0.49
   3 -10   3    4.66    0.28
  -3  10   3    5.29    0.24
   3  10  -3    5.35    0.28
  -3 -10  -3    4.54    0.25
  -3 -10   3    4.52    0.26
   3 -10  -3    5.26    0.29
  -3  10  -3    4.62    0.25
   3  10   3    4.56    0.27
  -4 -10  -3    0.64    0.11
   4 -10   3    0.61    0.15
  -4  10   3    0.67    0.10
   4  10  -3    0.81    0.12
   4 -10  -3    0.68    0.15
  -4  10  -3    0.82    0.12
   4  10   3    0.84    0.13
  -4 -10   3    0.74    0.11
   5 -10   3    6.22    0.37
  -5  10   3    6.58    0.31
  -5 -10  -3    5.97    0.32
   5  10  -3    6.57    0.37
   5 -10  -3    7.02    0.40
  -5 -10   3    6.79    0.36
   5  10   3    6.16    0.37
  -5  10  -3    5.93    0.33
  -6  10   3    3.27    0.22
   6  10  -3    2.97    0.27
   6 -10   3    2.90    0.27
  -6 -10  -3    3.04    0.23
   6  10   3    2.72    0.26
  -6 -10   3    2.52    0.22
  -6  10  -3    2.72    0.24
   6 -10  -3    2.44    0.25
   7 -10   3    4.56    0.38
  -7 -10  -3    4.64    0.30
   7  10  -3    4.52    0.35
   7  10   3    4.85    0.38
  -7 -10   3    4.24    0.31
   7 -10  -3    4.01    0.36
  -7  10  -3    5.05    0.34
   8  10  -3    1.75    0.24
   8 -10   3    1.45    0.25
   8  10   3    1.63    0.24
  -8  10  -3    1.41    0.19
  -8 -10   3    1.31    0.16
   8 -10  -3    1.68    0.26
   0  11   3    0.05    0.04
   0  11   3   -0.01    0.04
   0  11  -3    0.01    0.05
   0 -11   3    0.04    0.04
   0 -11   3    0.08    0.04
  -1  11   3    2.11    0.15
   1 -11   3    2.50    0.16
   1  11  -3    2.22    0.16
   1 -11  -3    2.11    0.15
  -1 -11   3    2.57    0.17
   1  11   3    2.07    0.16
   1  11   3    2.17    0.10
  -1  11  -3    2.06    0.16
  -1 -11   3    2.37    0.11
   2  11  -3    0.65    0.10
  -2  11   3    0.54    0.08
  -2 -11  -3    0.51    0.10
   2 -11   3    0.34    0.09
  -2 -11   3    0.56    0.11
   2 -11  -3    0.36    0.09
  -2  11  -3    0.49    0.10
   2  11   3    0.35    0.10
   3  11  -3    7.67    0.36
   3 -11   3    7.26    0.36
  -3  11   3    7.97    0.32
  -3 -11  -3    7.67    0.35
   3  11   3    8.10    0.38
  -3  11  -3    7.05    0.33
  -3 -11   3    7.13    0.35
   3 -11  -3    7.25    0.36
   4 -11   3   -0.07    0.04
  -4  11   3    0.06    0.06
   4  11  -3    0.04    0.07
  -4 -11  -3   -0.04    0.04
   4 -11  -3    0.09    0.06
  -4  11  -3   -0.04    0.05
  -4 -11   3   -0.04    0.04
   4  11   3   -0.11    0.05
  -5 -11  -3    3.53    0.25
   5  11  -3    3.58    0.28
   5 -11   3    3.70    0.29
  -5  11   3    3.65    0.23
   5 -11  -3    3.50    0.28
  -5 -11   3    3.39    0.25
   5  11   3    3.82    0.29
  -5  11  -3    3.66    0.26
   6 -11   3    0.22    0.09
  -6  11   3    0.04    0.06
  -6 -11  -3    0.06    0.06
   6  11  -3    0.07    0.10
   6 -11  -3    0.12    0.08
  -6 -11   3    0.01    0.05
  -6  11  -3    0.00    0.07
   6  11   3    0.16    0.11
   7  11  -3    0.41    0.14
  -7 -11  -3    0.48    0.11
   7 -11   3    0.47    0.13
   7 -11  -3    0.50    0.14
   7  11   3    0.44    0.15
  -7  11  -3    0.54    0.14
  -7 -11   3    0.76    0.13
   8 -11   3    0.75    0.22
   8  11  -3    1.23    0.21
   8 -11  -3    1.04    0.25
  -8  11  -3    1.16    0.17
   8  11   3    1.23    0.26
  -8 -11   3    0.90    0.14
   0  12   3   70.25    1.69
   0 -12   3   68.71    1.62
   0  12   3   71.75    1.58
   0  12  -3   70.92    1.70
   0 -12   3   73.25    1.60
   1 -12   3    2.82    0.18
  -1  12   3    2.71    0.18
   1  12  -3    2.84    0.19
  -1 -12   3    2.78    0.12
  -1 -12   3    2.69    0.18
   1  12   3    2.51    0.11
   1 -12  -3    2.41    0.17
   1  12   3    2.70    0.19
  -1  12  -3    2.76    0.19
   2  12  -3    3.26    0.22
  -2  12   3    2.91    0.19
  -2 -12  -3    3.44    0.22
   2 -12   3    2.64    0.20
  -2 -12   3    2.95    0.21
   2 -12  -3    2.85    0.20
   2  12   3    2.44    0.19
  -2  12  -3    3.05    0.20
  -3 -12  -3   -0.03    0.05
   3 -12   3    0.16    0.08
   3  12  -3    0.03    0.06
  -3  12   3    0.00    0.05
  -3  12  -3    0.00    0.06
   3  12   3    0.02    0.06
  -3 -12   3    0.02    0.06
   3 -12  -3   -0.09    0.06
  -4  12   3    2.75    0.20
   4 -12   3    2.65    0.23
  -4 -12  -3    2.85    0.21
   4  12  -3    2.87    0.23
  -4  12  -3    2.99    0.22
  -4 -12   3    2.73    0.22
   4  12   3    2.89    0.24
   4 -12  -3    2.43    0.22
   5 -12   3    5.75    0.37
  -5 -12  -3    6.08    0.34
  -5  12   3    6.33    0.32
   5  12  -3    5.98    0.37
  -5 -12   3    5.81    0.34
   5 -12  -3    6.56    0.39
   5  12   3    5.20    0.36
  -5  12  -3    5.97    0.34
   6  12  -3    0.23    0.12
  -6 -12  -3    0.38    0.10
   6 -12   3    0.37    0.12
  -6 -12   3    0.12    0.08
   6  12   3    0.17    0.11
  -6  12  -3    0.40    0.12
   6 -12  -3    0.40    0.12
   7  12  -3    0.71    0.18
   7 -12   3    0.55    0.15
  -7 -12  -3    0.44    0.11
  -7 -12   3    0.51    0.12
   7  12   3    0.45    0.17
  -7  12  -3    0.45    0.15
   7 -12  -3    0.84    0.18
  -8 -12  -3    0.90    0.14
   8  12  -3    1.04    0.22
   8 -12   3    0.71    0.16
  -8  12  -3    0.66    0.17
   8  12   3    0.56    0.19
  -8 -12   3    0.89    0.14
   8 -12  -3    0.44    0.15
   0 -13   3    0.04    0.04
   0  13   3    0.05    0.04
   0 -13   3   -0.03    0.04
   0  13  -3   -0.01    0.05
   0  13   3    0.00    0.05
   1 -13   3    0.04    0.06
  -1  13   3    0.16    0.07
   1  13  -3    0.15    0.07
   1 -13  -3    0.15    0.07
  -1 -13   3    0.28    0.08
  -1  13  -3    0.07    0.07
   1  13   3    0.17    0.08
   2  13  -3    7.49    0.35
   2 -13   3    7.07    0.33
  -2  13   3    6.92    0.31
  -2 -13  -3    6.98    0.34
   2  13   3    6.98    0.35
  -2  13  -3    7.17    0.34
  -2 -13   3    7.29    0.34
   2 -13  -3    6.39    0.33
   3 -13   3   14.33    0.56
  -3 -13  -3   14.10    0.53
   3  13  -3   13.81    0.55
  -3  13   3   14.02    0.49
  -3 -13   3   13.69    0.53
   3 -13  -3   14.50    0.56
  -3  13  -3   13.20    0.52
   3  13   3   14.03    0.56
   4  13  -3    6.22    0.36
  -4  13   3    6.89    0.32
   4 -13   3    6.26    0.37
  -4 -13  -3    6.37    0.34
   4 -13  -3    6.40    0.37
  -4  13  -3    5.98    0.34
  -4 -13   3    6.33    0.35
   4  13   3    6.53    0.38
  -5 -13  -3   12.50    0.53
  -5  13   3   13.12    0.50
   5  13  -3   13.72    0.59
   5 -13   3   13.07    0.60
  -5  13  -3   12.29    0.54
   5 -13  -3   13.70    0.61
   5  13   3   12.55    0.59
  -5 -13   3   13.43    0.57
   6  13  -3    5.69    0.39
  -6 -13  -3    5.93    0.35
   6 -13   3    4.90    0.37
   6  13   3    5.04    0.38
  -6 -13   3    5.36    0.35
  -6  13  -3    5.61    0.35
   6 -13  -3    5.11    0.38
   7  13  -3    5.10    0.39
  -7 -13  -3    5.46    0.35
   7 -13   3    5.23    0.40
  -7  13  -3    5.05    0.35
   7 -13  -3    4.74    0.38
  -7 -13   3    4.68    0.34
   7  13   3    4.92    0.40
   0 -14   3    1.93    0.13
   0  14   3    1.70    0.12
   0 -14   3    1.91    0.15
   0  14  -3    1.96    0.18
   0  14   3    1.68    0.16
   1 -14   3    2.16    0.17
  -1  14   3    2.36    0.18
   1  14  -3    1.90    0.18
  -1 -14   3    2.21    0.18
  -1  14  -3    2.15    0.19
   1 -14  -3    2.57    0.18
   1  14   3    2.07    0.19
  -2 -14  -3    4.14    0.27
   2  14  -3    4.46    0.28
  -2  14   3    4.47    0.25
   2 -14   3    4.49    0.27
   2 -14  -3    4.74    0.28
  -2 -14   3    4.11    0.26
  -2  14  -3    4.28    0.26
   2  14   3    4.58    0.28
   3  14  -3    6.65    0.37
   3 -14   3    6.52    0.36
  -3  14   3    6.78    0.32
  -3 -14  -3    6.81    0.35
  -3 -14   3    6.21    0.35
  -3  14  -3    6.08    0.34
   3  14   3    7.18    0.38
   3 -14  -3    6.49    0.36
   4  14  -3    8.27    0.44
  -4 -14  -3    8.94    0.42
   4 -14   3    8.35    0.44
   4  14   3    7.84    0.44
   4 -14  -3    9.22    0.46
  -4 -14   3    8.42    0.43
  -4  14  -3    8.57    0.41
  -5 -14  -3    1.67    0.18
  -5  14   3    2.04    0.18
   5 -14   3    1.83    0.21
   5  14  -3    2.11    0.23
  -5  14  -3    1.81    0.20
   5  14   3    1.70    0.21
  -5 -14   3    1.83    0.19
   5 -14  -3    1.84    0.21
   6 -14   3   -0.08    0.07
   6  14  -3    0.04    0.10
  -6 -14  -3    0.13    0.07
  -6  14  -3    0.25    0.10
   6 -14  -3    0.06    0.08
   6  14   3    0.09    0.12
  -6 -14   3   -0.07    0.06
   7  14  -3    0.00    0.11
  -7 -14  -3    0.11    0.07
   7 -14   3    0.04    0.07
  -7  14  -3   -0.05    0.06
   7 -14  -3    0.03    0.07
   7  14   3    0.04    0.12
  -7 -14   3    0.09    0.08
   0  15  -3    0.02    0.06
   0 -15   3   -0.05    0.04
   0  15   3   -0.02    0.05
   1 -15   3   11.65    0.43
   1  15  -3   11.00    0.47
  -1  15   3   11.21    0.45
  -1 -15   3   11.43    0.45
  -1  15  -3   11.05    0.46
   1  15   3   10.32    0.45
   1 -15  -3   11.97    0.43
  -2  15   3    0.96    0.13
   2 -15   3    1.01    0.14
   2  15  -3    0.77    0.14
  -2  15  -3    1.07    0.15
   2  15   3    0.79    0.14
  -2 -15   3    0.63    0.13
   2 -15  -3    0.93    0.14
   3 -15   3    0.30    0.09
  -3 -15  -3    0.22    0.08
   3  15  -3    0.16    0.10
  -3  15   3    0.35    0.10
  -3 -15   3    0.19    0.08
   3 -15  -3    0.40    0.10
   3  15   3    0.39    0.12
  -3  15  -3    0.23    0.10
  -4 -15  -3    0.48    0.12
   4  15  -3    0.37    0.12
   4 -15   3    0.47    0.12
  -4  15   3    0.46    0.10
   4  15   3    0.20    0.11
   4 -15  -3    0.39    0.10
  -4 -15   3    0.54    0.13
  -4  15  -3    0.41    0.12
   5  15  -3    0.41    0.14
   5 -15   3    0.43    0.13
  -5 -15  -3    0.43    0.11
  -5  15   3    0.51    0.11
   5  15   3    0.36    0.12
  -5 -15   3    0.52    0.13
   5 -15  -3    0.44    0.13
  -5  15  -3    0.39    0.12
  -6 -15  -3    0.11    0.07
   6  15  -3   -0.06    0.10
   6 -15   3    0.07    0.07
  -6 -15   3    0.12    0.08
  -6  15  -3    0.03    0.08
   6 -15  -3    0.22    0.10
   6  15   3   -0.12    0.08
  -7 -15  -3    0.19    0.07
   7 -15   3    0.03    0.08
   7  15  -3    0.06    0.13
   7 -15  -3    0.01    0.07
  -7 -15   3    0.05    0.06
   7  15   3    0.16    0.14
  -7  15  -3    0.06    0.08
   0  16   3    7.08    0.35
   0  16  -3    6.53    0.36
   0 -16   3    6.63    0.33
   1 -16   3    6.77    0.31
  -1  16   3    6.87    0.31
  -1  16   3    6.90    0.34
   1  16  -3    5.67    0.34
  -1  16  -3    6.43    0.35
  -1 -16   3    6.57    0.34
   1  16   3    6.19    0.34
   2  16  -3   11.23    0.51
  -2  16   3   13.24    0.50
   2 -16   3   13.11    0.51
  -2  16  -3   12.39    0.52
   2 -16  -3   12.86    0.51
   2  16   3   12.74    0.54
  -2 -16   3   12.45    0.51
  -3 -16  -3    5.25    0.32
   3 -16   3    5.10    0.31
   3  16  -3    4.56    0.32
  -3  16   3    5.31    0.29
  -3  16  -3    4.73    0.31
   3 -16  -3    4.63    0.31
  -3 -16   3    5.03    0.32
   3  16   3    4.94    0.33
  -4  16   3    0.22    0.08
   4  16  -3    0.06    0.09
   4 -16   3    0.25    0.10
  -4 -16  -3    0.14    0.08
   4  16   3    0.22    0.12
  -4 -16   3    0.12    0.09
  -4  16  -3    0.05    0.08
   4 -16  -3    0.05    0.08
  -5 -16  -3    2.31    0.22
   5 -16   3    2.41    0.25
   5  16  -3    2.07    0.25
   5  16   3    2.40    0.25
  -5  16  -3    2.06    0.22
  -5 -16   3    2.17    0.22
   5 -16  -3    2.35    0.24
   6 -16   3    1.66    0.21
   6  16  -3    1.85    0.24
  -6 -16  -3    1.77    0.20
   6 -16  -3    2.31    0.26
   6  16   3    1.80    0.25
  -6 -16   3    2.25    0.24
  -6  16  -3    2.01    0.22
   1  17  -3    0.06    0.08
  -1  17   3    0.12    0.07
   1  17   3    0.00    0.08
  -1 -17   3    0.04    0.07
  -1  17  -3    0.06    0.08
  -2  17   3    0.71    0.13
   2  17  -3    0.79    0.16
   2 -17   3    0.86    0.14
  -2  17  -3    0.97    0.16
   2  17   3    0.80    0.14
  -2 -17   3    0.96    0.14
   2 -17  -3    0.93    0.13
   3 -17   3    0.85    0.13
   3  17  -3    0.98    0.16
  -3  17   3    0.96    0.14
  -3 -17   3    0.71    0.15
   3  17   3    0.80    0.17
   3 -17  -3    1.17    0.15
  -3  17  -3    0.85    0.15
  -4  17   3   -0.10    0.05
  -4 -17  -3   -0.01    0.05
   4 -17   3    0.10    0.07
   4  17  -3   -0.02    0.09
   4 -17  -3   -0.05    0.07
  -4 -17   3   -0.02    0.08
  -4  17  -3   -0.02    0.07
   4  17   3   -0.05    0.07
   5 -17   3    1.48    0.20
   5  17  -3    1.59    0.23
  -5 -17  -3    1.49    0.18
   5  17   3    1.26    0.19
  -5  17  -3    1.42    0.19
   5 -17  -3    1.72    0.21
  -5 -17   3    1.07    0.16
   6  17  -3    2.28    0.27
  -6 -17  -3    2.15    0.22
   6 -17   3    1.85    0.23
   6 -17  -3    2.26    0.26
  -6  17  -3    2.17    0.23
  -6 -17   3    2.21    0.23
   6  17   3    2.18    0.28
   0  18  -3   34.24    1.07
   0  18   3   36.60    1.08
  -1  18   3   -0.04    0.06
   1  18  -3   -0.05    0.08
  -1  18  -3    0.02    0.07
  -1 -18   3   -0.03    0.06
   1  18   3   -0.04    0.08
   2  18  -3    1.53    0.20
  -2  18   3    1.65    0.18
   2  18   3    1.63    0.20
  -2  18  -3    1.87    0.20
  -2 -18   3    1.75    0.20
   3  18  -3    1.42    0.20
   3 -18   3    1.44    0.17
  -3  18   3    1.44    0.16
   3 -18  -3    1.32    0.16
  -3  18  -3    1.60    0.20
  -3 -18   3    1.33    0.19
   3  18   3    1.30    0.19
   4  18  -3    2.44    0.26
  -4  18   3    3.04    0.23
   4 -18   3    2.87    0.26
  -4 -18  -3    2.97    0.26
  -4 -18   3    2.80    0.27
   4 -18  -3    3.23    0.27
   4  18   3    3.01    0.28
  -4  18  -3    2.55    0.24
   5  18  -3    2.49    0.27
   5 -18   3    2.60    0.26
  -5 -18  -3    2.65    0.25
  -5 -18   3    2.73    0.26
  -5  18  -3    2.92    0.26
   5 -18  -3    2.66    0.27
   5  18   3    2.25    0.26
   6  18  -3    1.05    0.23
   6 -18   3    0.87    0.15
  -6 -18  -3    1.18    0.16
  -6  18  -3    1.67    0.20
  -6 -18   3    1.20    0.17
   6  18   3    1.08    0.22
   6 -18  -3    1.31    0.19
   0  19   3    0.12    0.08
   0  19  -3    0.24    0.10
  -1  19   3    0.60    0.14
   1  19  -3    0.35    0.12
  -1 -19   3    0.51    0.13
   1  19   3    0.65    0.15
  -1  19  -3    0.44    0.13
  -2  19   3    0.96    0.15
   2  19  -3    0.86    0.15
   2  19   3    0.92    0.16
  -2  19  -3    0.92    0.15
  -2 -19   3    0.75    0.16
   3  19  -3    2.32    0.26
  -3  19   3    3.18    0.24
   3 -19   3    2.45    0.22
  -3  19  -3    2.43    0.24
   3  19   3    2.40    0.25
   3 -19  -3    2.24    0.21
  -3 -19   3    2.53    0.25
   4  19  -3    1.41    0.21
  -4  19   3    1.49    0.17
   4 -19   3    2.05    0.21
  -4  19  -3    1.28    0.19
   4  19   3    1.51    0.21
   4 -19  -3    1.58    0.19
  -4 -19   3    1.58    0.21
  -5 -19  -3   -0.03    0.06
   5  19  -3    0.14    0.11
   5 -19   3    0.32    0.10
   5 -19  -3    0.18    0.07
  -5  19  -3    0.06    0.10
   5  19   3    0.02    0.08
  -5 -19   3    0.00    0.05
   0  20  -3    5.01    0.35
   0  20   3    5.65    0.36
   1  20  -3    0.56    0.15
  -1  20   3    0.49    0.12
  -1 -20   3    0.52    0.14
   1  20   3    0.51    0.13
  -1  20  -3    0.44    0.14
   2  20  -3    0.20    0.10
  -2  20   3    0.01    0.08
  -2  20  -3    0.25    0.11
   2  20   3    0.18    0.09
  -2 -20   3    0.14    0.10
   3  20  -3    0.09    0.11
  -3  20   3    0.13    0.09
  -3  20  -3    0.27    0.11
   3  20   3    0.16    0.11
  -3 -20   3    0.25    0.12
   4 -20   3    0.70    0.14
   4  20  -3    0.14    0.12
   4  20   3    0.55    0.15
  -4 -20   3    0.49    0.15
  -4  20  -3    0.33    0.12
   4 -20  -3    0.17    0.08
   5 -20   3    0.50    0.11
   5  20  -3    0.20    0.13
  -5 -20   3    0.34    0.10
   5 -20  -3    0.26    0.10
  -5  20  -3    0.14    0.08
   5  20   3    0.40    0.13
   0  21  -3   -0.03    0.08
   0  21   3    0.07    0.08
   1  21  -3    0.10    0.09
  -1  21   3    0.16    0.09
   1  21   3    0.17    0.10
  -1  21  -3    0.05    0.09
  -2  21   3    0.06    0.07
   2  21  -3    0.06    0.08
  -2 -21   3    0.10    0.09
  -2  21  -3    0.05    0.09
   2  21   3   -0.02    0.08
   3  21  -3   -0.02    0.09
  -3  21   3    0.38    0.11
  -3  21  -3    0.27    0.11
  -3 -21   3    0.29    0.13
   3  21   3    0.18    0.11
   4  21  -3    1.55    0.24
   4  21   3    2.04    0.25
  -4  21  -3    2.66    0.26
  -4 -21   3    2.32    0.26
   0  22  -3    0.06    0.09
   0  22   3    0.01    0.09
   1  22  -3    1.81    0.22
  -1  22   3    1.93    0.22
   1  22   3    1.51    0.20
  -1  22  -3    1.67    0.22
  -2  22   3    0.95    0.16
   2  22  -3    1.36    0.20
  -2 -22   3    1.38    0.20
  -2  22  -3    0.97    0.17
   2  22   3    1.21    0.18
  -3  22   3    0.07    0.09
   3  22  -3    0.05    0.09
  -3 -22   3    0.08    0.10
  -3  22  -3    0.19    0.10
   3  22   3    0.13    0.09
   0  23   3   -0.09    0.07
   0  23  -3    0.12    0.09
  -1  23   3    0.07    0.08
   1  23  -3    0.03    0.08
   1  23   3    0.20    0.10
  -1  23  -3    0.12    0.09
   2  23  -3    0.07    0.08
  -2  23   3    0.09    0.08
   2  23   3    0.11    0.09
  -2  23  -3    0.10    0.09
   3  23  -3    0.17    0.09
  -3 -23   3   -0.11    0.09
  -3  23  -3   -0.05    0.07
   3  23   3   -0.06    0.08
   0  24   3    0.37    0.11
   0  24  -3    0.36    0.13
   1  24  -3    1.10    0.17
  -1  24   3    1.24    0.17
  -1  24  -3    1.02    0.18
   1  24   3    1.02    0.17
   0   0  -4 1000.00   20.22
   0   0   4  907.60   19.69
   1   0  -4    1.12    0.05
  -1   0  -4    1.04    0.08
  -1   0   4    1.19    0.08
   1   0   4    1.11    0.08
  -2   0   4   -0.01    0.03
   2   0   4   -0.02    0.03
  -2   0  -4   -0.02    0.01
   2   0  -4    0.00    0.02
   2   0   4   -0.07    0.02
   3   0   4  104.71    2.34
   3   0  -4  106.11    2.32
  -3   0  -4  111.74    2.21
   3   0   4  105.18    2.40
   3   0  -4  102.56    2.35
  -4   0  -4    4.91    0.18
   4   0  -4    4.87    0.26
   4   0   4    5.14    0.26
   4   0  -4    5.08    0.23
   4   0   4    5.13    0.27
  -5   0  -4    1.30    0.16
  -5   0  -4    1.41    0.10
   5   0   4    1.30    0.15
   5   0   4    1.26    0.15
   5   0  -4    1.25    0.13
   5   0  -4    1.39    0.16
  -6   0  -4    0.62    0.15
   6   0   4    0.51    0.13
   6   0  -4    0.56    0.13
   6   0  -4    0.90    0.12
  -7   0  -4   11.15    0.55
  -7   0   4   11.91    0.51
   7   0   4   11.12    0.53
   7   0  -4   11.78    0.55
  -8   0  -4    0.35    0.14
   8   0  -4    0.57    0.16
   8   0   4    0.47    0.14
   9   0   4    0.04    0.10
  -9   0  -4    0.04    0.10
   9   0  -4    0.07    0.10
   0  -1   4    0.23    0.04
   0   1   4   -0.01    0.02
   0   1  -4    0.04    0.02
   0   1   4    0.00    0.01
  -1   1   4    0.07    0.03
   1   1  -4    0.07    0.02
   1  -1   4    0.11    0.04
   1   1   4    0.03    0.03
  -1   1  -4    0.06    0.03
  -1  -1   4    0.05    0.03
   1   1   4    0.06    0.03
   2  -1   4   10.83    0.34
  -2  -1  -4   10.84    0.28
   2   1  -4   10.71    0.30
   2  -1  -4   10.74    0.34
  -2   1  -4   10.17    0.34
   2  -1  -4   11.04    0.29
   2   1   4   10.19    0.32
  -2  -1   4   10.68    0.32
   3  -1   4   68.17    1.58
   3   1  -4   67.68    1.57
  -3  -1  -4   71.52    1.47
   3   1  -4   69.71    1.55
  -3   1  -4   71.02    1.44
   3  -1  -4   67.99    1.59
   3   1   4   65.90    1.61
  -3   1  -4   65.75    1.61
   3   1   4   67.78    1.56
   3  -1  -4   68.04    1.53
   4  -1   4   37.79    1.01
   4   1  -4   38.70    0.98
   4   1  -4   39.38    1.01
  -4  -1  -4   39.59    0.90
   4   1   4   38.40    1.05
  -4   1  -4   38.01    1.04
  -4   1  -4   38.55    0.87
   4  -1  -4   39.97    0.97
   4  -1  -4   37.86    1.03
   4   1   4   38.32    1.00
   5   1  -4    1.78    0.17
  -5   1   4    1.56    0.15
   5   1  -4    1.83    0.16
  -5  -1  -4    1.90    0.12
   5  -1   4    1.86    0.18
   5   1   4    1.63    0.16
  -5   1  -4    1.64    0.10
  -5   1  -4    1.64    0.17
   5  -1  -4    1.93    0.15
   5  -1  -4    1.23    0.15
   5   1   4    1.59    0.17
   6   1  -4    3.74    0.25
   6   1  -4    3.00    0.24
  -6   1   4    3.01    0.22
   6  -1   4    2.78    0.24
  -6   1  -4    3.68    0.27
   6   1   4    3.62    0.26
   6   1   4    3.01    0.26
   6  -1  -4    3.29    0.26
   7   1  -4    0.32    0.11
   7   1  -4    0.27    0.13
  -7   1   4    0.38    0.11
   7  -1   4    0.41    0.14
  -7  -1  -4    0.22    0.12
   7   1   4    0.57    0.15
  -7   1  -4    0.48    0.15
   7  -1  -4    0.44    0.15
  -8  -1  -4    0.41    0.15
   8  -1   4    0.47    0.15
   8   1  -4    0.36    0.13
   8  -1  -4    0.29    0.13
   8   1   4    0.33    0.13
  -8  -1   4    0.38    0.12
  -8   1  -4    0.13    0.12
  -9  -1  -4    0.18    0.12
   9  -1   4    0.61    0.19
  -9   1  -4    0.36    0.13
   9  -1  -4    0.29    0.14
   0   2  -4    1.93    0.09
   0   2   4    1.76    0.07
   0  -2   4    1.82    0.09
   0   2   4    1.87    0.09
   1   2  -4  262.59    5.43
   1  -2   4  253.97    5.38
  -1   2   4  254.63    5.37
  -1  -2   4  262.38    5.36
  -1   2  -4  262.62    5.45
   1   2   4  259.06    5.46
   1   2   4  256.43    5.36
   2   2  -4   22.05    0.54
  -2   2   4   21.89    0.51
   2  -2   4   21.69    0.58
  -2  -2  -4   21.64    0.52
  -2  -2   4   22.10    0.55
   2  -2  -4   21.62    0.59
   2   2   4   22.26    0.59
  -2   2  -4   21.13    0.58
   2   2   4   21.82    0.55
  -3  -2  -4  119.08    2.45
   3   2  -4  116.42    2.55
   3   2  -4  115.51    2.53
   3  -2   4  111.94    2.56
  -3   2   4  118.05    2.52
   3   2   4  116.47    2.53
   3   2   4  111.08    2.60
  -3  -2   4  114.22    2.52
  -3   2  -4  121.91    2.61
   3  -2  -4  117.11    2.59
   4  -2   4   18.42    0.60
  -4  -2  -4   19.47    0.52
  -4   2   4   19.06    0.55
   4   2  -4   18.93    0.58
   4   2  -4   18.44    0.56
   4   2   4   18.47    0.61
  -4   2  -4   19.84    0.62
   4  -2  -4   18.31    0.61
  -4   2  -4   20.05    0.46
   4   2   4   19.03    0.57
   5  -2   4    2.25    0.19
  -5   2   4    2.16    0.16
   5   2  -4    2.59    0.19
  -5  -2  -4    2.45    0.15
   5   2  -4    2.26    0.18
  -5   2  -4    2.36    0.20
   5  -2  -4    2.00    0.19
   5   2   4    2.23    0.20
   5   2   4    2.24    0.18
   6  -2   4    0.71    0.16
  -6   2   4    0.82    0.13
   6   2  -4    1.00    0.14
   6   2  -4    0.90    0.14
  -6  -2  -4    1.02    0.11
   6  -2  -4    0.94    0.16
   6   2   4    1.02    0.17
  -6   2  -4    0.61    0.14
   6   2   4    0.81    0.14
   7   2  -4    0.00    0.09
  -7   2   4    0.14    0.08
   7  -2   4    0.12    0.11
   7   2  -4    0.15    0.10
   7  -2  -4    0.04    0.10
   7   2   4    0.08    0.09
   7   2   4    0.08    0.10
  -7   2  -4   -0.01    0.09
   8   2  -4   -0.02    0.11
  -8  -2  -4    0.10    0.12
   8  -2   4    0.10    0.11
   8   2  -4    0.03    0.10
  -8   2  -4    0.06    0.10
   8  -2  -4    0.06    0.10
   8   2   4    0.09    0.11
  -8  -2   4   -0.07    0.08
  -9  -2  -4    0.48    0.15
   9  -2   4    0.56    0.18
   9  -2  -4    0.47    0.16
  -9   2  -4    0.57    0.15
   0   3  -4   -0.12    0.02
   0   3   4   -0.15    0.02
   0   3   4   -0.14    0.02
   0  -3   4   -0.14    0.02
   1  -3   4  562.32   11.61
  -1   3   4  558.81   11.60
  -1   3   4  577.93   11.96
   1   3  -4  559.85   11.90
  -1  -3   4  557.97   11.66
   1   3   4  545.14   11.61
  -1   3  -4  558.15   11.78
   1   3   4  597.72   11.80
  -2   3   4    0.34    0.04
  -2  -3  -4    0.27    0.04
   2   3  -4    0.30    0.04
   2  -3   4    0.32    0.06
   2   3   4    0.23    0.06
   2  -3  -4    0.33    0.07
  -2   3  -4    0.14    0.05
  -2  -3   4    0.26    0.04
   2   3   4    0.33    0.05
  -3  -3  -4   11.70    0.35
   3   3  -4   11.09    0.36
   3  -3   4   11.15    0.40
  -3   3   4   11.51    0.34
   3   3   4   11.54    0.36
   3   3   4   11.10    0.40
  -3   3  -4   11.07    0.40
  -3  -3   4   11.85    0.36
   3  -3  -4   11.01    0.40
  -4  -3  -4    0.77    0.08
   4   3  -4    0.98    0.10
  -4   3   4    0.81    0.09
   4  -3   4    0.89    0.12
   4   3  -4    1.06    0.11
   4   3   4    0.99    0.12
   4  -3  -4    0.80    0.11
   4   3   4    0.96    0.10
  -4   3  -4    0.79    0.06
  -4   3  -4    0.91    0.12
   5  -3   4    2.94    0.23
  -5   3   4    3.19    0.20
   5   3  -4    3.23    0.21
  -5  -3  -4    3.35    0.19
   5   3  -4    3.47    0.22
   5  -3  -4    3.50    0.25
   5   3   4    3.02    0.23
  -5   3  -4    3.13    0.23
   5   3   4    3.43    0.22
  -6   3   4   36.40    1.02
   6   3  -4   38.65    1.07
  -6  -3  -4   37.61    0.96
   6   3  -4   36.45    1.06
   6  -3   4   35.81    1.10
   6   3   4   37.58    1.14
   6  -3  -4   35.94    1.11
  -6   3  -4   36.80    1.10
   6   3   4   37.46    1.05
   7  -3   4    0.10    0.10
  -7   3   4    0.08    0.06
   7   3  -4    0.18    0.11
   7   3  -4    0.22    0.11
   7   3   4    0.21    0.11
   7   3   4    0.21    0.11
  -7   3  -4    0.03    0.10
   7  -3  -4    0.20    0.11
  -8  -3  -4   10.35    0.57
   8  -3   4   11.05    0.58
   8   3  -4   10.87    0.53
  -8  -3   4   10.81    0.50
   8   3   4   10.73    0.59
   8  -3  -4   10.92    0.59
  -8   3  -4   11.09    0.56
   9  -3   4   -0.03    0.12
  -9  -3  -4    0.11    0.12
   9  -3  -4    0.06    0.13
  -9   3  -4    0.01    0.09
   0   4  -4  142.89    3.06
   0   4   4  139.95    3.00
   0   4   4  145.81    3.05
   0  -4   4  144.45    3.01
   1   4  -4    5.82    0.20
   1  -4   4    6.03    0.16
  -1   4   4    5.25    0.21
  -1   4   4    5.80    0.16
   1  -4   4    5.81    0.21
  -1  -4   4    5.48    0.18
   1   4   4    5.81    0.21
  -1   4  -4    5.52    0.21
   1   4   4    5.63    0.18
  -2  -4  -4    5.38    0.20
  -2   4   4    5.71    0.17
   2  -4   4    5.22    0.23
   2   4  -4    5.23    0.20
  -2  -4   4    5.51    0.18
  -2   4  -4    5.02    0.22
   2   4   4    5.32    0.23
   2   4   4    5.45    0.19
   2  -4  -4    5.27    0.24
  -3   4   4   38.05    0.89
   3  -4   4   36.62    0.98
  -3  -4  -4   37.25    0.90
   3   4  -4   37.19    0.94
   3  -4  -4   36.64    0.98
   3   4   4   38.86    0.91
  -3   4  -4   39.17    0.98
  -3  -4   4   38.89    0.90
   3   4   4   36.48    0.98
  -4  -4  -4    5.58    0.24
  -4   4   4    5.81    0.24
   4  -4   4    5.20    0.29
   4   4  -4    5.58    0.26
  -4   4  -4    5.66    0.16
   4   4   4    5.10    0.28
  -4   4  -4    5.24    0.27
   4   4   4    5.38    0.24
  -4  -4   4    5.78    0.24
   4  -4  -4    5.48    0.30
  -5   4   4    1.98    0.15
   5   4  -4    2.27    0.17
  -5  -4  -4    2.12    0.15
   5   4  -4    2.00    0.17
   5  -4   4    1.87    0.19
   5   4   4    2.00    0.19
   5  -4  -4    1.89    0.19
  -5  -4   4    1.77    0.15
  -5   4  -4    1.89    0.18
   5   4   4    2.15    0.17
   6   4  -4    0.41    0.11
  -6  -4  -4    0.37    0.09
  -6   4   4    0.34    0.09
   6  -4   4    0.22    0.11
   6   4  -4    0.27    0.10
   6   4   4    0.23    0.12
  -6   4  -4    0.16    0.10
   6  -4  -4    0.19    0.11
   6   4   4    0.29    0.11
   7   4  -4    0.41    0.13
  -7   4   4    0.38    0.10
   7  -4   4    0.39    0.14
   7   4  -4    0.23    0.09
  -7  -4   4    0.31    0.09
   7   4   4    0.34    0.12
   7  -4  -4    0.17    0.11
  -7   4  -4    0.26    0.12
   7   4   4    0.39    0.12
   8  -4   4    0.29    0.14
   8   4  -4    0.19    0.12
   8  -4  -4    0.14    0.13
  -8  -4   4    0.12    0.06
   8   4   4    0.12    0.12
  -8   4  -4    0.19    0.11
   9  -4   4    0.81    0.23
  -9  -4  -4    0.65    0.17
   9  -4  -4    0.72    0.21
  -9   4  -4    0.46    0.14
   0  -5   4    0.27    0.04
   0   5  -4    0.03    0.02
   0   5   4    0.12    0.03
   1  -5   4   18.10    0.49
   1   5  -4   17.25    0.47
  -1   5   4   18.08    0.43
   1  -5   4   17.64    0.42
  -1   5   4   17.25    0.48
   1   5   4   17.23    0.48
  -1   5  -4   17.71    0.48
   1   5   4   17.90    0.43
  -1  -5   4   18.04    0.43
   2  -5   4  193.62    4.12
  -2  -5  -4  190.87    4.01
  -2   5   4  197.55    4.08
   2   5  -4  194.83    4.14
  -2  -5   4  197.61    4.03
  -2   5  -4  189.21    4.15
   2   5   4  196.71    4.03
   2  -5  -4  192.27    4.13
   2   5   4  186.04    4.17
   3  -5   4   -0.06    0.05
  -3  -5  -4    0.03    0.03
   3   5  -4    0.00    0.04
  -3   5   4    0.21    0.05
   3   5   4    0.02    0.04
  -3  -5   4    0.03    0.03
   3   5   4    0.01    0.04
  -3   5  -4    0.02    0.04
   3  -5  -4    0.05    0.06
   4  -5   4    2.75    0.21
  -4  -5  -4    2.81    0.17
  -4   5   4    2.86    0.16
   4   5  -4    2.95    0.19
  -4  -5   4    2.97    0.16
  -4   5  -4    2.80    0.20
   4   5   4    2.95    0.17
   4   5   4    3.00    0.21
   4  -5  -4    2.66    0.21
  -5  -5  -4   15.80    0.51
  -5   5   4   16.27    0.51
   5   5  -4   16.41    0.56
   5  -5   4   14.19    0.58
   5   5   4   14.79    0.59
   5  -5  -4   14.59    0.59
  -5   5  -4   16.06    0.58
   5   5   4   16.20    0.52
  -5  -5   4   15.16    0.50
   6   5  -4    0.49    0.13
   6  -5   4    0.56    0.16
  -6  -5  -4    0.58    0.11
  -6   5   4    0.72    0.11
  -6   5  -4    0.43    0.13
   6   5   4    0.55    0.15
   6   5   4    0.54    0.13
   6  -5  -4    0.62    0.16
  -6  -5   4    0.52    0.11
   7   5  -4    3.24    0.27
   7  -5   4    2.80    0.28
  -7   5  -4    2.97    0.27
   7  -5  -4    3.34    0.30
  -7  -5   4    3.31    0.25
   7   5   4    3.31    0.30
   8   5  -4   13.60    0.62
   8  -5   4   11.80    0.63
   8   5   4   14.00    0.68
   8  -5  -4   12.55    0.65
  -8   5  -4   12.88    0.61
  -8  -5   4   13.23    0.57
   9  -5   4    0.05    0.14
  -9  -5  -4    0.03    0.12
   9   5   4    0.00    0.13
   9  -5  -4    0.21    0.14
  -9   5  -4    0.17    0.10
   0   6   4    7.26    0.24
   0  -6   4    7.44    0.24
   0   6   4    7.25    0.23
   0   6  -4    7.08    0.25
   0  -6   4    7.63    0.24
   1   6  -4    5.66    0.22
  -1   6   4    5.44    0.22
   1  -6   4    5.76    0.18
  -1   6   4    5.67    0.19
   1  -6   4    5.74    0.23
   1   6   4    5.74    0.23
  -1  -6   4    5.34    0.18
   1  -6  -4    5.75    0.23
   1   6   4    5.46    0.18
  -1  -6   4    5.53    0.22
  -1   6  -4    5.32    0.22
   2   6  -4    2.42    0.14
  -2  -6  -4    2.71    0.15
  -2   6   4    2.66    0.12
   2  -6   4    2.29    0.16
  -2   6  -4    2.36    0.15
  -2  -6   4    2.61    0.11
   2   6   4    2.82    0.12
   2  -6  -4    2.38    0.16
   2   6   4    2.67    0.17
   3  -6   4    7.70    0.34
   3   6  -4    7.93    0.31
  -3   6   4    7.83    0.27
  -3  -6  -4    7.66    0.30
   3   6   4    7.94    0.26
  -3  -6   4    8.17    0.25
   3  -6  -4    7.61    0.34
   3   6   4    7.49    0.33
  -3   6  -4    7.76    0.32
  -4  -6  -4   13.20    0.45
   4   6  -4   13.42    0.48
   4  -6   4   13.27    0.51
  -4   6   4   14.01    0.43
  -4   6  -4   12.98    0.48
   4   6   4   14.30    0.43
   4  -6  -4   13.30    0.52
  -4  -6   4   13.28    0.40
   4   6   4   13.74    0.52
  -5   6   4    2.05    0.16
   5   6  -4    1.76    0.18
   5  -6   4    1.71    0.20
  -5  -6  -4    2.06    0.17
  -5   6  -4    2.32    0.20
  -5  -6   4    1.87    0.19
   5  -6  -4    2.10    0.22
   5   6   4    2.16    0.17
   5   6   4    1.88    0.20
  -5  -6   4    1.93    0.15
   6   6  -4    3.77    0.28
   6  -6   4    4.12    0.31
  -6  -6  -4    4.32    0.25
  -6   6   4    4.39    0.25
  -6  -6   4    4.28    0.28
   6   6   4    4.25    0.32
   6  -6  -4    3.80    0.30
  -6   6  -4    3.88    0.29
   7  -6   4    0.79    0.19
   7   6  -4    0.83    0.17
  -7   6  -4    0.84    0.17
  -7  -6   4    0.85    0.13
   7  -6  -4    0.88    0.20
   7   6   4    0.73    0.18
   8   6  -4    0.04    0.11
   8  -6   4    0.10    0.12
   8   6   4   -0.04    0.11
  -8   6  -4    0.01    0.09
  -8  -6   4    0.08    0.06
   8  -6  -4    0.11    0.12
   0  -7   4    0.01    0.02
   0   7   4    0.00    0.02
   0   7   4    0.10    0.04
   0  -7   4   -0.02    0.02
   0   7  -4   -0.01    0.02
   1  -7   4   11.68    0.31
   1  -7   4   10.70    0.35
   1   7  -4   10.60    0.35
  -1   7   4   10.80    0.32
  -1   7   4   10.91    0.35
   1   7   4   10.43    0.29
  -1  -7   4   11.07    0.35
   1   7   4   10.50    0.35
  -1   7  -4   10.52    0.35
   1  -7  -4    9.88    0.35
  -1  -7   4   10.94    0.29
   2  -7   4    5.00    0.25
  -2  -7  -4    5.13    0.23
  -2   7   4    5.30    0.20
   2   7  -4    5.35    0.23
  -2  -7   4    5.33    0.17
   2   7   4    5.19    0.25
  -2   7  -4    5.31    0.24
   2  -7  -4    5.62    0.26
   2   7   4    5.43    0.18
  -2  -7   4    5.41    0.25
   3   7  -4    5.79    0.27
   3  -7   4    5.54    0.29
  -3  -7  -4    5.69    0.26
  -3   7   4    5.98    0.23
  -3  -7   4    5.98    0.20
   3  -7  -4    6.02    0.30
  -3   7  -4    5.89    0.28
  -3  -7   4    5.65    0.28
   3   7   4    6.07    0.21
   3   7   4    5.50    0.28
   4  -7   4    3.22    0.24
  -4  -7  -4    3.25    0.20
  -4   7   4    3.38    0.18
   4   7  -4    3.88    0.23
   4  -7  -4    3.63    0.25
   4   7   4    3.68    0.24
  -4  -7   4    3.14    0.22
  -4  -7   4    3.65    0.17
   4   7   4    3.51    0.18
  -4   7  -4    3.80    0.23
   5   7  -4   11.66    0.48
  -5  -7  -4   11.57    0.44
  -5   7   4   12.15    0.43
   5  -7   4   10.83    0.50
  -5  -7   4   11.94    0.48
  -5   7  -4   11.45    0.48
   5   7   4   12.25    0.42
   5  -7  -4   11.13    0.51
   5   7   4   12.13    0.52
  -6   7   4    3.93    0.24
   6   7  -4    3.66    0.28
  -6  -7  -4    3.68    0.24
   6  -7   4    3.66    0.30
   6  -7  -4    3.58    0.30
   6   7   4    4.15    0.32
  -6   7  -4    3.54    0.27
  -6  -7   4    3.35    0.25
   7  -7   4    0.48    0.16
   7   7  -4    0.75    0.17
  -7  -7  -4    0.55    0.09
  -7  -7   4    0.51    0.11
   7   7   4    0.89    0.20
  -7   7  -4    0.52    0.14
   7  -7  -4    0.39    0.15
   8   7  -4    0.99    0.18
   8  -7   4    0.98    0.22
  -8   7  -4    0.72    0.17
   8  -7  -4    0.95    0.23
   8   7   4    0.73    0.21
  -8  -7   4    0.95    0.14
   0  -8   4    0.06    0.03
   0   8  -4    0.01    0.03
   0   8   4    0.00    0.03
   0   8   4    0.00    0.03
   0  -8   4    0.02    0.03
  -1   8   4    0.63    0.08
   1  -8   4    0.73    0.08
   1   8  -4    0.88    0.09
   1  -8   4    0.80    0.07
  -1   8   4    0.79    0.07
   1   8   4    0.66    0.08
   1   8   4    0.63    0.06
  -1   8  -4    0.80    0.09
  -1  -8   4    0.90    0.06
  -1  -8   4    0.74    0.09
   1  -8  -4    0.75    0.09
  -2  -8  -4  102.66    2.27
   2   8  -4   99.51    2.32
  -2   8   4  104.53    2.27
   2  -8   4  104.12    2.33
  -2   8  -4  102.18    2.33
   2   8   4  106.35    2.19
   2   8   4   98.30    2.34
  -2  -8   4  103.69    2.29
  -2  -8   4  105.49    2.18
   2  -8  -4  106.85    2.35
  -3   8   4    4.73    0.20
   3  -8   4    4.17    0.25
   3   8  -4    4.57    0.24
  -3  -8  -4    4.36    0.23
  -3  -8   4    4.44    0.16
   3   8   4    4.32    0.25
  -3   8  -4    4.35    0.24
  -3  -8   4    4.46    0.25
   3  -8  -4    4.16    0.25
   3   8   4    4.87    0.17
  -4   8   4   16.67    0.50
  -4  -8  -4   16.25    0.54
   4  -8   4   15.12    0.59
   4   8  -4   16.38    0.57
  -4   8  -4   16.23    0.57
   4   8   4   17.09    0.47
   4   8   4   16.86    0.61
   4  -8  -4   16.13    0.60
  -4  -8   4   15.68    0.56
  -4  -8   4   17.22    0.44
   5  -8   4   42.87    1.26
  -5  -8  -4   44.29    1.16
   5   8  -4   45.01    1.23
  -5   8   4   45.64    1.14
  -5  -8   4   43.67    1.20
   5  -8  -4   42.98    1.26
  -5   8  -4   43.13    1.21
   5   8   4   45.09    1.28
  -6  -8  -4    0.05    0.04
   6   8  -4    0.05    0.09
   6  -8   4   -0.01    0.09
  -6   8   4    0.04    0.07
  -6   8  -4    0.09    0.09
   6   8   4    0.04    0.08
   6  -8  -4   -0.01    0.09
  -6  -8   4   -0.05    0.06
   7  -8   4    4.43    0.36
   7   8  -4    5.01    0.35
  -7  -8  -4    5.26    0.30
   7   8   4    4.51    0.36
   7  -8  -4    5.26    0.39
  -7   8  -4    5.15    0.34
  -7  -8   4    4.77    0.32
   8   8  -4    0.45    0.17
   8  -8   4    0.77    0.19
   8  -8  -4    0.72    0.21
   8   8   4    0.94    0.22
  -8   8  -4    0.57    0.15
  -8  -8   4    0.78    0.12
   0   9   4    0.03    0.03
   0   9  -4    0.00    0.03
   0   9   4   -0.02    0.03
   0  -9   4    0.04    0.03
   0  -9   4    0.00    0.03
   1   9  -4    9.43    0.35
   1  -9   4   10.02    0.30
   1  -9   4   10.13    0.35
  -1   9   4    9.86    0.32
  -1  -9   4    9.36    0.34
   1  -9  -4    9.59    0.34
   1   9   4    8.94    0.34
  -1   9  -4    8.97    0.35
   1   9   4   10.03    0.27
  -1  -9   4   10.06    0.28
  -2  -9  -4    3.16    0.19
  -2   9   4    3.56    0.17
   2  -9   4    3.63    0.21
   2   9  -4    3.85    0.21
  -2  -9   4    3.60    0.12
   2   9   4    3.22    0.20
   2  -9  -4    3.44    0.21
  -2  -9   4    3.06    0.20
   2   9   4    3.67    0.13
  -2   9  -4    3.62    0.21
  -3  -9  -4   10.89    0.41
   3  -9   4   11.57    0.46
  -3   9   4   11.90    0.38
   3   9  -4   11.49    0.43
   3  -9  -4   11.23    0.45
   3   9   4   12.53    0.31
   3   9   4   10.75    0.44
  -3  -9   4   11.61    0.30
  -3  -9   4   10.83    0.43
  -3   9  -4   10.49    0.42
  -4   9   4    0.75    0.09
   4  -9   4    0.51    0.13
   4   9  -4    0.79    0.12
  -4  -9  -4    0.58    0.11
   4   9   4    0.62    0.14
  -4  -9   4    0.72    0.12
   4  -9  -4    0.61    0.14
  -4   9  -4    0.79    0.12
  -5   9   4    8.45    0.35
  -5  -9  -4    8.38    0.38
   5  -9   4    8.04    0.43
   5   9  -4    8.72    0.41
   5  -9  -4    7.16    0.41
  -5   9  -4    8.57    0.41
   5   9   4    8.29    0.43
  -5  -9   4    8.06    0.39
   6   9  -4    0.08    0.10
  -6  -9  -4    0.15    0.06
   6  -9   4    0.13    0.10
  -6  -9   4    0.19    0.08
   6  -9  -4    0.23    0.10
  -6   9  -4    0.06    0.08
   6   9   4    0.00    0.09
   7   9  -4    3.03    0.27
  -7  -9  -4    2.60    0.21
   7  -9   4    1.74    0.25
   7   9   4    1.87    0.25
   7  -9  -4    2.06    0.26
  -7  -9   4    2.03    0.21
  -7   9  -4    2.34    0.23
   8   9  -4    6.93    0.45
   8  -9   4    6.80    0.49
  -8  -9   4    7.93    0.44
   8  -9  -4    6.77    0.49
   8   9   4    7.06    0.49
  -8   9  -4    7.57    0.45
   0 -10   4   17.88    0.53
   0  10  -4   18.60    0.56
   0  10   4   19.67    0.51
   0 -10   4   18.89    0.51
   0  10   4   18.74    0.55
  -1  10   4   28.35    0.73
   1 -10   4   27.56    0.74
  -1  10   4   27.97    0.74
   1 -10   4   28.35    0.69
   1  10  -4   28.15    0.77
  -1  10  -4   27.01    0.76
   1  10   4   27.72    0.65
   1 -10  -4   28.21    0.75
  -1 -10   4   25.87    0.74
   1  10   4   26.97    0.77
  -1 -10   4   28.62    0.66
   2  10  -4   24.91    0.73
   2 -10   4   24.42    0.73
  -2  10   4   25.58    0.68
  -2 -10  -4   23.98    0.71
  -2  10  -4   23.73    0.72
   2  10   4   26.20    0.58
   2  10   4   26.61    0.76
  -2 -10   4   24.77    0.72
   2 -10  -4   25.34    0.74
  -2 -10   4   25.49    0.57
   3  10  -4    3.23    0.21
  -3 -10  -4    3.54    0.22
  -3  10   4    3.51    0.19
   3 -10   4    3.45    0.24
  -3  10  -4    3.12    0.21
   3 -10  -4    3.43    0.24
  -3 -10   4    2.99    0.21
   3  10   4    2.87    0.21
  -4  10   4    0.53    0.09
   4  10  -4    0.74    0.12
  -4 -10  -4    0.71    0.12
   4 -10   4    0.79    0.15
  -4 -10   4    0.62    0.12
   4 -10  -4    0.62    0.14
  -4  10  -4    0.67    0.13
   4  10   4    0.59    0.14
  -5  10   4   12.35    0.45
  -5 -10  -4   11.84    0.48
   5 -10   4   12.95    0.56
   5  10  -4   11.76    0.51
   5  10   4   11.92    0.55
   5 -10  -4   12.09    0.55
  -5  10  -4   11.94    0.51
  -5 -10   4   11.46    0.50
   6 -10   4    0.09    0.08
   6  10  -4    0.08    0.10
  -6 -10  -4    0.08    0.05
   6  10   4   -0.13    0.07
   6 -10  -4    0.11    0.08
  -6 -10   4    0.04    0.06
  -6  10  -4   -0.04    0.07
   7  10  -4    0.56    0.17
  -7 -10  -4    0.69    0.11
   7 -10   4    0.42    0.16
   7 -10  -4    0.49    0.18
  -7 -10   4    0.37    0.11
   7  10   4    0.55    0.17
  -7  10  -4    0.57    0.14
   8 -10   4    6.03    0.47
   8  10  -4    6.47    0.45
   8 -10  -4    6.05    0.48
  -8 -10   4    5.92    0.39
   8  10   4    6.49    0.47
  -8  10  -4    6.34    0.41
   0  11  -4   -0.03    0.04
   0 -11   4   -0.03    0.03
   0 -11   4   -0.02    0.03
   0  11   4    0.02    0.04
   0  11   4    0.06    0.05
   1 -11   4    0.20    0.06
   1  11  -4    0.29    0.08
  -1  11   4    0.27    0.07
  -1  11   4    0.26    0.07
   1 -11   4    0.29    0.06
  -1  11  -4    0.18    0.07
   1 -11  -4    0.24    0.07
  -1 -11   4    0.24    0.04
  -1 -11   4    0.25    0.07
   1  11   4    0.15    0.07
   1  11   4    0.32    0.05
   2  11  -4    3.18    0.21
  -2 -11  -4    3.11    0.21
  -2  11   4    3.24    0.18
   2 -11   4    3.12    0.21
   2 -11  -4    2.88    0.20
   2  11   4    2.68    0.20
  -2  11  -4    2.85    0.20
  -2 -11   4    3.05    0.20
  -3  11   4    1.18    0.12
   3  11  -4    1.46    0.15
  -3 -11  -4    1.08    0.13
   3 -11   4    1.20    0.15
   3  11   4    1.33    0.16
   3 -11  -4    1.12    0.14
  -3 -11   4    0.90    0.12
  -3  11  -4    1.28    0.14
  -4 -11  -4    0.10    0.06
   4  11  -4    0.23    0.10
  -4  11   4    0.29    0.08
   4 -11   4    0.27    0.09
   4 -11  -4    0.40    0.11
  -4  11  -4    0.16    0.09
  -4 -11   4    0.30    0.10
   4  11   4    0.31    0.11
  -5  11   4    0.10    0.07
   5  11  -4    0.07    0.10
   5 -11   4    0.22    0.09
  -5 -11  -4    0.13    0.07
   5 -11  -4    0.12    0.08
  -5  11  -4    0.15    0.09
  -5 -11   4    0.11    0.06
   5  11   4    0.15    0.11
   6  11  -4    0.01    0.09
  -6 -11  -4   -0.03    0.05
   6 -11   4    0.04    0.07
   6  11   4    0.06    0.09
  -6 -11   4    0.05    0.07
   6 -11  -4   -0.01    0.06
  -6  11  -4    0.03    0.08
  -7 -11  -4    0.92    0.13
   7  11  -4    0.75    0.19
   7 -11   4    0.71    0.16
  -7  11  -4    0.68    0.16
  -7 -11   4    0.76    0.16
   7 -11  -4    0.73    0.17
   7  11   4    0.66    0.18
   8 -11   4    1.36    0.28
   8  11  -4    1.20    0.24
  -8  11  -4    0.92    0.17
   8 -11  -4    1.00    0.25
  -8 -11   4    0.70    0.12
   8  11   4    1.33    0.23
   0 -12   4   11.65    0.37
   0 -12   4   11.47    0.40
   0  12  -4   11.36    0.43
   0  12   4   11.22    0.35
   0  12   4   11.03    0.41
   1  12  -4    0.15    0.06
  -1  12   4    0.13    0.06
  -1  12   4    0.16    0.06
   1 -12   4    0.14    0.06
   1 -12   4    0.10    0.04
   1  12   4    0.13    0.04
  -1  12  -4    0.21    0.08
   1  12   4    0.05    0.06
  -1 -12   4    0.12    0.04
  -1 -12   4    0.15    0.07
   2 -12   4    5.98    0.30
   2  12  -4    5.87    0.30
  -2  12   4    6.14    0.27
  -2 -12   4    6.18    0.31
  -2  12  -4    5.79    0.30
   2  12   4    5.56    0.30
   2 -12  -4    6.22    0.31
   3  12  -4    0.68    0.13
   3 -12   4    0.90    0.14
  -3  12   4    0.97    0.11
  -3 -12  -4    0.77    0.12
  -3  12  -4    0.96    0.14
  -3 -12   4    0.79    0.13
   3 -12  -4    0.97    0.15
   3  12   4    0.91    0.14
   4 -12   4   12.34    0.54
  -4  12   4   13.76    0.47
   4  12  -4   12.87    0.54
  -4 -12  -4   13.13    0.51
   4  12   4   12.57    0.55
   4 -12  -4   13.67    0.56
  -4 -12   4   12.10    0.52
  -4  12  -4   13.16    0.52
  -5  12   4   -0.08    0.05
   5  12  -4    0.28    0.11
   5 -12   4    0.06    0.08
  -5 -12  -4    0.02    0.06
  -5 -12   4    0.06    0.06
   5 -12  -4    0.12    0.08
  -5  12  -4   -0.03    0.07
   5  12   4    0.04    0.09
   6  12  -4   10.57    0.54
   6 -12   4   11.21    0.57
  -6 -12  -4   10.93    0.50
   6 -12  -4   10.90    0.57
  -6  12  -4   10.79    0.52
   6  12   4   10.64    0.56
  -6 -12   4   11.69    0.54
   7 -12   4    0.42    0.14
  -7 -12  -4    0.22    0.08
   7  12  -4    0.33    0.14
   7  12   4    0.15    0.14
   7 -12  -4    0.31    0.11
  -7  12  -4    0.05    0.09
  -7 -12   4    0.22    0.09
   8 -12   4    0.19    0.10
   8  12  -4   -0.05    0.11
   8 -12  -4    0.19    0.12
  -8  12  -4    0.03    0.07
  -8 -12   4    0.11    0.07
   8  12   4    0.17    0.16
   0  13   4    0.07    0.06
   0 -13   4    0.01    0.04
   0  13  -4    0.10    0.06
   0  13   4    0.06    0.04
   0 -13   4   -0.02    0.04
   1 -13   4    2.09    0.15
   1  13  -4    2.03    0.17
   1 -13   4    2.22    0.16
  -1  13   4    2.49    0.16
  -1  13   4    1.99    0.16
   1  13   4    2.14    0.18
  -1  13  -4    2.25    0.18
  -1 -13   4    1.96    0.16
   2  13  -4   -0.06    0.05
  -2  13   4   -0.03    0.04
   2 -13   4   -0.04    0.06
   2 -13  -4    0.08    0.08
  -2  13  -4    0.02    0.06
   2  13   4   -0.01    0.05
  -2 -13   4   -0.02    0.05
  -3  13   4   24.90    0.72
   3  13  -4   22.76    0.78
   3 -13   4   24.64    0.79
  -3 -13  -4   24.23    0.76
   3 -13  -4   25.29    0.81
   3  13   4   23.43    0.79
  -3 -13   4   24.20    0.77
  -3  13  -4   23.55    0.76
   4  13  -4   -0.03    0.07
  -4  13   4    0.05    0.06
   4 -13   4    0.04    0.07
  -4 -13  -4    0.06    0.05
   4  13   4    0.02    0.07
  -4 -13   4   -0.01    0.05
   4 -13  -4   -0.03    0.05
  -4  13  -4   -0.02    0.07
  -5 -13  -4    0.21    0.08
   5 -13   4    0.33    0.12
   5  13  -4    0.18    0.10
  -5 -13   4    0.29    0.10
  -5  13  -4    0.31    0.10
   5  13   4    0.26    0.11
   5 -13  -4    0.32    0.12
  -6 -13  -4    0.43    0.12
   6 -13   4    0.18    0.10
   6  13  -4    0.35    0.14
  -6  13  -4    0.35    0.12
   6  13   4    0.28    0.13
  -6 -13   4    0.54    0.13
   6 -13  -4    0.21    0.11
   7 -13   4    2.80    0.29
  -7 -13  -4    3.16    0.26
   7  13  -4    2.76    0.29
  -7  13  -4    2.36    0.24
   7  13   4    2.45    0.28
  -7 -13   4    2.93    0.26
   7 -13  -4    2.62    0.28
   0 -14   4    0.50    0.08
   0  14  -4    0.47    0.12
   0 -14   4    0.46    0.10
   0  14   4    0.61    0.08
   0  14   4    0.53    0.11
   1  14  -4    4.72    0.28
  -1  14   4    4.97    0.25
   1 -14   4    4.81    0.25
  -1  14   4    4.78    0.26
  -1  14  -4    4.49    0.27
  -1 -14   4    4.67    0.27
   1  14   4    4.64    0.28
   2  14  -4   13.32    0.53
  -2  14   4   13.85    0.49
   2 -14   4   14.18    0.52
  -2  14  -4   13.08    0.52
   2  14   4   14.05    0.54
   2 -14  -4   14.02    0.52
  -2 -14   4   14.11    0.53
  -3  14   4   -0.07    0.05
  -3 -14  -4    0.00    0.05
   3  14  -4    0.19    0.09
   3 -14   4    0.11    0.07
  -3  14  -4    0.16    0.09
   3 -14  -4    0.02    0.06
  -3 -14   4   -0.01    0.07
   3  14   4    0.05    0.08
  -4  14   4    4.91    0.27
  -4 -14  -4    5.46    0.32
   4  14  -4    4.84    0.33
   4 -14   4    5.17    0.33
   4 -14  -4    5.18    0.34
  -4 -14   4    5.26    0.33
   4  14   4    4.72    0.34
  -4  14  -4    4.61    0.30
   5  14  -4    1.46    0.19
   5 -14   4    1.35    0.18
  -5 -14  -4    1.69    0.18
  -5 -14   4    1.63    0.19
  -5  14  -4    1.45    0.18
   5 -14  -4    1.52    0.20
   5  14   4    1.48    0.20
   6 -14   4    1.38    0.20
  -6 -14  -4    1.61    0.18
   6  14  -4    1.66    0.23
  -6 -14   4    1.64    0.19
   6 -14  -4    1.52    0.21
   6  14   4    1.90    0.25
  -6  14  -4    1.75    0.21
  -7 -14  -4    0.29    0.10
   7  14  -4    0.29    0.15
   7 -14   4    0.15    0.09
  -7  14  -4    0.44    0.12
   7 -14  -4    0.29    0.11
   7  14   4    0.13    0.13
  -7 -14   4    0.16    0.08
   0  15   4    0.03    0.06
   0 -15   4   -0.06    0.04
   0  15  -4   -0.10    0.05
   1 -15   4    1.12    0.13
  -1  15   4    1.32    0.14
  -1  15   4    1.26    0.14
   1  15  -4    1.03    0.14
   1  15   4    1.40    0.16
  -1 -15   4    1.25    0.15
  -1  15  -4    1.33    0.16
   2  15  -4    6.88    0.37
  -2  15   4    7.71    0.35
   2 -15   4    7.46    0.36
  -2  15  -4    7.14    0.37
   2 -15  -4    7.80    0.37
  -2 -15   4    7.43    0.37
   2  15   4    7.27    0.38
  -3  15   4    6.51    0.32
   3  15  -4    5.58    0.34
  -3 -15  -4    5.54    0.33
   3 -15   4    6.16    0.34
  -3 -15   4    6.06    0.35
   3 -15  -4    6.44    0.35
  -3  15  -4    5.82    0.33
   3  15   4    6.16    0.36
  -4  15   4    0.23    0.07
   4  15  -4    0.12    0.11
  -4 -15  -4    0.02    0.06
   4 -15   4    0.17    0.08
  -4  15  -4    0.08    0.09
  -4 -15   4   -0.03    0.07
   4 -15  -4    0.15    0.07
   4  15   4    0.23    0.10
  -5 -15  -4    0.69    0.12
   5 -15   4    0.78    0.17
   5  15  -4    0.73    0.17
  -5  15  -4    0.98    0.16
   5  15   4    0.86    0.18
  -5 -15   4    0.79    0.14
   5 -15  -4    0.85    0.18
   6  15  -4    1.34    0.21
   6 -15   4    1.03    0.18
  -6 -15  -4    1.24    0.16
   6  15   4    1.14    0.20
   6 -15  -4    0.89    0.19
  -6  15  -4    1.39    0.19
  -6 -15   4    1.05    0.16
   7  15  -4    1.15    0.24
  -7 -15  -4    1.25    0.16
   7 -15   4    1.09    0.18
  -7  15  -4    1.27    0.18
   7 -15  -4    1.15    0.18
   7  15   4    0.94    0.24
  -7 -15   4    1.08    0.16
   0  16  -4    2.66    0.22
   0 -16   4    3.15    0.22
   0  16   4    3.28    0.23
  -1  16   4    9.26    0.37
   1 -16   4    8.88    0.37
  -1  16   4    8.76    0.40
   1  16  -4    8.23    0.42
   1  16   4    9.17    0.42
  -1  16  -4    8.38    0.41
  -1 -16   4    9.09    0.40
  -2  16   4    0.14    0.07
   2 -16   4    0.08    0.08
   2  16  -4    0.04    0.08
   2 -16  -4   -0.02    0.07
  -2  16  -4   -0.02    0.07
  -2 -16   4   -0.05    0.06
   2  16   4    0.04    0.07
  -3  16   4    0.03    0.06
   3  16  -4    0.11    0.09
   3 -16   4    0.00    0.06
  -3  16  -4    0.02    0.07
   3 -16  -4    0.02    0.06
  -3 -16   4    0.07    0.08
   3  16   4    0.16    0.08
   4  16  -4    1.72    0.22
  -4  16   4    1.69    0.16
  -4 -16  -4    1.89    0.20
   4 -16   4    1.40    0.19
  -4 -16   4    1.64    0.20
   4  16   4    1.87    0.22
  -4  16  -4    1.81    0.20
   4 -16  -4    1.93    0.21
  -5 -16  -4    0.03    0.06
   5 -16   4   -0.04    0.06
   5  16  -4   -0.09    0.08
  -5  16  -4    0.08    0.08
  -5 -16   4   -0.05    0.04
   5  16   4    0.03    0.10
   5 -16  -4    0.10    0.07
   6 -16   4    2.55    0.27
  -6 -16  -4    2.97    0.26
   6  16  -4    2.19    0.26
   6  16   4    2.86    0.29
  -6  16  -4    2.85    0.27
  -6 -16   4    2.55    0.25
   6 -16  -4    2.29    0.26
   0 -17   4    0.00    0.07
   0  17   4    0.19    0.09
   0  17  -4    0.25    0.10
  -1  17   4    1.09    0.14
   1  17  -4    1.02    0.15
  -1  17  -4    0.79    0.14
  -1 -17   4    0.84    0.14
   1  17   4    0.72    0.15
   2 -17   4    1.57    0.18
  -2  17   4    1.91    0.19
  -2  17   4    1.46    0.16
   2  17  -4    1.38    0.18
  -2 -17   4    1.34    0.17
   2  17   4    1.59    0.19
  -2  17  -4    1.62    0.19
   2 -17  -4    1.95    0.18
   3 -17   4    0.04    0.06
  -3  17   4   -0.02    0.06
   3  17  -4    0.07    0.08
   3  17   4   -0.06    0.07
  -3 -17   4    0.14    0.08
   3 -17  -4    0.07    0.06
  -3  17  -4    0.02    0.08
   4 -17   4    3.79    0.29
  -4  17   4    4.21    0.27
   4  17  -4    3.93    0.32
   4  17   4    4.52    0.34
  -4  17  -4    4.14    0.30
  -4 -17   4    3.65    0.29
   4 -17  -4    3.89    0.30
  -5 -17  -4    0.06    0.06
   5 -17   4   -0.01    0.08
   5  17  -4    0.02    0.11
   5  17   4    0.03    0.09
  -5 -17   4    0.06    0.06
   5 -17  -4    0.08    0.08
  -5  17  -4    0.01    0.08
   6 -17   4    4.77    0.38
  -6 -17  -4    5.26    0.36
   6  17  -4    4.77    0.39
  -6 -17   4    4.61    0.35
  -6  17  -4    4.49    0.34
   6 -17  -4    5.36    0.40
   6  17   4    4.58    0.38
   0  18  -4   17.25    0.67
   0  18   4   17.90    0.66
  -1  18   4    8.65    0.41
   1  18  -4    8.61    0.44
  -1 -18   4    8.52    0.41
   1  18   4    7.87    0.42
  -1  18  -4    7.54    0.41
  -2  18   4    1.21    0.15
   2  18  -4    1.04    0.17
  -2  18   4    1.35    0.16
  -2  18  -4    1.21    0.17
   2  18   4    1.24    0.17
  -2 -18   4    1.29    0.17
  -3  18   4    6.00    0.34
   3 -18   4    6.52    0.37
   3  18  -4    6.17    0.39
   3 -18  -4    5.86    0.36
  -3 -18   4    5.95    0.37
   3  18   4    6.23    0.39
  -3  18  -4    5.31    0.35
   4  18  -4    0.58    0.17
   4 -18   4    0.80    0.17
   4  18   4    0.61    0.17
  -4 -18   4    0.85    0.18
   4 -18  -4    0.87    0.18
  -4  18  -4    0.79    0.14
  -5 -18  -4   -0.04    0.06
   5 -18   4    0.04    0.07
   5  18  -4    0.11    0.11
  -5 -18   4    0.04    0.07
   5 -18  -4    0.04    0.06
   5  18   4    0.21    0.10
  -5  18  -4    0.00    0.08
   6 -18   4    6.04    0.43
   6  18  -4    6.47    0.46
  -6 -18  -4    6.40    0.41
  -6 -18   4    5.75    0.40
  -6  18  -4    5.74    0.39
   6 -18  -4    6.48    0.44
   6  18   4    5.94    0.44
   0  19   4    0.10    0.08
   0  19  -4    0.09    0.09
   1  19  -4    1.92    0.21
  -1  19   4    2.37    0.22
  -1  19  -4    2.06    0.22
   1  19   4    2.06    0.22
  -1 -19   4    2.09    0.21
  -2  19   4    0.84    0.14
   2  19  -4    0.48    0.14
   2  19   4    0.76    0.17
  -2  19  -4    0.54    0.14
  -2 -19   4    0.54    0.14
  -3  19   4    4.42    0.29
   3  19  -4    4.16    0.33
   3 -19   4    4.79    0.31
  -3  19  -4    3.92    0.31
   3 -19  -4    4.84    0.31
  -3 -19   4    4.99    0.35
   3  19   4    4.07    0.33
   4  19  -4    0.61    0.16
   4 -19   4    0.86    0.15
   4 -19  -4    0.91    0.15
  -4 -19   4    0.61    0.16
  -4  19  -4    0.82    0.15
   4  19   4    0.51    0.16
   5 -19   4    0.00    0.07
   5  19  -4    0.14    0.12
  -5 -19   4    0.11    0.11
   5 -19  -4   -0.11    0.06
   5  19   4    0.17    0.09
  -5  19  -4   -0.09    0.07
   0  20   4    1.91    0.21
   0  20  -4    2.19    0.23
   1  20  -4    1.32    0.19
  -1  20   4    1.32    0.17
  -1 -20   4    1.15    0.16
   1  20   4    0.89    0.16
  -1  20  -4    1.12    0.17
   2  20  -4    7.06    0.43
  -2  20   4    7.05    0.39
  -2 -20   4    7.12    0.41
   2  20   4    7.05    0.43
  -2  20  -4    7.40    0.43
   3  20  -4    0.97    0.20
  -3  20   4    1.35    0.16
  -3  20  -4    1.05    0.17
  -3 -20   4    1.32    0.20
   3  20   4    1.08    0.18
   4 -20   4    5.90    0.38
   4  20  -4    5.57    0.41
  -4  20  -4    5.73    0.38
  -4 -20   4    5.51    0.39
   4 -20  -4    6.17    0.39
   4  20   4    5.12    0.40
   5 -20   4    0.78    0.14
   5  20  -4    1.28    0.22
   5 -20  -4    1.07    0.16
  -5 -20   4    1.09    0.22
  -5  20  -4    1.02    0.16
   5  20   4    0.92    0.16
   0  21  -4   -0.10    0.06
   0  21   4   -0.02    0.08
   1  21  -4    1.68    0.21
  -1  21   4    1.89    0.21
  -1  21  -4    1.99    0.23
   1  21   4    1.98    0.22
  -2  21   4    1.20    0.17
   2  21  -4    0.95    0.17
  -2  21  -4    0.54    0.14
  -2 -21   4    0.79    0.17
   2  21   4    0.70    0.17
   3  21  -4    1.03    0.21
  -3  21  -4    1.31    0.19
   3  21   4    1.18    0.18
  -3 -21   4    1.05    0.21
   4  21  -4    0.04    0.12
  -4 -21   4    0.14    0.11
  -4  21  -4   -0.04    0.07
   4  21   4    0.00    0.09
   0  22   4    0.74    0.16
   0  22  -4    0.67    0.17
   1  22  -4    0.73    0.16
  -1  22   4    1.06    0.16
  -1  22  -4    1.03    0.18
   1  22   4    1.17    0.18
  -2  22   4    4.68    0.33
   2  22  -4    4.51    0.35
  -2  22  -4    4.35    0.34
   2  22   4    4.62    0.36
  -2 -22   4    4.90    0.35
   3  22  -4   -0.02    0.11
  -3 -22   4    0.04    0.09
   3  22   4    0.12    0.09
  -3  22  -4    0.01    0.09
   0  23  -4    0.00    0.08
   0  23   4    0.08    0.09
   1  23  -4    3.39    0.31
  -1  23   4    3.85    0.30
  -1  23  -4    3.41    0.31
   1  23   4    4.00    0.33
   2  23  -4    0.85    0.18
  -2  23   4    0.98    0.15
  -2 -23   4    0.78    0.17
   2  23   4    0.59    0.15
  -2  23  -4    0.86    0.15
   0  24   4    1.80    0.22
   0  24  -4    1.69    0.21
  -1  24   4   -0.09    0.07
   1  24  -4   -0.11    0.06
   1  24   4   -0.10    0.07
  -1  24  -4   -0.03    0.07
   0   0   5   -0.06    0.02
   0   0  -5   -0.02    0.02
  -1   0   5    0.04    0.03
   1   0  -5   -0.01    0.01
  -1   0  -5   -0.02    0.02
   1   0   5    0.00    0.03
   2   0   5   -0.16    0.03
  -2   0   5   -0.17    0.02
   2   0   5   -0.16    0.03
   2   0  -5   -0.05    0.03
  -3   0  -5    0.01    0.02
  -3   0   5    0.00    0.04
   3   0  -5   -0.01    0.03
   3   0   5    0.05    0.05
   3   0   5   -0.01    0.05
   4   0  -5    0.04    0.04
  -4   0  -5    0.01    0.02
   4   0   5   -0.03    0.04
  -4   0  -5    0.01    0.05
   4   0  -5    0.00    0.05
   4   0   5   -0.02    0.03
  -5   0  -5    0.03    0.07
   5   0  -5    0.10    0.07
   5   0  -5    0.02    0.05
   5   0   5    0.01    0.06
  -5   0  -5   -0.03    0.03
   6   0   5    0.00    0.07
   6   0  -5   -0.04    0.05
  -6   0  -5    0.02    0.09
   6   0  -5    0.00    0.08
   7   0   5    0.15    0.11
  -7   0   5    0.05    0.07
   7   0  -5    0.13    0.11
  -7   0  -5    0.11    0.10
   8   0   5   -0.04    0.09
   8   0  -5    0.04    0.09
  -8   0  -5   -0.04    0.08
  -9   0  -5    0.09    0.10
  -9   0   5    0.13    0.09
   9   0   5   -0.10    0.10
   0   1  -5    0.00    0.02
   0  -1  -5   -0.01    0.02
   0   1   5    0.00    0.02
   0  -1   5    0.01    0.02
   1  -1   5   88.96    1.97
   1   1  -5   93.99    1.95
   1   1   5   89.78    1.96
  -1  -1   5   92.66    1.96
  -1   1  -5   91.45    1.99
   1   1   5   90.39    1.99
  -2   1   5    1.94    0.12
   2  -1   5    2.14    0.13
   2   1  -5    2.26    0.10
   2  -1  -5    2.21    0.09
   2   1   5    2.17    0.12
  -2   1  -5    2.46    0.14
  -2  -1   5    2.15    0.12
   2   1   5    2.19    0.13
  -3  -1  -5    1.39    0.08
   3  -1   5    1.14    0.11
   3   1  -5    1.31    0.10
   3   1   5    1.27    0.11
  -3  -1   5    1.36    0.11
   3  -1  -5    1.36    0.12
   3   1   5    1.12    0.12
  -3   1  -5    1.28    0.06
  -3   1  -5    1.13    0.12
   3  -1  -5    1.40    0.09
  -4  -1  -5    0.14    0.04
   4   1  -5    0.19    0.07
   4   1  -5    0.15    0.05
   4  -1   5    0.23    0.08
   4   1   5    0.11    0.06
   4  -1  -5    0.26    0.06
   4   1   5    0.18    0.07
  -4   1  -5    0.07    0.06
   4  -1  -5    0.14    0.07
  -4   1  -5    0.18    0.04
  -5  -1  -5    0.46    0.07
   5  -1   5    0.55    0.12
   5   1  -5    0.50    0.11
  -5   1   5    0.43    0.10
   5   1  -5    0.48    0.08
   5   1   5    0.30    0.11
   5  -1  -5    0.57    0.08
   5  -1  -5    0.53    0.12
  -5   1  -5    0.34    0.11
   5   1   5    0.48    0.11
   6   1  -5   -0.09    0.06
   6   1  -5   -0.02    0.07
  -6   1   5    0.04    0.08
  -6  -1  -5   -0.04    0.07
   6  -1   5    0.16    0.09
  -6   1  -5    0.07    0.08
   6  -1  -5    0.10    0.09
   6   1   5   -0.07    0.08
   6   1   5    0.14    0.10
   7   1  -5    0.83    0.16
  -7  -1  -5    0.72    0.17
  -7   1   5    0.99    0.14
   7   1  -5    0.61    0.16
   7  -1   5    0.70    0.17
   7   1   5    0.78    0.17
  -7   1  -5    1.04    0.20
   7  -1  -5    0.73    0.18
  -8  -1  -5    1.61    0.22
   8   1  -5    1.46    0.21
   8  -1   5    1.24    0.23
   8  -1  -5    1.56    0.22
   8   1   5    1.17    0.20
  -8   1  -5    1.35    0.21
  -8  -1   5    1.91    0.20
   9  -1   5    0.22    0.13
  -9  -1  -5    0.00    0.10
  -9   1  -5    0.04    0.10
   9  -1  -5    0.12    0.12
   0   2  -5  127.78    2.75
   0  -2   5  128.99    2.73
   0   2   5  131.04    2.75
   0   2   5  129.45    2.73
   1  -2   5  272.95    5.70
  -1   2   5  271.97    5.69
   1   2  -5  280.87    5.74
   1   2   5  276.42    5.77
  -1  -2   5  271.49    5.67
   1   2   5  270.15    5.67
  -1   2  -5  272.88    5.77
   2  -2   5   28.38    0.73
   2   2  -5   28.98    0.68
  -2   2   5   29.55    0.65
  -2   2   5   28.76    0.73
  -2  -2   5   28.82    0.70
   2   2   5   28.00    0.74
   2   2   5   29.13    0.71
  -2   2  -5   27.04    0.73
  -3   2   5   18.95    0.48
   3   2  -5   18.26    0.50
  -3  -2  -5   18.10    0.47
   3  -2   5   17.68    0.55
   3  -2  -5   17.22    0.55
   3   2   5   18.41    0.52
  -3  -2   5   18.15    0.51
  -3   2  -5   17.25    0.55
   3   2   5   17.81    0.56
  -4   2   5   14.61    0.43
  -4  -2  -5   14.35    0.41
   4  -2   5   13.76    0.50
   4   2  -5   14.68    0.46
   4  -2  -5   12.91    0.49
  -4   2  -5   14.31    0.35
   4   2   5   13.79    0.51
  -4  -2   5   14.47    0.47
   4   2   5   13.82    0.47
  -4   2  -5   13.86    0.50
  -5   2   5    4.20    0.22
   5   2  -5    4.27    0.24
  -5  -2  -5    4.45    0.20
   5  -2   5    3.82    0.26
   5   2  -5    4.46    0.26
   5   2   5    4.12    0.25
   5   2   5    3.81    0.27
  -5   2  -5    4.23    0.27
   5  -2  -5    4.07    0.27
   6   2  -5    4.64    0.28
   6   2  -5    4.70    0.30
   6  -2   5    3.83    0.29
  -6   2   5    4.52    0.26
  -6   2  -5    4.50    0.31
   6   2   5    4.27    0.31
   6  -2  -5    4.64    0.32
   6   2   5    4.69    0.30
   7   2  -5    2.18    0.23
   7   2  -5    2.22    0.21
  -7  -2  -5    2.21    0.25
   7  -2   5    2.09    0.24
  -7   2  -5    2.30    0.24
   7  -2  -5    2.38    0.25
   7   2   5    2.23    0.23
  -7  -2   5    2.69    0.22
   7   2   5    1.73    0.22
  -8  -2  -5    6.12    0.43
   8  -2   5    6.22    0.42
   8   2   5    6.25    0.40
   8  -2  -5    6.20    0.42
  -8  -2   5    6.03    0.36
  -8   2  -5    5.75    0.40
   9  -2   5    1.48    0.23
  -9  -2  -5    0.96    0.22
  -9   2  -5    1.18    0.19
   9  -2  -5    1.50    0.23
   0   3   5    0.00    0.02
   0  -3   5    0.04    0.03
   0   3   5    0.05    0.03
   0   3  -5   -0.01    0.02
  -1   3   5    8.43    0.27
   1   3  -5    7.74    0.24
   1  -3   5    7.43    0.26
  -1   3  -5    8.08    0.26
   1   3   5    8.31    0.25
   1   3   5    7.98    0.26
  -1  -3   5    8.01    0.24
   2  -3   5   15.24    0.46
   2   3  -5   15.69    0.42
  -2   3   5   15.69    0.37
  -2   3   5   14.51    0.45
  -2   3  -5   14.56    0.45
   2   3   5   15.71    0.42
   2   3   5   15.20    0.46
  -2  -3   5   15.34    0.41
  -3  -3  -5    2.33    0.13
  -3   3   5    2.15    0.11
   3  -3   5    2.49    0.17
   3   3  -5    2.35    0.14
   3   3   5    2.19    0.16
  -3  -3   5    2.52    0.14
  -3   3  -5    2.07    0.15
   3  -3  -5    2.45    0.17
   3   3   5    2.31    0.14
  -4   3   5    0.65    0.08
   4  -3   5    0.54    0.11
  -4  -3  -5    0.68    0.08
   4   3  -5    0.70    0.09
  -4  -3   5    0.53    0.08
   4  -3  -5    0.62    0.11
   4   3   5    0.59    0.09
  -4   3  -5    0.34    0.09
   4   3   5    0.41    0.10
  -5  -3  -5    2.56    0.16
   5   3  -5    2.44    0.18
  -5   3   5    2.20    0.16
   5  -3   5    2.06    0.20
  -5  -3   5    2.42    0.18
  -5   3  -5    2.14    0.20
   5   3   5    2.35    0.21
   5   3   5    2.59    0.19
   5  -3  -5    2.49    0.22
   6   3  -5    0.28    0.10
   6  -3   5    0.28    0.12
  -6   3   5    0.13    0.08
  -6  -3   5    0.21    0.09
   6   3   5    0.19    0.11
   6  -3  -5    0.21    0.13
  -6   3  -5    0.26    0.11
   6   3   5    0.42    0.12
   7   3  -5    5.20    0.33
   7  -3   5    4.86    0.35
   7   3   5    5.48    0.34
  -7   3  -5    4.66    0.34
  -7  -3   5    5.27    0.31
   7  -3  -5    4.68    0.35
   7   3   5    4.58    0.35
   8  -3   5    0.69    0.18
  -8  -3  -5    0.98    0.22
   8  -3  -5    0.90    0.21
  -8   3  -5    0.80    0.17
  -8  -3   5    1.10    0.14
   9  -3   5    7.76    0.52
  -9  -3  -5    8.77    0.54
  -9   3  -5    7.46    0.48
   9  -3  -5    7.57    0.52
   0  -4   5   91.87    1.96
   0   4   5   93.08    1.96
   0   4  -5   89.63    1.99
   0   4   5   90.34    1.97
   1  -4   5    0.44    0.06
   1   4  -5    0.45    0.05
  -1   4   5    0.47    0.06
   1   4   5    0.38    0.05
   1   4   5    0.46    0.05
  -1  -4   5    0.47    0.05
  -1   4  -5    0.54    0.06
  -2   4   5    3.85    0.13
  -2   4   5    3.56    0.18
   2   4  -5    3.59    0.16
   2  -4   5    3.62    0.19
   2  -4  -5    3.29    0.19
  -2  -4   5    3.58    0.15
   2   4   5    3.64    0.16
   2   4   5    3.61    0.19
  -2   4  -5    3.59    0.18
   3  -4   5    1.51    0.14
  -3   4   5    1.73    0.10
  -3  -4  -5    1.66    0.11
   3   4  -5    1.75    0.12
   3   4   5    1.65    0.12
  -3  -4   5    1.81    0.11
  -3   4  -5    1.72    0.14
   3  -4  -5    1.45    0.13
   3   4   5    1.25    0.13
  -4  -4  -5    0.09    0.04
   4  -4   5    0.41    0.11
   4   4  -5    0.02    0.04
  -4   4   5    0.08    0.04
   4   4   5    0.02    0.05
  -4   4  -5    0.08    0.06
  -4  -4   5    0.05    0.04
   4  -4  -5    0.03    0.05
   4   4   5   -0.01    0.05
   5  -4   5    0.02    0.07
   5   4  -5    0.11    0.06
  -5  -4  -5    0.07    0.05
  -5   4   5    0.04    0.05
  -5   4  -5    0.15    0.09
   5   4   5    0.00    0.06
  -5  -4   5    0.09    0.06
   5   4   5    0.00    0.08
   5  -4  -5    0.06    0.07
  -6   4   5    0.13    0.07
  -6  -4  -5    0.17    0.07
   6   4  -5    0.24    0.10
   6  -4   5    0.17    0.10
  -6  -4   5    0.19    0.08
   6   4   5    0.22    0.12
   6  -4  -5    0.03    0.10
   6   4   5    0.28    0.10
  -6   4  -5    0.11    0.08
   7   4  -5    1.87    0.21
   7  -4   5    1.80    0.22
  -7   4  -5    1.88    0.21
   7   4   5    1.78    0.23
   7   4   5    2.19    0.21
   7  -4  -5    1.80    0.23
   8   4  -5    1.98    0.22
   8  -4   5    1.54    0.23
  -8  -4   5    2.05    0.20
   8  -4  -5    1.49    0.24
   8   4   5    1.99    0.25
  -8   4  -5    2.04    0.23
   9  -4   5    0.84    0.22
  -9  -4  -5    0.65    0.19
  -9   4  -5    0.54    0.16
   9  -4  -5    0.89    0.22
   0   5  -5   -0.02    0.02
   0  -5   5   -0.02    0.02
   0   5   5   -0.01    0.02
   0   5   5   -0.04    0.02
   1  -5   5   80.01    1.78
   1  -5   5   84.43    1.69
  -1   5   5   79.89    1.78
  -1   5   5   82.54    1.74
   1   5  -5   79.61    1.78
   1   5   5   80.72    1.74
   1   5   5   75.89    1.79
  -1  -5   5   82.20    1.74
  -1   5  -5   79.69    1.80
   2   5  -5   82.25    1.84
  -2   5   5   84.43    1.78
   2  -5   5   82.09    1.86
   2   5   5   81.22    1.88
   2   5   5   81.97    1.78
  -2  -5   5   83.02    1.77
  -2   5  -5   81.92    1.87
   2  -5  -5   80.20    1.87
  -3   5   5   63.89    1.41
  -3  -5  -5   63.49    1.43
   3  -5   5   61.37    1.52
   3   5  -5   62.62    1.48
   3   5   5   65.87    1.44
   3  -5  -5   61.83    1.53
   3   5   5   64.45    1.54
  -3   5  -5   62.38    1.52
  -3  -5   5   62.38    1.41
   4   5  -5    4.12    0.22
   4  -5   5    3.92    0.25
  -4   5   5    4.18    0.19
  -4  -5  -5    3.98    0.20
  -4  -5   5    4.02    0.20
   4  -5  -5    3.48    0.24
  -4   5  -5    4.06    0.24
   4   5   5    4.02    0.21
   4   5   5    3.80    0.25
  -5  -5  -5    6.18    0.29
   5  -5   5    6.32    0.36
  -5   5   5    6.92    0.29
   5   5  -5    6.84    0.33
  -5   5  -5    6.39    0.35
  -5  -5   5    7.41    0.30
   5  -5  -5    6.53    0.37
   5   5   5    6.38    0.37
   5   5   5    6.77    0.31
   6   5  -5   12.21    0.51
   6  -5   5   11.21    0.54
  -6   5   5   12.02    0.45
  -6  -5  -5   12.26    0.45
   6   5   5   12.22    0.48
   6   5   5   10.81    0.53
  -6  -5   5   12.58    0.46
  -6   5  -5   11.92    0.52
   6  -5  -5   11.63    0.56
   7   5  -5    0.58    0.15
   7  -5   5    0.55    0.16
  -7   5  -5    0.44    0.13
   7  -5  -5    0.65    0.17
   7   5   5    0.44    0.15
  -7  -5   5    0.65    0.11
   8  -5   5    0.41    0.16
   8   5  -5    0.78    0.18
   8  -5  -5    0.50    0.16
  -8   5  -5    0.61    0.16
   8   5   5    0.61    0.18
  -8  -5   5    0.67    0.12
   0   6   5   61.56    1.38
   0  -6   5   61.83    1.37
   0   6  -5   61.78    1.42
   0  -6   5   61.77    1.38
   0   6   5   63.29    1.40
  -1   6   5    2.80    0.12
   1  -6   5    2.86    0.11
   1   6  -5    2.50    0.14
  -1   6   5    2.37    0.14
   1  -6   5    2.84    0.15
   1   6   5    2.65    0.14
  -1   6  -5    2.71    0.15
   1   6   5    2.42    0.12
   2  -6   5    0.38    0.09
   2   6  -5    0.30    0.06
  -2   6   5    0.31    0.04
   2   6   5    0.24    0.05
   2  -6  -5    0.29    0.08
  -2  -6   5    0.39    0.05
   2   6   5    0.22    0.07
  -2   6  -5    0.38    0.07
  -3   6   5    3.00    0.14
  -3  -6  -5    3.35    0.18
   3   6  -5    3.17    0.18
   3  -6   5    2.95    0.20
   3   6   5    2.74    0.19
  -3   6  -5    2.97    0.19
  -3  -6   5    3.09    0.14
   3  -6  -5    2.75    0.20
   3   6   5    3.16    0.15
  -4  -6  -5    0.11    0.05
   4  -6   5    0.13    0.08
  -4   6   5    0.19    0.05
   4   6  -5    0.08    0.06
  -4  -6   5    0.11    0.05
   4   6   5    0.14    0.07
  -4   6  -5    0.13    0.07
   4  -6  -5    0.26    0.09
   4   6   5    0.20    0.07
  -5   6   5    0.25    0.07
   5  -6   5    0.07    0.09
  -5  -6  -5    0.18    0.07
   5   6  -5    0.27    0.09
  -5  -6   5    0.17    0.07
   5   6   5    0.02    0.07
   5   6   5    0.15    0.10
  -5   6  -5    0.21    0.09
   5  -6  -5    0.05    0.09
  -6  -6  -5    4.74    0.26
   6  -6   5    3.94    0.31
   6   6  -5    4.52    0.30
  -6  -6   5    4.67    0.30
  -6   6  -5    3.79    0.29
   6   6   5    4.26    0.32
   6  -6  -5    4.11    0.32
   7  -6   5    0.06    0.11
   7   6  -5    0.00    0.09
  -7   6  -5   -0.09    0.08
  -7  -6   5    0.06    0.07
   7  -6  -5    0.00    0.11
   7   6   5   -0.09    0.07
   8   6  -5    0.22    0.11
   8  -6   5   -0.03    0.11
   8   6   5    0.07    0.12
  -8   6  -5   -0.01    0.08
   8  -6  -5    0.25    0.14
  -8  -6   5    0.12    0.07
   0  -7   5    0.03    0.03
   0   7  -5   -0.01    0.02
   0  -7   5    0.07    0.04
   0   7   5    0.02    0.02
   0   7   5    0.12    0.04
   1  -7   5    3.16    0.13
   1  -7   5    2.77    0.16
  -1   7   5    2.70    0.13
   1   7  -5    2.83    0.15
  -1   7   5    3.02    0.16
  -1  -7   5    2.82    0.13
  -1   7  -5    2.84    0.16
   1   7   5    2.97    0.16
  -1  -7   5    2.76    0.16
   1   7   5    2.93    0.13
   2   7  -5  118.94    2.69
   2  -7   5  120.23    2.69
  -2   7   5  124.35    2.62
  -2   7  -5  120.11    2.70
   2  -7  -5  119.37    2.70
   2   7   5  117.96    2.71
   2   7   5  128.46    2.58
  -2  -7   5  121.28    2.57
  -3  -7  -5    0.38    0.08
   3  -7   5    0.35    0.09
   3   7  -5    0.31    0.08
  -3   7   5    0.43    0.06
   3   7   5    0.31    0.09
   3  -7  -5    0.44    0.10
  -3   7  -5    0.27    0.08
   3   7   5    0.39    0.07
  -3  -7   5    0.41    0.05
   4   7  -5    0.55    0.11
   4  -7   5    0.64    0.13
  -4   7   5    0.55    0.07
  -4  -7  -5    0.44    0.09
   4  -7  -5    0.47    0.12
   4   7   5    0.38    0.10
   4   7   5    0.53    0.08
  -4   7  -5    0.46    0.11
  -4  -7   5    0.46    0.06
  -5  -7  -5    3.01    0.21
  -5   7   5    3.40    0.20
   5   7  -5    3.46    0.24
   5  -7   5    2.99    0.26
  -5  -7   5    2.95    0.23
   5  -7  -5    2.95    0.26
   5   7   5    3.03    0.26
  -5   7  -5    3.24    0.25
   5   7   5    3.35    0.21
  -6  -7  -5   34.04    0.94
   6  -7   5   31.03    1.05
   6   7  -5   32.48    1.00
   6   7   5   32.41    1.07
   6  -7  -5   33.55    1.09
  -6   7  -5   33.39    1.03
  -6  -7   5   31.72    0.99
   7  -7   5    1.64    0.23
   7   7  -5    1.36    0.20
  -7  -7   5    1.61    0.18
   7   7   5    1.59    0.22
  -7   7  -5    1.74    0.21
   7  -7  -5    1.55    0.23
   8  -7   5    0.10    0.13
   8   7  -5    0.25    0.11
  -8   7  -5    0.16    0.10
  -8  -7   5    0.12    0.07
   8   7   5   -0.07    0.11
   8  -7  -5    0.26    0.15
   0   8   5   36.66    0.89
   0   8   5   36.95    0.92
   0  -8   5   38.54    0.91
   0   8  -5   37.98    0.95
   0  -8   5   40.31    0.91
  -1   8   5   26.14    0.65
   1  -8   5   26.32    0.69
   1  -8   5   25.65    0.62
   1   8  -5   25.63    0.69
  -1   8   5   26.32    0.69
   1   8   5   25.60    0.62
  -1   8  -5   25.19    0.70
  -1  -8   5   25.88    0.69
  -1  -8   5   26.40    0.63
   1   8   5   24.39    0.69
  -2   8   5    2.61    0.14
   2   8  -5    2.88    0.17
   2  -8   5    2.52    0.18
  -2  -8   5    2.73    0.12
   2   8   5    2.76    0.13
   2   8   5    2.62    0.18
  -2   8  -5    2.48    0.17
   2  -8  -5    2.70    0.19
  -2  -8   5    2.14    0.17
   3  -8   5   20.17    0.66
  -3  -8  -5   20.59    0.62
  -3   8   5   21.18    0.57
   3   8  -5   21.04    0.64
   3   8   5   22.15    0.54
  -3  -8   5   21.18    0.66
   3  -8  -5   20.27    0.67
  -3  -8   5   22.11    0.53
  -3   8  -5   20.71    0.65
   3   8   5   20.12    0.66
   4  -8   5    0.35    0.11
  -4  -8  -5    0.36    0.09
  -4   8   5    0.39    0.07
   4   8  -5    0.44    0.10
  -4   8  -5    0.37    0.10
  -4  -8   5    0.32    0.06
  -4  -8   5    0.40    0.11
   4   8   5    0.38    0.11
   4   8   5    0.43    0.08
   4  -8  -5    0.32    0.11
   5   8  -5    0.10    0.08
  -5   8   5    0.01    0.05
   5  -8   5    0.16    0.09
  -5  -8  -5    0.09    0.07
   5  -8  -5    0.01    0.08
   5   8   5   -0.07    0.07
  -5   8  -5    0.11    0.09
  -5  -8   5   -0.07    0.05
  -6  -8  -5    4.35    0.26
   6  -8   5    3.80    0.32
   6   8  -5    4.42    0.31
  -6  -8   5    4.31    0.30
   6   8   5    4.27    0.33
  -6   8  -5    4.09    0.30
   6  -8  -5    4.10    0.33
   7  -8   5    0.86    0.20
   7   8  -5    0.94    0.18
  -7  -8  -5    0.75    0.11
  -7  -8   5    0.85    0.14
   7   8   5    0.98    0.20
  -7   8  -5    0.97    0.15
   7  -8  -5    0.73    0.19
   8   8  -5    0.09    0.13
   8  -8   5   -0.05    0.10
  -8   8  -5    0.05    0.08
   8   8   5    0.03    0.10
   8  -8  -5   -0.15    0.10
  -8  -8   5    0.01    0.06
   0  -9   5    0.01    0.02
   0   9   5    0.04    0.04
   0  -9   5    0.03    0.03
   0   9   5    0.04    0.03
   0   9  -5   -0.01    0.02
   1   9  -5   18.31    0.54
  -1   9   5   17.74    0.49
  -1   9   5   17.71    0.52
   1  -9   5   16.59    0.46
   1  -9   5   17.62    0.52
  -1  -9   5   18.28    0.53
   1   9   5   16.90    0.45
  -1  -9   5   17.61    0.46
  -1   9  -5   17.51    0.54
   1   9   5   17.10    0.53
  -2   9   5   11.48    0.35
   2  -9   5   11.79    0.42
   2   9  -5   10.59    0.40
   2   9   5   10.64    0.41
   2   9   5   11.53    0.31
  -2   9  -5   10.67    0.40
  -2  -9   5   11.26    0.30
   2  -9  -5   10.91    0.42
  -2  -9   5   10.57    0.40
   3  -9   5    0.74    0.12
   3   9  -5    0.90    0.11
  -3  -9  -5    0.57    0.10
  -3   9   5    0.77    0.08
   3  -9  -5    0.67    0.13
  -3  -9   5    0.66    0.11
  -3   9  -5    0.74    0.11
   3   9   5    0.88    0.13
  -3  -9   5    0.85    0.07
   3   9   5    0.80    0.07
  -4   9   5   16.77    0.50
   4   9  -5   16.95    0.58
  -4  -9  -5   16.67    0.55
   4  -9   5   15.67    0.60
  -4   9  -5   15.84    0.57
   4  -9  -5   16.08    0.62
  -4  -9   5   15.74    0.58
   4   9   5   15.73    0.60
   5   9  -5   15.41    0.59
   5  -9   5   15.83    0.64
  -5   9   5   16.84    0.52
  -5  -9  -5   14.60    0.54
  -5   9  -5   15.13    0.59
   5  -9  -5   14.93    0.63
   5   9   5   15.07    0.63
  -5  -9   5   16.09    0.60
  -6  -9  -5    0.02    0.04
   6  -9   5   -0.05    0.06
   6   9  -5   -0.02    0.09
   6  -9  -5    0.01    0.07
  -6   9  -5    0.06    0.08
   6   9   5   -0.07    0.07
  -6  -9   5    0.07    0.06
  -7  -9  -5    0.67    0.11
   7  -9   5    0.56    0.18
   7   9  -5    0.87    0.18
  -7  -9   5    0.85    0.13
  -7   9  -5    0.90    0.16
   7  -9  -5    0.47    0.17
   7   9   5    0.66    0.19
   8   9  -5    0.08    0.13
   8  -9   5    0.03    0.13
   8   9   5    0.40    0.17
  -8  -9   5    0.20    0.08
   8  -9  -5    0.30    0.15
  -8   9  -5    0.29    0.11
   0 -10   5    9.55    0.33
   0  10  -5    9.13    0.35
   0  10   5    9.32    0.34
   0 -10   5    9.59    0.32
   0  10   5    9.17    0.31
  -1  10   5    7.13    0.29
   1 -10   5    7.55    0.26
  -1  10   5    7.57    0.28
   1  10  -5    7.54    0.31
   1 -10   5    7.55    0.30
  -1  10  -5    7.02    0.31
  -1 -10   5    8.04    0.25
   1  10   5    7.30    0.24
   1  10   5    7.25    0.31
  -1 -10   5    7.82    0.31
   2 -10   5    3.07    0.20
  -2  10   5    2.94    0.16
   2  10  -5    2.86    0.19
   2 -10  -5    2.69    0.20
  -2  10  -5    2.57    0.18
  -2 -10   5    3.03    0.12
  -2 -10   5    2.70    0.19
   2  10   5    2.57    0.19
   2  10   5    3.09    0.13
   3  10  -5    3.67    0.23
  -3  10   5    3.90    0.19
  -3 -10  -5    3.17    0.21
   3 -10   5    3.91    0.25
  -3  10  -5    3.59    0.23
  -3 -10   5    3.56    0.23
   3 -10  -5    3.30    0.24
   3  10   5    3.75    0.25
  -4  10   5   31.46    0.82
  -4 -10  -5   29.47    0.86
   4 -10   5   31.65    0.95
   4  10  -5   30.70    0.90
   4 -10  -5   30.34    0.95
   4  10   5   28.29    0.93
  -4  10  -5   29.67    0.89
  -4 -10   5   27.85    0.88
  -5  10   5    1.00    0.11
   5  10  -5    1.06    0.16
  -5 -10  -5    0.90    0.12
   5 -10   5    0.79    0.14
  -5 -10   5    0.87    0.13
   5 -10  -5    0.87    0.15
  -5  10  -5    1.01    0.16
   5  10   5    0.72    0.15
   6  10  -5    2.15    0.23
  -6 -10  -5    1.86    0.18
   6 -10   5    1.63    0.21
  -6  10  -5    2.17    0.22
   6  10   5    1.62    0.22
  -6 -10   5    1.73    0.18
   6 -10  -5    1.57    0.21
   7 -10   5    0.23    0.13
  -7 -10  -5    0.26    0.08
   7  10  -5    0.56    0.15
   7  10   5    0.21    0.13
   7 -10  -5    0.21    0.14
  -7 -10   5    0.17    0.09
  -7  10  -5    0.21    0.11
   8 -10   5    1.29    0.27
   8  10  -5    1.81    0.24
   8 -10  -5    1.43    0.25
   8  10   5    1.53    0.25
  -8  10  -5    1.44    0.19
  -8 -10   5    1.51    0.18
   0  11   5    0.03    0.04
   0  11  -5    0.02    0.04
   0 -11   5    0.04    0.04
   0  11   5    0.01    0.04
   0 -11   5    0.06    0.04
  -1  11   5    5.80    0.25
   1 -11   5    6.03    0.24
   1 -11   5    5.63    0.26
   1  11  -5    6.37    0.29
  -1  11   5    5.91    0.26
   1  11   5    5.69    0.20
   1  11   5    5.88    0.28
  -1 -11   5    6.05    0.21
  -1  11  -5    5.59    0.28
  -1 -11   5    5.21    0.26
  -2  11   5   11.21    0.38
   2  11  -5   10.93    0.43
   2 -11   5   11.45    0.44
   2  11   5   11.69    0.31
  -2  11  -5   11.02    0.43
  -2 -11   5   11.32    0.43
   2  11   5   10.87    0.44
   2 -11  -5   11.18    0.44
   3  11  -5    4.06    0.25
  -3  11   5    4.06    0.20
   3 -11   5    4.10    0.27
  -3 -11  -5    3.86    0.24
   3 -11  -5    4.10    0.27
   3  11   5    4.07    0.27
  -3  11  -5    3.95    0.25
  -3 -11   5    3.84    0.25
   4  11  -5    1.45    0.17
  -4 -11  -5    1.51    0.15
  -4  11   5    1.68    0.14
   4 -11   5    1.95    0.20
   4 -11  -5    1.50    0.18
  -4  11  -5    1.56    0.17
   4  11   5    1.42    0.17
  -4 -11   5    1.58    0.17
   5 -11   5    1.90    0.21
  -5 -11  -5    2.24    0.19
   5  11  -5    2.16    0.22
  -5  11  -5    2.08    0.21
   5  11   5    2.18    0.23
  -5 -11   5    2.07    0.20
   5 -11  -5    1.89    0.21
  -6 -11  -5    0.07    0.07
   6 -11   5    0.14    0.09
   6  11  -5    0.33    0.12
  -6  11  -5    0.16    0.09
  -6 -11   5    0.14    0.07
   6  11   5    0.11    0.10
   6 -11  -5    0.11    0.08
  -7 -11  -5    1.42    0.16
   7  11  -5    1.75    0.22
   7 -11   5    1.61    0.22
  -7 -11   5    1.70    0.20
   7 -11  -5    1.48    0.21
   7  11   5    1.33    0.22
  -7  11  -5    1.36    0.19
   8 -11   5    5.79    0.47
   8  11  -5    5.87    0.42
   8  11   5    5.75    0.46
  -8  11  -5    5.55    0.39
   8 -11  -5    5.34    0.45
  -8 -11   5    5.79    0.39
   0 -12   5   27.54    0.75
   0  12   5   27.52    0.78
   0  12   5   27.02    0.71
   0 -12   5   29.20    0.73
   0  12  -5   27.02    0.79
   1 -12   5    0.67    0.09
   1  12  -5    0.76    0.11
   1 -12   5    0.68    0.08
  -1  12   5    0.91    0.10
  -1  12   5    0.75    0.10
   1  12   5    0.79    0.07
  -1 -12   5    0.72    0.10
   1  12   5    0.69    0.11
  -1 -12   5    0.64    0.07
  -1  12  -5    0.73    0.11
   2  12  -5   23.63    0.72
   2 -12   5   23.46    0.72
  -2  12   5   24.28    0.66
   2  12   5   22.29    0.72
  -2  12  -5   22.26    0.72
  -2 -12   5   20.94    0.69
   2 -12  -5   23.30    0.72
  -3 -12  -5    0.36    0.10
   3 -12   5    0.45    0.12
  -3  12   5    0.49    0.08
   3  12  -5    0.34    0.10
  -3  12  -5    0.36    0.11
   3 -12  -5    0.48    0.13
   3  12   5    0.35    0.11
  -3 -12   5    0.33    0.10
   4 -12   5    3.51    0.27
  -4 -12  -5    3.27    0.23
  -4  12   5    3.69    0.21
   4  12  -5    3.66    0.27
   4  12   5    3.31    0.26
  -4 -12   5    3.53    0.26
  -4  12  -5    3.09    0.24
   4 -12  -5    3.13    0.26
   5 -12   5    2.99    0.26
  -5 -12  -5    2.89    0.23
   5  12  -5    3.11    0.26
  -5 -12   5    2.93    0.25
  -5  12  -5    2.67    0.24
   5 -12  -5    3.01    0.27
   5  12   5    3.40    0.28
   6 -12   5    0.10    0.08
  -6 -12  -5    0.02    0.06
   6  12  -5    0.23    0.11
  -6 -12   5    0.09    0.07
  -6  12  -5    0.06    0.09
   6 -12  -5   -0.02    0.07
   6  12   5    0.08    0.09
   7  12  -5    1.94    0.25
  -7 -12  -5    1.80    0.19
   7 -12   5    1.57    0.21
  -7  12  -5    2.03    0.23
   7  12   5    1.82    0.26
  -7 -12   5    2.04    0.22
   7 -12  -5    2.22    0.25
   0 -13   5   -0.02    0.04
   0  13   5    0.00    0.04
   0  13   5    0.03    0.05
   0  13  -5   -0.03    0.05
   0 -13   5    0.04    0.05
   1  13  -5    1.72    0.16
  -1  13   5    1.63    0.14
   1 -13   5    1.52    0.14
  -1  13   5    1.80    0.14
   1 -13   5    1.39    0.12
  -1 -13   5    1.47    0.15
  -1  13  -5    1.47    0.16
   1  13   5    1.51    0.16
  -2  13   5   11.20    0.41
   2  13  -5   11.33    0.46
   2 -13   5   11.34    0.46
  -2  13  -5   12.28    0.47
  -2 -13   5   11.95    0.47
   2  13   5   11.42    0.47
   2 -13  -5   11.28    0.46
  -3  13   5    0.64    0.10
   3 -13   5    0.66    0.14
   3  13  -5    0.47    0.12
   3  13   5    0.49    0.13
  -3  13  -5    0.61    0.13
   3 -13  -5    0.55    0.14
  -3 -13   5    0.74    0.14
  -4  13   5    0.48    0.10
   4 -13   5    0.33    0.10
  -4 -13  -5    0.57    0.10
   4  13  -5    0.31    0.11
   4  13   5    0.48    0.13
  -4  13  -5    0.32    0.10
  -4 -13   5    0.52    0.13
   4 -13  -5    0.25    0.09
   5  13  -5    0.86    0.18
   5 -13   5    0.89    0.18
  -5 -13  -5    0.73    0.12
   5  13   5    1.09    0.18
  -5  13  -5    0.81    0.14
  -5 -13   5    0.92    0.15
   5 -13  -5    0.96    0.16
   6 -13   5    1.48    0.20
  -6 -13  -5    1.66    0.18
   6  13  -5    1.78    0.22
   6 -13  -5    1.22    0.19
  -6 -13   5    1.15    0.17
  -6  13  -5    1.40    0.19
   6  13   5    1.42    0.21
  -7 -13  -5    0.53    0.13
   7  13  -5    0.48    0.15
   7 -13   5    0.49    0.12
  -7  13  -5    0.42    0.13
   7 -13  -5    0.50    0.13
  -7 -13   5    0.64    0.13
   7  13   5    0.31    0.15
   0  14   5    4.55    0.21
   0  14   5    4.40    0.25
   0  14  -5    4.13    0.26
   0 -14   5    4.00    0.23
   0 -14   5    4.39    0.21
   1 -14   5   13.18    0.47
   1 -14   5   12.98    0.44
  -1  14   5   12.37    0.46
   1  14  -5   12.92    0.50
  -1  14   5   13.21    0.45
  -1 -14   5   13.93    0.50
   1  14   5   12.74    0.50
  -1  14  -5   12.77    0.50
   2  14  -5    0.08    0.07
  -2  14   5   -0.08    0.05
  -2  14   5    0.11    0.08
   2 -14   5    0.02    0.07
   2  14   5    0.15    0.09
  -2  14  -5    0.06    0.08
   2 -14  -5    0.05    0.07
  -2 -14   5    0.00    0.06
   3  14  -5   15.79    0.61
   3 -14   5   16.28    0.61
  -3  14   5   15.93    0.53
  -3 -14   5   14.78    0.59
   3 -14  -5   15.11    0.60
   3  14   5   16.48    0.63
  -3  14  -5   16.45    0.61
   4  14  -5    1.02    0.16
  -4  14   5    1.53    0.15
   4 -14   5    1.63    0.18
  -4 -14  -5    1.38    0.17
  -4  14  -5    1.48    0.18
   4 -14  -5    1.48    0.18
   4  14   5    1.29    0.18
  -4 -14   5    1.38    0.17
   5  14  -5    3.94    0.31
  -5 -14  -5    4.39    0.29
   5 -14   5    3.73    0.31
   5  14   5    4.41    0.34
  -5 -14   5    3.79    0.29
   5 -14  -5    4.45    0.34
  -5  14  -5    4.36    0.31
   6 -14   5   -0.02    0.08
   6  14  -5   -0.11    0.07
  -6 -14  -5    0.08    0.06
  -6  14  -5    0.13    0.09
   6 -14  -5    0.14    0.09
   6  14   5   -0.03    0.08
  -6 -14   5    0.01    0.05
   7 -14   5    0.06    0.07
  -7 -14  -5   -0.01    0.05
   7  14  -5   -0.12    0.10
   7  14   5    0.21    0.13
  -7 -14   5    0.00    0.06
  -7  14  -5    0.05    0.08
   7 -14  -5    0.00    0.08
   0  15  -5    0.06    0.07
   0  15   5   -0.10    0.06
   0 -15   5   -0.04    0.05
  -1  15   5   17.21    0.54
   1  15  -5   16.79    0.61
   1 -15   5   16.78    0.56
  -1  15   5   16.77    0.57
   1  15   5   17.00    0.61
  -1 -15   5   15.80    0.57
  -1  15  -5   15.66    0.59
   2 -15   5    5.35    0.30
   2  15  -5    4.77    0.31
  -2  15   5    5.36    0.30
  -2  15   5    5.38    0.28
   2  15   5    5.52    0.33
  -2 -15   5    4.71    0.30
  -2  15  -5    4.68    0.30
   3  15  -5    1.25    0.17
  -3  15   5    1.71    0.16
   3 -15   5    1.61    0.17
  -3  15  -5    1.29    0.16
   3  15   5    1.44    0.19
  -3 -15   5    1.60    0.19
   3 -15  -5    1.43    0.17
   4  15  -5    0.66    0.16
   4 -15   5    0.77    0.16
  -4 -15   5    0.49    0.13
   4 -15  -5    0.76    0.13
   4  15   5    0.62    0.15
  -4  15  -5    0.71    0.15
  -5 -15  -5    0.76    0.13
   5 -15   5    0.93    0.16
   5  15  -5    1.34    0.20
   5 -15  -5    1.08    0.16
  -5 -15   5    1.08    0.16
   5  15   5    0.98    0.18
  -5  15  -5    0.89    0.16
  -6 -15  -5    4.07    0.30
   6 -15   5    3.70    0.32
   6  15  -5    3.87    0.33
   6 -15  -5    3.94    0.33
   6  15   5    3.25    0.32
  -6 -15   5    4.40    0.33
  -6  15  -5    4.15    0.32
  -7 -15  -5    0.41    0.10
   7 -15   5    0.18    0.10
   7  15  -5    0.28    0.15
   7 -15  -5    0.25    0.10
   7  15   5    0.10    0.13
  -7 -15   5    0.34    0.11
  -7  15  -5    0.26    0.10
   0  16   5    0.12    0.07
   0 -16   5    0.10    0.06
   0  16  -5    0.10    0.08
   1  16  -5    1.55    0.18
  -1  16   5    1.80    0.16
  -1  16   5    1.65    0.17
   1 -16   5    1.69    0.16
  -1 -16   5    1.26    0.16
   1  16   5    1.46    0.17
  -1  16  -5    1.18    0.16
  -2  16   5    2.47    0.20
   2 -16   5    2.17    0.20
   2  16  -5    2.76    0.24
  -2  16   5    2.80    0.22
   2  16   5    1.96    0.21
  -2  16  -5    2.06    0.21
  -2 -16   5    2.41    0.22
   3  16  -5    0.02    0.08
   3 -16   5   -0.08    0.06
  -3  16   5    0.13    0.07
   3 -16  -5    0.03    0.07
   3  16   5   -0.01    0.09
  -3  16  -5    0.06    0.08
  -3 -16   5    0.01    0.07
   4  16  -5    1.80    0.21
   4 -16   5    1.08    0.16
  -4 -16   5    1.15    0.18
  -4  16  -5    1.19    0.18
   4 -16  -5    1.29    0.17
   4  16   5    1.30    0.19
   5 -16   5    1.93    0.23
   5  16  -5    2.14    0.25
  -5 -16  -5    2.06    0.22
   5  16   5    1.82    0.23
   5 -16  -5    2.43    0.24
  -5 -16   5    2.00    0.22
  -5  16  -5    2.28    0.23
   6 -16   5    1.68    0.21
   6  16  -5    1.56    0.24
  -6 -16  -5    1.87    0.21
  -6 -16   5    1.95    0.22
   6 -16  -5    2.17    0.24
   6  16   5    1.64    0.22
  -6  16  -5    1.78    0.22
   0  17  -5    0.00    0.07
   0 -17   5   -0.04    0.06
   0  17   5   -0.08    0.05
   1  17  -5    1.98    0.20
  -1  17   5    2.31    0.20
  -1  17  -5    1.63    0.18
   1  17   5    2.39    0.22
  -1 -17   5    2.04    0.20
   2 -17   5   23.79    0.77
  -2  17   5   23.07    0.75
   2  17  -5   23.08    0.81
  -2  17   5   23.56    0.75
   2  17   5   21.81    0.80
  -2 -17   5   24.16    0.79
  -2  17  -5   22.37    0.79
   3 -17   5    7.43    0.40
  -3  17   5    8.15    0.37
   3  17  -5    7.15    0.42
  -3  17   5    6.65    0.39
   3  17   5    7.41    0.43
  -3 -17   5    7.46    0.41
   3 -17  -5    7.45    0.40
  -3  17  -5    7.49    0.41
   4  17  -5    0.31    0.13
   4 -17   5    0.47    0.12
   4 -17  -5    0.45    0.12
  -4  17  -5    0.39    0.13
  -4 -17   5    0.23    0.11
   4  17   5    0.32    0.12
   5 -17   5    0.25    0.11
   5  17  -5    0.36    0.14
   5 -17  -5    0.20    0.10
  -5  17  -5    0.18    0.10
  -5 -17   5    0.16    0.09
   5  17   5   -0.04    0.09
   6  17  -5    6.86    0.46
   6 -17   5    7.03    0.47
  -6 -17   5    7.24    0.45
   6 -17  -5    6.64    0.46
   6  17   5    6.65    0.47
  -6  17  -5    6.82    0.43
   0 -18   5    0.35    0.11
   0  18  -5    0.34    0.12
   0  18   5    0.38    0.12
   1  18  -5    0.90    0.16
  -1  18   5    0.72    0.14
  -1  18  -5    0.72    0.15
   1  18   5    0.71    0.15
  -1 -18   5    0.81    0.15
   2  18  -5    0.20    0.10
  -2  18   5    0.27    0.10
  -2  18   5    0.32    0.09
   2  18   5    0.27    0.11
  -2 -18   5    0.19    0.09
  -2  18  -5    0.35    0.13
  -3  18   5    0.11    0.06
   3 -18   5   -0.07    0.06
   3  18  -5    0.05    0.10
  -3  18   5   -0.05    0.08
   3  18   5   -0.01    0.08
  -3 -18   5   -0.02    0.09
  -3  18  -5   -0.05    0.07
   4 -18   5    4.38    0.33
   4  18  -5    4.73    0.36
   4  18   5    4.67    0.35
  -4 -18   5    5.03    0.36
  -4  18  -5    4.56    0.33
   4 -18  -5    5.56    0.37
   5 -18   5    0.79    0.17
   5  18  -5    0.48    0.16
   5  18   5    0.71    0.18
  -5  18  -5    0.69    0.16
   5 -18  -5    0.74    0.16
  -5 -18   5    0.60    0.17
   6 -18   5    0.51    0.15
   6  18  -5    0.95    0.22
   6  18   5    0.77    0.19
  -6  18  -5    0.68    0.16
   6 -18  -5    0.61    0.15
  -6 -18   5    0.48    0.12
   0  19  -5    0.25    0.10
  -1  19   5    3.32    0.25
   1  19  -5    2.98    0.27
  -1  19  -5    3.13    0.27
  -1 -19   5    3.37    0.26
   1  19   5    3.51    0.28
   2  19  -5    8.47    0.47
  -2  19   5    9.53    0.44
  -2  19  -5    8.55    0.45
  -2 -19   5    9.02    0.45
   2  19   5    8.91    0.48
  -3  19   5    0.06    0.09
   3  19  -5    0.18    0.11
   3  19   5    0.14    0.08
  -3  19  -5    0.10    0.09
  -3 -19   5   -0.03    0.08
   4  19  -5    3.00    0.29
  -4  19   5    3.28    0.29
   4 -19   5    2.70    0.25
  -4  19  -5    2.52    0.25
   4  19   5    2.73    0.28
  -4 -19   5    2.59    0.27
   4 -19  -5    2.70    0.24
   5  19  -5    0.60    0.18
   5 -19   5    0.64    0.15
  -5  19  -5    0.79    0.14
  -5 -19   5    0.81    0.20
   5  19   5    0.59    0.17
   5 -19  -5    0.53    0.13
   0  20   5   29.21    0.96
   0  20  -5   27.74    0.96
   1  20  -5    0.77    0.16
  -1  20   5    1.25    0.16
   1  20   5    0.93    0.16
  -1  20  -5    1.06    0.18
  -1 -20   5    0.97    0.16
   2  20  -5    0.47    0.14
  -2  20   5    0.71    0.13
  -2 -20   5    0.48    0.13
  -2  20  -5    0.78    0.17
   2  20   5    0.72    0.16
   3  20  -5    0.49    0.15
  -3  20  -5    0.36    0.12
  -3 -20   5    0.51    0.14
   3  20   5    0.52    0.14
   4 -20   5    0.69    0.12
  -4  20   5    0.42    0.15
   4  20  -5    0.55    0.18
  -4  20  -5    0.60    0.15
  -4 -20   5    0.51    0.15
   4  20   5    0.46    0.15
   5  20  -5    0.22    0.14
   5 -20   5    0.23    0.10
  -5  20   5    0.19    0.14
   5  20   5    0.33    0.14
   5 -20  -5    0.30    0.09
  -5  20  -5    0.30    0.11
  -5 -20   5    0.15    0.12
   0  21   5    0.04    0.09
   0  21  -5    0.08    0.09
  -1  21   5    1.75    0.19
   1  21  -5    1.14    0.17
   1  21   5    1.66    0.20
  -1 -21   5    1.59    0.19
  -1  21  -5    1.35    0.19
   2  21  -5    0.49    0.15
  -2  21   5    0.34    0.11
  -2  21  -5    0.35    0.12
  -2 -21   5    0.50    0.13
   2  21   5    0.24    0.12
   3  21  -5   -0.02    0.10
  -3 -21   5    0.06    0.10
   3  21   5    0.04    0.08
  -3  21  -5    0.07    0.09
   4  21  -5    1.17    0.24
  -4  21  -5    1.20    0.18
  -4 -21   5    1.08    0.19
   4  21   5    1.24    0.19
   0  22  -5   -0.03    0.07
   0  22   5    0.01    0.08
  -1  22   5    0.63    0.15
   1  22  -5    0.43    0.14
   1  22   5    0.54    0.15
  -1  22  -5    0.53    0.15
   2  22  -5    0.09    0.09
  -2 -22   5    0.06    0.09
   2  22   5    0.18    0.10
  -2  22  -5    0.24    0.11
   3  22  -5    3.11    0.32
  -3  22  -5    3.54    0.30
  -3 -22   5    3.18    0.30
   3  22   5    3.15    0.30
   0  23  -5   -0.02    0.06
   0  23   5    0.03    0.07
   1  23  -5    0.00    0.07
  -1  23   5   -0.06    0.07
   1  23   5   -0.03    0.08
  -1  23  -5    0.22    0.10
   2  23  -5    0.46    0.12
   2  23   5    0.50    0.14
  -2 -23   5    0.48    0.15
  -2  23  -5    0.60    0.16
   0  24  -5    0.33    0.12
   0  24   5    0.40    0.13
   0   0  -6  202.77    4.23
   0   0   6  198.31    4.19
  -1   0  -6  113.19    2.46
  -1   0   6  112.98    2.43
   1   0   6  111.04    2.44
   1   0  -6  117.23    2.43
  -2   0  -6   25.02    0.67
  -2   0   6   24.91    0.65
   2   0   6   24.93    0.66
   2   0  -6   25.62    0.58
  -3   0   6  119.85    2.63
   3   0   6  120.54    2.70
   3   0   6  119.94    2.64
   3   0  -6  122.85    2.59
  -3   0  -6  116.12    2.69
   4   0   6   18.16    0.58
  -4   0  -6   17.80    0.44
  -4   0  -6   16.07    0.58
   4   0   6   17.21    0.59
  -4   0   6   17.73    0.56
   4   0  -6   18.23    0.51
   5   0  -6    4.01    0.22
   5   0  -6    3.84    0.25
   5   0   6    3.38    0.24
  -5   0  -6    3.41    0.26
  -5   0   6    3.92    0.25
   6   0  -6    0.62    0.11
   6   0  -6    0.35    0.12
  -6   0  -6    0.50    0.15
   6   0   6    0.52    0.14
  -7   0  -6    7.54    0.44
   7   0   6    7.10    0.42
   7   0  -6    7.47    0.43
  -7   0   6    7.43    0.40
  -8   0   6   -0.03    0.08
   8   0   6    0.07    0.11
  -8   0  -6    0.01    0.10
  -9   0   6    6.75    0.43
  -9   0  -6    6.10    0.45
   9   0   6    5.84    0.42
   0  -1   6   -0.05    0.02
   0  -1  -6    0.04    0.02
   0   1  -6    0.01    0.02
   0   1   6    0.00    0.03
   1   1  -6   29.38    0.65
   1  -1   6   28.35    0.71
  -1   1   6   28.25    0.71
   1   1   6   29.30    0.70
  -1   1  -6   28.53    0.71
   1   1   6   29.24    0.71
  -1  -1   6   29.12    0.70
  -2   1   6    6.03    0.24
   2   1  -6    5.80    0.18
   2  -1   6    5.64    0.24
  -2   1  -6    5.39    0.23
   2   1   6    5.62    0.24
  -2  -1   6    5.95    0.23
   2  -1  -6    6.05    0.17
   2   1   6    5.63    0.23
  -3   1   6   77.79    1.80
   3   1  -6   78.20    1.74
   3  -1   6   79.02    1.81
   3   1   6   77.88    1.85
   3   1   6   76.93    1.78
   3  -1  -6   79.01    1.73
  -3   1  -6   82.43    1.85
  -3  -1   6   76.91    1.78
   4  -1   6    1.90    0.16
  -4  -1  -6    1.66    0.10
  -4   1   6    1.47    0.14
   4   1  -6    1.74    0.12
   4   1   6    1.59    0.15
  -4  -1   6    1.95    0.15
   4  -1  -6    1.68    0.12
  -4   1  -6    1.54    0.16
   4  -1  -6    1.65    0.15
   4   1   6    1.65    0.16
   5   1  -6    1.58    0.14
  -5   1   6    1.46    0.14
  -5  -1  -6    1.59    0.11
   5  -1   6    1.64    0.18
   5   1   6    1.32    0.16
   5  -1  -6    1.39    0.16
  -5  -1   6    1.32    0.15
   5   1   6    1.26    0.16
   5  -1  -6    1.73    0.14
  -5   1  -6    1.37    0.16
   6  -1   6    2.42    0.23
  -6   1   6    2.55    0.19
  -6  -1  -6    2.60    0.25
   6   1  -6    2.32    0.19
   6   1  -6    2.53    0.23
  -6   1  -6    2.27    0.22
   6   1   6    2.23    0.22
   6  -1  -6    2.18    0.23
  -6  -1   6    2.25    0.20
   7  -1   6    1.62    0.21
   7   1  -6    1.99    0.19
  -7  -1  -6    1.65    0.21
  -7  -1   6    1.65    0.18
   7  -1  -6    1.77    0.22
  -7   1  -6    1.89    0.22
   7   1   6    1.63    0.21
  -8   1   6    0.70    0.15
   8  -1   6    0.61    0.17
  -8  -1  -6    0.80    0.19
  -8  -1   6    0.69    0.16
   8  -1  -6    0.53    0.16
  -8   1  -6    0.50    0.16
   8   1   6    0.65    0.18
  -9  -1  -6    1.95    0.26
  -9   1   6    1.96    0.22
   9  -1   6    1.54    0.24
  -9   1  -6    1.55    0.24
   0  -2   6    1.59    0.10
   0   2   6    1.55    0.09
   0   2  -6    1.48    0.08
   0   2   6    1.52    0.07
   1  -2   6  146.49    3.13
  -1   2   6  144.09    3.12
   1   2  -6  148.84    3.12
  -1  -2   6  145.58    3.11
   1   2   6  148.02    3.16
   1   2   6  148.55    3.11
  -1   2  -6  147.48    3.16
   2  -2   6    0.60    0.08
   2   2  -6    0.77    0.06
  -2   2   6    0.64    0.04
  -2   2   6    0.58    0.08
   2   2   6    0.63    0.08
   2   2   6    0.67    0.07
  -2  -2   6    0.63    0.07
  -2   2  -6    0.56    0.07
   3  -2   6   24.46    0.71
  -3   2   6   26.15    0.62
  -3   2   6   25.34    0.71
   3   2  -6   25.34    0.65
  -3   2  -6   26.14    0.73
   3   2   6   24.58    0.72
   3   2   6   25.34    0.68
  -3  -2   6   25.37    0.68
   4  -2   6    7.58    0.34
   4   2  -6    7.89    0.30
  -4   2   6    7.46    0.27
  -4  -2  -6    7.67    0.26
   4   2   6    7.17    0.32
  -4   2  -6    7.88    0.35
   4   2   6    7.28    0.35
   4  -2  -6    7.63    0.35
  -4  -2   6    7.08    0.30
  -5  -2  -6    1.04    0.09
   5   2  -6    1.02    0.12
  -5   2   6    0.88    0.11
   5  -2   6    1.11    0.16
  -5   2  -6    1.03    0.15
   5   2   6    0.86    0.14
  -5  -2   6    0.97    0.14
   5  -2  -6    0.82    0.14
   5   2   6    1.02    0.14
  -6   2   6   26.14    0.74
   6  -2   6   23.15    0.81
   6   2  -6   24.26    0.76
   6   2   6   22.76    0.83
  -6  -2   6   24.44    0.77
   6  -2  -6   22.90    0.82
   6   2   6   23.81    0.79
  -6   2  -6   23.29    0.82
   7   2  -6    3.34    0.25
   7  -2   6    2.94    0.28
  -7  -2  -6    3.24    0.30
  -7   2  -6    3.37    0.29
   7   2   6    3.42    0.28
   7  -2  -6    3.38    0.30
  -7  -2   6    3.63    0.26
   8  -2   6    0.14    0.13
  -8   2   6    0.28    0.11
  -8  -2  -6    0.36    0.15
   8  -2  -6    0.34    0.14
  -8  -2   6    0.25    0.09
   8   2   6    0.30    0.13
  -8   2  -6    0.47    0.16
  -9  -2  -6    1.61    0.24
   9  -2   6    1.94    0.26
  -9   2   6    2.06    0.22
  -9   2  -6    2.03    0.24
   0  -3   6    0.18    0.04
   0   3  -6    0.02    0.02
   0   3   6    0.04    0.03
   0   3   6    0.01    0.02
   1   3  -6   26.13    0.62
  -1   3   6   26.29    0.66
   1  -3   6   26.47    0.67
   1   3   6   25.90    0.65
  -1   3  -6   24.94    0.65
  -1  -3   6   26.05    0.63
   1   3   6   26.15    0.64
  -2   3   6   47.40    1.13
   2  -3   6   46.56    1.13
   2   3  -6   48.04    1.08
  -2   3   6   48.82    1.03
  -2  -3   6   47.71    1.09
   2   3   6   45.67    1.09
   2   3   6   45.88    1.14
  -2   3  -6   46.41    1.14
   3   3  -6    3.09    0.16
  -3   3   6    3.23    0.13
  -3   3   6    3.24    0.20
   3  -3   6    3.24    0.20
  -3  -3   6    3.11    0.17
  -3   3  -6    3.50    0.20
   3   3   6    3.11    0.20
   3  -3  -6    3.16    0.20
   3   3   6    3.45    0.18
   4  -3   6   17.70    0.60
   4   3  -6   18.69    0.55
  -4  -3  -6   17.83    0.50
  -4   3   6   18.84    0.51
   4   3   6   18.41    0.56
  -4  -3   6   17.99    0.55
   4  -3  -6   18.28    0.62
  -4   3  -6   17.14    0.60
   4   3   6   17.28    0.61
  -5   3   6    1.27    0.12
   5   3  -6    1.35    0.14
  -5  -3  -6    1.27    0.11
   5  -3   6    1.12    0.16
   5  -3  -6    1.28    0.16
  -5   3  -6    0.92    0.14
   5   3   6    0.84    0.14
   5   3   6    1.40    0.15
  -5  -3   6    1.04    0.12
  -6   3   6   20.92    0.65
   6   3  -6   21.65    0.69
   6  -3   6   19.76    0.74
   6   3   6   20.72    0.70
   6  -3  -6   19.71    0.75
  -6  -3   6   20.49    0.68
  -6   3  -6   19.92    0.74
   6   3   6   19.36    0.75
   7   3  -6    2.29    0.22
   7  -3   6    1.76    0.22
   7  -3  -6    1.87    0.23
   7   3   6    2.46    0.26
  -7  -3   6    2.00    0.19
   7   3   6    2.39    0.24
  -7   3  -6    2.30    0.24
   8  -3   6    0.06    0.12
  -8  -3  -6    0.17    0.12
   8  -3  -6    0.02    0.12
  -8   3  -6    0.16    0.11
  -9  -3  -6    0.79    0.19
  -9   3   6    0.80    0.17
   9  -3   6    0.92    0.22
  -9   3  -6    0.73    0.17
   9  -3  -6    0.72    0.20
   0  -4   6   15.66    0.43
   0   4  -6   15.75    0.43
   0   4   6   15.93    0.40
   0   4   6   15.49    0.43
  -1   4   6   60.78    1.40
   1  -4   6   61.65    1.40
   1   4  -6   63.10    1.38
  -1   4   6   62.87    1.33
   1   4   6   61.85    1.37
  -1   4  -6   61.47    1.41
   1   4   6   61.56    1.40
  -1  -4   6   59.45    1.36
   2  -4   6   63.92    1.54
  -2   4   6   69.67    1.44
  -2   4   6   66.55    1.54
   2   4  -6   65.40    1.50
  -2  -4   6   67.71    1.48
   2   4   6   65.40    1.56
   2   4   6   67.81    1.49
  -2   4  -6   65.81    1.55
  -3   4   6    3.50    0.21
   3  -4   6    3.19    0.20
   3   4  -6    3.22    0.17
  -3   4   6    3.02    0.13
  -3  -4  -6    3.27    0.17
  -3   4  -6    3.15    0.20
   3  -4  -6    3.08    0.21
  -3  -4   6    3.65    0.17
   3   4   6    2.81    0.19
   3   4   6    3.41    0.17
   4   4  -6   26.36    0.72
  -4   4   6   27.23    0.67
   4  -4   6   24.26    0.77
  -4  -4  -6   25.72    0.68
   4   4   6   24.87    0.79
   4   4   6   25.87    0.72
  -4   4  -6   26.16    0.78
   4  -4  -6   26.01    0.80
  -4  -4   6   23.97    0.69
   5  -4   6   12.62    0.53
   5   4  -6   13.85    0.49
  -5   4   6   12.93    0.43
  -5  -4  -6   13.35    0.44
   5   4   6   12.72    0.54
  -5  -4   6   13.38    0.47
   5  -4  -6   12.20    0.53
  -5   4  -6   13.23    0.53
   5   4   6   13.47    0.48
   6   4  -6    0.36    0.11
   6  -4   6    0.26    0.12
   6  -4  -6    0.22    0.11
  -6   4  -6    0.40    0.13
   6   4   6    0.43    0.12
  -6  -4   6    0.42    0.11
   6   4   6    0.21    0.11
   7  -4   6    0.16    0.11
   7   4  -6    0.32    0.11
   7   4   6    0.35    0.13
   7   4   6    0.32    0.11
  -7   4  -6    0.34    0.13
   7  -4  -6    0.11    0.10
  -8  -4  -6    1.53    0.24
   8  -4   6    2.26    0.27
  -8   4  -6    1.99    0.23
  -8  -4   6    2.18    0.22
   8  -4  -6    2.26    0.27
   8   4   6    2.02    0.25
   0   5   6   -0.08    0.02
   0   5  -6   -0.09    0.02
   0   5   6   -0.04    0.03
   0  -5   6   -0.07    0.03
  -1   5   6    7.00    0.26
   1  -5   6    6.94    0.26
   1  -5   6    6.96    0.21
   1   5  -6    7.03    0.24
   1   5   6    6.39    0.25
   1   5   6    6.92    0.23
  -1  -5   6    6.75    0.23
  -1   5  -6    6.50    0.25
   2  -5   6    5.73    0.26
  -2   5   6    5.43    0.25
   2   5  -6    5.76    0.22
  -2  -5   6    5.55    0.21
   2   5   6    5.91    0.22
  -2   5  -6    5.73    0.25
   2   5   6    5.93    0.26
  -3   5   6   13.65    0.36
   3   5  -6   13.79    0.43
   3  -5   6   13.34    0.48
  -3  -5  -6   13.45    0.42
   3  -5  -6   12.95    0.48
  -3  -5   6   12.98    0.39
   3   5   6   13.77    0.41
   3   5   6   13.80    0.48
  -3   5  -6   12.92    0.46
  -4  -5  -6    1.65    0.13
  -4   5   6    1.36    0.10
   4  -5   6    1.61    0.16
   4   5  -6    1.67    0.14
   4   5   6    1.52    0.13
  -4   5  -6    1.40    0.15
  -4  -5   6    1.48    0.12
   4   5   6    1.55    0.17
   4  -5  -6    1.59    0.16
   5  -5   6   33.11    1.03
  -5  -5  -6   34.57    0.91
  -5   5   6   36.20    0.91
   5   5  -6   37.41    0.99
   5   5   6   36.32    0.96
   5   5   6   34.01    1.05
  -5   5  -6   34.26    1.02
   5  -5  -6   33.55    1.05
  -5  -5   6   35.35    0.93
  -6  -5  -6    8.39    0.35
   6   5  -6    8.42    0.40
   6  -5   6    7.77    0.44
   6  -5  -6    7.34    0.43
   6   5   6    7.53    0.44
  -6   5  -6    7.69    0.42
  -6  -5   6    8.57    0.37
   6   5   6    8.43    0.39
   7   5  -6    0.07    0.10
   7  -5   6    0.26    0.13
   7  -5  -6    0.06    0.11
  -7   5  -6    0.06    0.09
   7   5   6   -0.02    0.09
   8  -5   6   -0.12    0.10
   8  -5  -6   -0.06    0.11
  -8  -5   6    0.06    0.06
  -8   5  -6    0.12    0.09
   8   5   6    0.08    0.12
   0   6   6   59.23    1.33
   0  -6   6   60.08    1.34
   0   6   6   61.18    1.34
   0   6  -6   56.17    1.36
  -1   6   6    0.93    0.06
  -1   6   6    0.80    0.08
   1  -6   6    0.98    0.09
   1   6  -6    0.89    0.08
   1  -6   6    0.91    0.07
   1   6   6    0.79    0.08
  -1   6  -6    1.03    0.09
   1   6   6    0.86    0.08
  -1  -6   6    0.86    0.07
   2   6  -6  142.60    3.11
  -2   6   6  147.76    3.04
  -2   6   6  141.77    3.12
   2  -6   6  143.46    3.13
  -2  -6   6  144.74    3.02
   2   6   6  139.60    3.15
  -2   6  -6  136.14    3.14
   2   6   6  146.18    3.03
   3   6  -6    3.13    0.18
  -3   6   6    3.07    0.13
   3  -6   6    2.66    0.20
  -3  -6  -6    3.05    0.18
  -3  -6   6    2.98    0.15
   3  -6  -6    2.92    0.21
   3   6   6    3.12    0.16
  -3   6  -6    2.68    0.19
   3   6   6    2.75    0.20
   4   6  -6    1.24    0.12
   4  -6   6    1.13    0.14
  -4   6   6    1.36    0.10
  -4  -6  -6    1.44    0.13
   4   6   6    1.17    0.15
   4   6   6    1.44    0.12
  -4  -6   6    1.32    0.11
  -4   6  -6    1.30    0.15
   4  -6  -6    1.22    0.16
  -5   6   6   43.37    1.06
  -5  -6  -6   42.82    1.08
   5   6  -6   42.53    1.15
   5  -6   6   40.24    1.20
  -5  -6   6   43.26    1.07
   5   6   6   43.51    1.10
   5  -6  -6   41.62    1.22
  -5   6  -6   40.87    1.18
   5   6   6   41.49    1.22
   6   6  -6   12.46    0.51
   6  -6   6   10.85    0.53
  -6  -6  -6   11.97    0.45
   6   6   6   11.13    0.55
  -6   6  -6   11.32    0.52
   6  -6  -6   11.45    0.55
   7   6  -6    3.05    0.26
   7  -6   6    3.32    0.30
   7  -6  -6    3.38    0.31
  -7   6  -6    2.98    0.27
  -7  -6   6    3.28    0.26
   7   6   6    2.86    0.29
   8  -6   6    0.86    0.22
  -8  -6   6    0.96    0.14
   8  -6  -6    0.98    0.22
  -8   6  -6    0.92    0.17
   8   6   6    0.91    0.22
   0  -7   6   -0.06    0.03
   0  -7   6   -0.02    0.03
   0   7   6   -0.05    0.02
   0   7   6   -0.01    0.03
   0   7  -6    0.03    0.04
  -1   7   6    4.93    0.22
   1  -7   6    5.23    0.23
   1   7  -6    5.45    0.23
   1  -7   6    5.20    0.18
  -1   7   6    5.13    0.19
  -1   7  -6    5.17    0.23
   1   7   6    5.20    0.19
  -1  -7   6    5.35    0.20
   1   7   6    4.94    0.22
   2   7  -6  137.93    3.00
  -2   7   6  137.84    2.92
  -2   7   6  138.06    3.00
   2  -7   6  136.32    3.00
  -2   7  -6  136.91    3.02
   2   7   6  132.00    3.03
  -2  -7   6  133.56    2.88
   2   7   6  137.59    2.90
   3  -7   6   13.03    0.49
  -3   7   6   13.23    0.38
  -3  -7  -6   13.68    0.45
   3   7  -6   13.57    0.45
  -3  -7   6   14.07    0.39
   3   7   6   12.49    0.48
  -3   7  -6   12.45    0.47
   3   7   6   13.65    0.40
   3  -7  -6   13.48    0.50
  -4   7   6    3.86    0.18
   4  -7   6    3.55    0.26
  -4  -7  -6    3.63    0.21
   4   7  -6    3.94    0.23
   4  -7  -6    3.92    0.27
  -4  -7   6    3.82    0.19
   4   7   6    4.08    0.20
   4   7   6    4.06    0.27
  -4   7  -6    3.48    0.24
   5   7  -6   32.84    0.94
   5  -7   6   30.71    0.99
  -5  -7  -6   32.19    0.88
  -5   7   6   31.92    0.84
   5   7   6   33.27    0.87
   5  -7  -6   30.29    0.99
   5   7   6   31.95    1.00
  -5   7  -6   29.68    0.95
   6  -7   6    0.61    0.17
  -6  -7  -6    0.73    0.11
   6   7  -6    0.88    0.15
   6   7   6    0.68    0.17
  -6  -7   6    0.83    0.13
  -6   7  -6    0.55    0.14
   6  -7  -6    0.53    0.16
   7   7  -6    0.46    0.14
   7  -7   6    0.61    0.16
  -7  -7   6    0.49    0.12
   7  -7  -6    0.41    0.15
  -7   7  -6    0.72    0.17
   7   7   6    0.65    0.17
   8   7  -6    0.55    0.13
   8  -7   6    0.25    0.14
  -8   7  -6    0.12    0.10
   8  -7  -6    0.20    0.14
  -8  -7   6    0.23    0.08
   8   7   6    0.22    0.16
   0   8   6    4.65    0.20
   0  -8   6    4.69    0.20
   0   8   6    5.13    0.20
   0  -8   6    4.93    0.21
   0   8  -6    4.47    0.21
   1  -8   6   61.73    1.37
   1   8  -6   62.60    1.48
  -1   8   6   62.65    1.46
   1  -8   6   64.01    1.47
  -1   8   6   64.07    1.42
  -1   8  -6   60.71    1.49
   1   8   6   62.28    1.48
  -1  -8   6   64.46    1.40
  -1  -8   6   63.06    1.46
   1   8   6   63.38    1.40
   2   8  -6   28.66    0.79
  -2   8   6   30.32    0.73
   2  -8   6   28.77    0.82
  -2   8   6   29.88    0.82
   2   8   6   30.96    0.72
  -2  -8   6   30.19    0.71
  -2   8  -6   29.07    0.82
  -2  -8   6   30.09    0.82
   2   8   6   29.28    0.82
   3   8  -6   40.45    1.05
   3  -8   6   40.12    1.09
  -3   8   6   41.36    0.96
   3   8   6   37.78    1.08
   3   8   6   40.46    0.94
  -3   8  -6   39.65    1.07
   3  -8  -6   38.04    1.08
  -3  -8   6   40.08    0.93
  -4  -8  -6    6.80    0.31
   4  -8   6    6.09    0.35
  -4   8   6    7.24    0.27
   4   8  -6    7.14    0.33
  -4  -8   6    6.96    0.35
  -4   8  -6    6.96    0.35
  -4  -8   6    7.07    0.26
   4   8   6    6.73    0.36
   4   8   6    7.52    0.28
   4  -8  -6    6.61    0.37
   5   8  -6    0.47    0.12
   5  -8   6    0.44    0.13
  -5  -8  -6    0.26    0.08
   5  -8  -6    0.48    0.13
  -5   8  -6    0.40    0.12
  -5  -8   6    0.35    0.11
   5   8   6    0.47    0.12
   6   8  -6    0.06    0.09
  -6  -8  -6    0.09    0.05
   6  -8   6   -0.05    0.09
   6   8   6    0.02    0.09
  -6   8  -6    0.05    0.08
  -6  -8   6    0.03    0.06
   6  -8  -6    0.06    0.09
   7  -8   6    0.19    0.14
   7   8  -6    0.44    0.13
  -7   8  -6    0.41    0.13
   7  -8  -6    0.28    0.14
  -7  -8   6    0.28    0.10
   7   8   6    0.28    0.14
   8   8  -6    1.83    0.24
   8  -8   6    1.40    0.24
   8   8   6    1.23    0.25
  -8   8  -6    1.63    0.21
  -8  -8   6    1.60    0.18
   8  -8  -6    1.98    0.26
   0   9  -6    0.01    0.03
   0   9   6    0.06    0.03
   0  -9   6   -0.02    0.03
   0   9   6   -0.05    0.03
   0  -9   6   -0.02    0.03
  -1   9   6   15.30    0.44
   1  -9   6   15.59    0.49
   1  -9   6   15.19    0.43
  -1   9   6   15.73    0.48
   1   9  -6   15.05    0.48
  -1   9  -6   15.13    0.49
  -1  -9   6   15.59    0.43
   1   9   6   15.71    0.42
  -1  -9   6   15.59    0.48
   1   9   6   15.19    0.49
   2  -9   6   14.31    0.50
  -2   9   6   13.51    0.48
  -2   9   6   14.80    0.42
   2   9  -6   13.72    0.47
  -2  -9   6   14.73    0.49
   2   9   6   13.52    0.49
  -2  -9   6   14.51    0.39
   2   9   6   14.19    0.39
  -2   9  -6   14.04    0.48
  -3   9   6    1.59    0.11
   3  -9   6    1.37    0.16
   3   9  -6    1.82    0.16
  -3   9  -6    1.40    0.14
  -3  -9   6    1.68    0.10
   3  -9  -6    1.40    0.16
   3   9   6    1.71    0.11
   3   9   6    1.72    0.17
  -3  -9   6    1.48    0.15
   4  -9   6    0.76    0.12
  -4   9   6    0.86    0.09
   4   9  -6    1.04    0.14
  -4  -9  -6    0.73    0.12
  -4  -9   6    0.61    0.12
  -4   9  -6    0.56    0.13
   4  -9  -6    0.86    0.13
   4   9   6    0.62    0.14
  -5  -9  -6    0.77    0.11
   5  -9   6    0.78    0.14
   5   9  -6    0.68    0.14
  -5   9  -6    0.76    0.13
   5  -9  -6    0.82    0.14
   5   9   6    0.58    0.14
  -5  -9   6    0.97    0.14
   6  -9   6    0.45    0.13
  -6  -9  -6    0.47    0.10
   6   9  -6    0.24    0.12
  -6  -9   6    0.37    0.11
   6  -9  -6    0.35    0.12
   6   9   6    0.46    0.14
  -6   9  -6    0.24    0.10
   7   9  -6    0.93    0.19
   7  -9   6    0.99    0.21
   7   9   6    1.55    0.23
  -7  -9   6    1.28    0.17
  -7   9  -6    1.26    0.18
   7  -9  -6    1.13    0.23
   8  -9   6    1.38    0.27
   8   9  -6    1.50    0.22
  -8   9  -6    1.45    0.20
   8  -9  -6    0.93    0.24
   8   9   6    1.05    0.25
  -8  -9   6    0.70    0.15
   0 -10   6    1.01    0.10
   0 -10   6    0.99    0.09
   0  10  -6    1.09    0.11
   0  10   6    0.95    0.09
   0  10   6    0.86    0.09
   1 -10   6    6.85    0.25
  -1  10   6    7.18    0.29
   1 -10   6    6.86    0.30
  -1  10   6    6.85    0.27
   1  10  -6    7.43    0.31
   1  10   6    7.41    0.25
   1  10   6    6.96    0.30
  -1 -10   6    6.99    0.30
  -1  10  -6    7.01    0.31
  -1 -10   6    7.55    0.25
  -2  10   6    5.74    0.28
  -2  10   6    5.28    0.22
   2 -10   6    5.04    0.27
   2  10  -6    5.35    0.27
  -2 -10   6    5.42    0.28
  -2 -10   6    5.33    0.19
  -2  10  -6    5.16    0.27
   2  10   6    5.06    0.27
   2  10   6    5.51    0.20
   3  10  -6    0.02    0.05
  -3  10   6    0.07    0.04
   3 -10   6    0.02    0.07
   3 -10  -6    0.03    0.07
   3  10   6    0.12    0.07
  -3  10  -6    0.09    0.07
  -3 -10   6   -0.05    0.06
  -4  10   6   12.60    0.41
   4 -10   6   11.58    0.51
  -4 -10  -6   11.46    0.46
   4  10  -6   11.54    0.48
   4  10   6   11.93    0.52
  -4 -10   6   11.45    0.48
  -4  10  -6   11.44    0.48
   4 -10  -6   12.23    0.52
   5 -10   6    0.44    0.12
  -5 -10  -6    0.39    0.09
   5  10  -6    0.41    0.13
   5 -10  -6    0.38    0.11
  -5 -10   6    0.46    0.12
   5  10   6    0.51    0.13
  -5  10  -6    0.39    0.12
   6 -10   6    0.00    0.08
  -6 -10  -6    0.02    0.04
   6  10  -6   -0.04    0.09
  -6  10  -6    0.00    0.08
   6  10   6    0.17    0.10
   6 -10  -6    0.05    0.07
  -6 -10   6    0.01    0.07
   7  10  -6    3.79    0.31
   7 -10   6    3.48    0.33
  -7 -10  -6    3.95    0.26
   7 -10  -6    3.87    0.35
  -7 -10   6    3.63    0.29
  -7  10  -6    3.53    0.30
   7  10   6    3.60    0.34
   8 -10   6    0.21    0.15
   8  10  -6    0.27    0.13
   8 -10  -6    0.24    0.16
   8  10   6    0.51    0.18
  -8 -10   6    0.19    0.08
  -8  10  -6    0.19    0.10
   0 -11   6    0.05    0.04
   0 -11   6   -0.06    0.03
   0  11   6    0.00    0.04
   0  11   6    0.06    0.04
   0  11  -6    0.03    0.04
   1 -11   6    5.61    0.23
  -1  11   6    5.02    0.24
   1  11  -6    5.37    0.27
   1 -11   6    5.70    0.26
  -1  11   6    5.21    0.24
  -1  11  -6    4.66    0.26
   1  11   6    5.44    0.21
  -1 -11   6    5.59    0.21
  -1 -11   6    5.60    0.27
   1  11   6    5.34    0.27
  -2  11   6    0.43    0.10
   2 -11   6    0.54    0.11
  -2  11   6    0.52    0.08
   2  11  -6    0.60    0.09
   2  11   6    0.54    0.12
   2  11   6    0.57    0.06
  -2  11  -6    0.36    0.10
  -2 -11   6    0.46    0.10
   3 -11   6    0.00    0.07
   3  11  -6    0.08    0.06
  -3  11   6    0.02    0.05
  -3  11  -6   -0.02    0.06
   3 -11  -6    0.02    0.07
  -3 -11   6   -0.05    0.05
   3  11   6   -0.04    0.06
   4  11  -6   12.24    0.50
  -4 -11  -6   12.03    0.48
  -4  11   6   12.09    0.42
   4 -11   6   12.48    0.53
  -4 -11   6   11.54    0.49
   4 -11  -6   11.93    0.53
   4  11   6   11.98    0.53
  -4  11  -6   12.21    0.50
  -5 -11  -6    4.76    0.28
   5  11  -6    4.40    0.31
   5 -11   6    4.13    0.32
  -5  11  -6    3.79    0.28
  -5 -11   6    4.22    0.29
   5  11   6    4.13    0.32
   5 -11  -6    4.33    0.32
   6 -11   6    4.13    0.33
   6  11  -6    4.17    0.31
  -6 -11  -6    4.56    0.29
   6 -11  -6    4.53    0.34
  -6 -11   6    4.01    0.30
   6  11   6    3.82    0.32
  -6  11  -6    3.71    0.29
   7 -11   6    1.68    0.22
   7  11  -6    1.89    0.23
  -7 -11  -6    1.99    0.18
  -7 -11   6    1.75    0.20
   7 -11  -6    1.73    0.23
   7  11   6    1.65    0.25
  -7  11  -6    2.05    0.23
   8 -11   6    0.12    0.13
   8  11  -6    0.04    0.10
   8 -11  -6   -0.14    0.12
  -8 -11   6    0.05    0.06
  -8  11  -6    0.07    0.10
   8  11   6   -0.01    0.12
   0  12   6   11.33    0.41
   0 -12   6   11.45    0.40
   0  12  -6   11.00    0.42
   0  12   6   10.63    0.36
   0 -12   6   11.52    0.38
  -1  12   6    7.61    0.31
   1 -12   6    7.55    0.32
   1  12  -6    7.19    0.33
   1 -12   6    7.49    0.29
  -1  12   6    7.24    0.30
  -1 -12   6    7.89    0.33
   1  12   6    7.14    0.33
   1  12   6    7.29    0.25
  -1  12  -6    7.15    0.34
  -1 -12   6    7.81    0.27
   2  12  -6    6.24    0.31
  -2  12   6    6.43    0.27
  -2  12   6    6.56    0.32
   2 -12   6    5.97    0.31
   2  12   6    5.99    0.32
  -2 -12   6    6.08    0.31
  -2  12  -6    5.91    0.31
   3  12  -6    1.36    0.16
  -3  12   6    1.34    0.13
   3 -12   6    1.12    0.16
   3 -12  -6    1.13    0.16
   3  12   6    1.24    0.16
  -3  12  -6    1.20    0.15
  -3 -12   6    1.11    0.15
  -4 -12  -6    3.77    0.25
   4 -12   6    3.35    0.27
   4  12  -6    3.09    0.25
   4  12   6    3.38    0.27
  -4  12  -6    3.17    0.24
   4 -12  -6    3.58    0.28
  -4 -12   6    3.04    0.25
   5 -12   6    2.07    0.22
  -5 -12  -6    1.93    0.18
   5  12  -6    1.89    0.21
  -5 -12   6    1.96    0.20
  -5  12  -6    1.89    0.21
   5  12   6    1.79    0.21
   5 -12  -6    1.83    0.21
   6 -12   6    5.16    0.37
  -6 -12  -6    5.12    0.31
   6  12  -6    5.29    0.36
  -6  12  -6    4.87    0.34
   6  12   6    4.23    0.35
   6 -12  -6    4.96    0.37
  -6 -12   6    5.54    0.36
  -7 -12  -6    0.18    0.07
   7  12  -6    0.17    0.12
   7 -12   6    0.31    0.12
  -7  12  -6    0.26    0.11
  -7 -12   6    0.28    0.10
   7 -12  -6    0.22    0.09
   7  12   6    0.29    0.15
   0 -13   6    0.06    0.05
   0 -13   6   -0.06    0.04
   0  13   6    0.09    0.05
   0  13  -6   -0.06    0.04
   0  13   6    0.03    0.05
   1  13  -6   25.91    0.79
  -1  13   6   26.38    0.74
  -1  13   6   25.82    0.74
   1 -13   6   26.58    0.71
   1 -13   6   26.43    0.76
   1  13   6   26.39    0.66
  -1 -13   6   25.76    0.76
   1  13   6   26.15    0.79
  -1  13  -6   25.20    0.79
  -2  13   6    9.65    0.41
  -2  13   6    9.96    0.37
   2 -13   6    9.26    0.41
   2  13  -6    9.59    0.42
   2  13   6    9.58    0.43
  -2 -13   6    9.45    0.41
  -2  13  -6   10.17    0.43
   3 -13   6    8.39    0.41
  -3  13   6    8.11    0.33
   3  13  -6    8.10    0.39
   3  13   6    8.59    0.41
   3 -13  -6    7.72    0.40
  -3  13  -6    7.44    0.38
  -3 -13   6    7.42    0.39
   4 -13   6    2.99    0.25
   4  13  -6    3.53    0.27
   4 -13  -6    3.16    0.26
  -4  13  -6    3.09    0.25
   4  13   6    3.08    0.26
  -4 -13   6    3.04    0.25
   5  13  -6    5.58    0.36
   5 -13   6    5.45    0.37
  -5 -13  -6    5.16    0.32
   5  13   6    5.44    0.38
   5 -13  -6    5.10    0.36
  -5 -13   6    5.45    0.35
  -5  13  -6    5.79    0.35
   6  13  -6    3.76    0.31
   6 -13   6    3.95    0.33
  -6 -13  -6    4.10    0.29
  -6  13  -6    4.05    0.31
   6  13   6    3.69    0.33
   6 -13  -6    3.39    0.31
  -6 -13   6    4.02    0.31
  -7 -13  -6    0.30    0.08
   7  13  -6    0.19    0.14
   7 -13   6    0.26    0.09
   7 -13  -6    0.13    0.08
   7  13   6    0.04    0.12
  -7 -13   6    0.17    0.08
  -7  13  -6    0.03    0.08
   0 -14   6   37.29    0.93
   0  14  -6   35.22    1.01
   0  14   6   36.59    0.90
   0  14   6   35.85    0.99
   0 -14   6   33.06    0.94
   1  14  -6    0.01    0.06
  -1  14   6    0.13    0.07
  -1  14   6    0.14    0.07
   1 -14   6    0.01    0.06
   1 -14   6    0.09    0.05
  -1  14  -6   -0.09    0.06
  -1 -14   6    0.13    0.07
   1  14   6    0.02    0.07
   2  14  -6    2.45    0.21
  -2  14   6    2.68    0.19
  -2  14   6    2.58    0.20
   2 -14   6    2.65    0.21
  -2  14  -6    2.74    0.22
  -2 -14   6    2.66    0.22
   2  14   6    2.75    0.22
  -3  14   6    0.00    0.08
  -3  14   6    0.08    0.05
   3 -14   6   -0.09    0.05
   3  14  -6    0.04    0.07
   3  14   6   -0.03    0.07
   3 -14  -6    0.01    0.05
  -3  14  -6   -0.08    0.06
  -3 -14   6    0.00    0.07
   4  14  -6    0.17    0.11
   4 -14   6    0.23    0.09
  -4  14  -6    0.21    0.10
  -4 -14   6    0.08    0.08
   4 -14  -6    0.16    0.08
   4  14   6    0.25    0.11
   5 -14   6    1.74    0.21
   5  14  -6    1.35    0.19
  -5 -14  -6    1.48    0.18
   5  14   6    1.27    0.19
   5 -14  -6    1.20    0.18
  -5 -14   6    1.60    0.19
  -5  14  -6    1.50    0.19
   6  14  -6    1.20    0.19
  -6 -14  -6    0.99    0.15
   6 -14   6    0.99    0.16
  -6  14  -6    1.13    0.17
   6  14   6    1.07    0.18
   6 -14  -6    0.95    0.17
  -6 -14   6    1.09    0.16
  -7 -14  -6    0.62    0.14
   7  14  -6    0.73    0.19
   7 -14   6    0.71    0.17
  -7 -14   6    0.70    0.16
   7  14   6    0.70    0.17
  -7  14  -6    0.63    0.15
   7 -14  -6    0.76    0.16
   0 -15   6   -0.05    0.05
   0  15   6    0.03    0.07
   0  15  -6    0.01    0.06
  -1  15   6   25.51    0.76
   1 -15   6   25.50    0.75
   1  15  -6   23.29    0.79
  -1  15   6   25.03    0.73
   1 -15   6   25.06    0.71
  -1 -15   6   25.06    0.77
   1  15   6   25.15    0.80
  -1  15  -6   24.45    0.80
   2  15  -6    1.54    0.18
  -2  15   6    1.18    0.13
   2 -15   6    1.26    0.16
  -2  15   6    1.20    0.15
   2  15   6    1.28    0.17
  -2 -15   6    1.24    0.16
  -2  15  -6    0.97    0.15
   3  15  -6    7.82    0.41
   3 -15   6    8.52    0.42
  -3  15   6    7.99    0.41
  -3  15   6    8.41    0.36
   3  15   6    7.89    0.43
  -3 -15   6    8.01    0.41
  -3  15  -6    7.53    0.41
   4  15  -6    0.43    0.13
   4 -15   6    0.70    0.16
   4 -15  -6    0.56    0.14
  -4  15  -6    0.54    0.14
  -4 -15   6    0.53    0.14
   4  15   6    0.40    0.12
   5  15  -6    3.58    0.30
   5 -15   6    3.97    0.32
  -5  15  -6    4.10    0.31
   5  15   6    3.49    0.31
  -5 -15   6    3.60    0.29
   5 -15  -6    4.27    0.33
   6 -15   6    0.05    0.09
   6  15  -6    0.21    0.12
   6 -15  -6    0.25    0.11
   6  15   6    0.19    0.10
  -6  15  -6    0.06    0.08
  -6 -15   6    0.09    0.08
   7  15  -6    0.12    0.11
   7 -15   6   -0.02    0.07
   7 -15  -6    0.13    0.09
   7  15   6    0.12    0.09
  -7  15  -6    0.09    0.09
  -7 -15   6    0.16    0.06
   0  16  -6    4.78    0.30
   0  16   6    4.64    0.28
   0 -16   6    5.17    0.28
   1 -16   6    0.61    0.13
   1  16  -6    0.75    0.14
  -1  16   6    0.83    0.12
  -1  16   6    0.82    0.13
  -1  16  -6    0.52    0.13
  -1 -16   6    0.61    0.14
   1  16   6    0.46    0.12
  -2  16   6    9.07    0.40
   2 -16   6    8.32    0.40
  -2  16   6    7.99    0.36
   2  16  -6    7.59    0.41
  -2  16  -6    7.43    0.40
   2  16   6    7.99    0.42
  -2 -16   6    8.29    0.41
  -3  16   6   21.95    0.68
  -3  16   6   20.38    0.73
   3  16  -6   20.68    0.76
   3 -16   6   20.93    0.75
   3  16   6   20.47    0.77
  -3 -16   6   19.18    0.73
  -3  16  -6   21.35    0.75
   4 -16   6    2.23    0.23
   4  16  -6    1.62    0.21
  -4 -16   6    2.12    0.22
   4  16   6    2.10    0.23
  -4  16  -6    1.77    0.21
   4 -16  -6    1.84    0.21
   5 -16   6    0.58    0.15
   5  16  -6    0.31    0.14
  -5 -16   6    0.82    0.14
   5 -16  -6    0.57    0.14
  -5  16  -6    0.45    0.14
   5  16   6    0.45    0.15
   6  16  -6    0.62    0.17
   6 -16   6    0.79    0.18
   6  16   6    0.32    0.13
   6 -16  -6    0.61    0.16
  -6 -16   6    0.38    0.11
  -6  16  -6    0.57    0.15
   0  17   6    0.01    0.06
   0  17  -6    0.01    0.08
   0 -17   6    0.02    0.07
  -1  17   6    7.28    0.36
   1  17  -6    6.34    0.37
  -1 -17   6    7.01    0.37
  -1  17  -6    6.78    0.38
   1  17   6    6.61    0.37
   2 -17   6    3.40    0.24
  -2  17   6    3.18    0.24
   2  17  -6    3.38    0.27
  -2  17   6    3.42    0.24
   2  17   6    2.92    0.26
  -2 -17   6    2.99    0.25
  -2  17  -6    3.06    0.26
   3 -17   6    0.18    0.09
  -3  17   6    0.26    0.11
   3  17  -6    0.35    0.12
   3  17   6    0.14    0.10
  -3  17  -6    0.11    0.09
  -3 -17   6    0.09    0.09
  -4  17   6    0.14    0.11
   4  17  -6    0.31    0.13
   4 -17   6    0.24    0.09
  -4  17  -6    0.18    0.09
  -4 -17   6    0.21    0.11
   4 -17  -6    0.31    0.10
   4  17   6    0.27    0.12
   5 -17   6    0.10    0.09
   5  17  -6    0.12    0.10
  -5  17  -6    0.15    0.10
   5 -17  -6    0.15    0.09
  -5 -17   6    0.08    0.10
   5  17   6    0.33    0.13
   6  17  -6    0.53    0.16
   6 -17   6    0.08    0.08
   6  17   6    0.16    0.10
  -6  17  -6    0.02    0.09
   6 -17  -6   -0.14    0.08
  -6 -17   6    0.09    0.08
   0  18  -6    3.33    0.27
   0  18   6    3.46    0.26
   0 -18   6    3.56    0.25
  -1  18   6   15.15    0.58
   1  18  -6   14.75    0.62
  -1  18  -6   14.73    0.61
  -1 -18   6   14.98    0.58
   1  18   6   14.00    0.59
   2  18  -6    6.65    0.40
  -2  18   6    8.21    0.38
  -2  18   6    7.47    0.37
   2  18   6    7.24    0.42
  -2 -18   6    7.26    0.40
  -2  18  -6    6.77    0.40
   3 -18   6    1.57    0.18
   3  18  -6    1.42    0.19
  -3  18   6    1.61    0.20
   3  18   6    1.42    0.19
  -3 -18   6    2.02    0.22
  -3  18  -6    1.79    0.21
   4  18  -6    0.15    0.12
  -4  18   6   -0.07    0.09
   4 -18   6    0.15    0.08
  -4  18  -6    0.01    0.08
  -4 -18   6    0.05    0.09
   4  18   6   -0.06    0.08
  -5  18   6    0.55    0.16
   5  18  -6    0.62    0.17
   5 -18   6    0.29    0.11
   5  18   6    0.95    0.20
  -5 -18   6    0.41    0.13
  -5  18  -6    0.55    0.15
   5 -18  -6    0.75    0.13
   0  19   6    0.05    0.08
   0  19  -6    0.05    0.08
   0 -19   6    0.00    0.07
   1  19  -6    0.70    0.16
  -1  19   6    0.70    0.12
  -1 -19   6    0.71    0.15
   1  19   6    0.70    0.17
  -1  19  -6    0.84    0.18
   2  19  -6    0.08    0.08
  -2  19   6   -0.02    0.06
  -2  19  -6    0.08    0.09
   2  19   6   -0.10    0.07
  -2 -19   6   -0.05    0.09
   3  19  -6    1.45    0.21
  -3  19   6    1.65    0.20
  -3 -19   6    1.68    0.21
  -3  19  -6    1.92    0.22
   3  19   6    1.98    0.23
   4  19  -6    3.01    0.29
  -4  19   6    3.61    0.30
   4 -19   6    3.28    0.28
  -4 -19   6    3.16    0.30
   4  19   6    3.34    0.31
  -4  19  -6    3.28    0.29
   5  19  -6    0.46    0.15
   5 -19   6    0.26    0.10
  -5  19   6    0.34    0.15
   5  19   6    0.32    0.13
  -5 -19   6    0.28    0.13
  -5  19  -6    0.33    0.12
   0  20  -6    2.21    0.24
   0  20   6    2.38    0.23
  -1  20   6    0.75    0.15
   1  20  -6    0.50    0.14
   1  20   6    0.41    0.14
  -1 -20   6    0.66    0.15
  -1  20  -6    0.52    0.15
  -2  20   6    8.83    0.43
   2  20  -6    7.54    0.45
   2  20   6    8.39    0.47
  -2  20  -6    8.54    0.46
  -2 -20   6    8.08    0.44
   3  20  -6    4.01    0.34
  -3 -20   6    3.98    0.32
  -3  20  -6    3.75    0.31
   3  20   6    4.07    0.33
   4  20  -6    0.20    0.11
   4 -20   6    0.26    0.09
  -4  20   6    0.12    0.11
  -4 -20   6    0.14    0.11
  -4  20  -6   -0.04    0.09
   4  20   6    0.14    0.10
   0  21   6    0.15    0.08
   0  21  -6    0.06    0.08
   1  21  -6    0.55    0.14
  -1  21   6    0.53    0.13
  -1 -21   6    0.69    0.15
   1  21   6    0.55    0.14
  -1  21  -6    0.66    0.16
   2  21  -6    0.13    0.10
  -2  21  -6    0.14    0.09
  -2 -21   6    0.10    0.09
   2  21   6    0.17    0.10
   3  21  -6    0.12    0.11
   3  21   6    0.03    0.09
  -3 -21   6   -0.18    0.08
  -3  21  -6    0.02    0.08
   4  21  -6    0.12    0.11
  -4  21  -6    0.18    0.11
   4  21   6   -0.04    0.10
  -4 -21   6    0.03    0.10
   0  22  -6    3.98    0.33
   0  22   6    4.15    0.32
   1  22  -6   -0.10    0.07
  -1  22   6    0.11    0.07
   1  22   6   -0.10    0.08
  -1  22  -6    0.11    0.10
  -1 -22   6   -0.09    0.09
   2  22  -6    0.09    0.09
   2  22   6   -0.05    0.09
  -2 -22   6    0.04    0.09
  -2  22  -6   -0.01    0.08
   3  22  -6    0.31    0.15
  -3  22  -6    0.63    0.15
   3  22   6    0.40    0.13
  -3 -22   6    0.41    0.15
   0  23  -6    0.12    0.09
   0  23   6    0.14    0.08
   1  23  -6    0.45    0.13
  -1  23  -6    0.71    0.16
   1  23   6    0.53    0.13
   2  23  -6    3.97    0.36
   2  23   6    4.40    0.35
  -2  23  -6    4.67    0.36
  -2 -23   6    4.19    0.33
   0   0   7    0.02    0.03
   0   0  -7   -0.03    0.02
   1   0   7    0.00    0.03
  -1   0   7    0.03    0.03
   1   0  -7    0.03    0.01
  -1   0  -7    0.00    0.02
  -2   0   7    0.01    0.03
  -2   0  -7    0.00    0.03
   2   0   7    0.05    0.04
   2   0  -7    0.00    0.01
   3   0  -7   -0.02    0.03
   3   0   7   -0.05    0.04
  -3   0  -7    0.01    0.04
  -3   0   7    0.06    0.05
  -4   0   7   -0.05    0.05
   4   0   7    0.01    0.05
   4   0  -7    0.04    0.04
  -4   0  -7   -0.04    0.05
   5   0   7    0.06    0.07
   5   0  -7    0.21    0.06
  -5   0  -7    0.02    0.07
  -5   0   7   -0.04    0.06
   6   0   7   -0.01    0.08
   6   0  -7    0.05    0.06
  -6   0  -7    0.00    0.07
  -6   0   7    0.01    0.07
   7   0   7    0.00    0.09
  -7   0  -7    0.03    0.09
  -7   0   7   -0.02    0.08
  -8   0  -7   -0.09    0.08
  -8   0   7   -0.11    0.07
   8   0   7    0.10    0.11
   9   0   7   -0.11    0.09
  -9   0   7   -0.05    0.08
  -9   0  -7   -0.02    0.09
   0   1   7   -0.02    0.03
   0  -1  -7   -0.01    0.02
   0   1  -7    0.01    0.02
   0  -1   7   -0.03    0.02
  -1   1   7    0.96    0.08
   1   1  -7    0.81    0.05
  -1  -1  -7    0.89    0.08
   1  -1   7    0.92    0.09
  -1  -1   7    1.00    0.08
  -1   1  -7    0.95    0.08
   1   1   7    0.81    0.07
   1   1   7    0.89    0.08
  -2   1   7    0.21    0.05
   2  -1   7    0.22    0.06
   2   1  -7    0.28    0.04
   2   1   7    0.20    0.06
  -2   1  -7    0.26    0.06
   2  -1  -7    0.24    0.02
  -2  -1   7    0.11    0.05
   2   1   7    0.15    0.06
   3   1  -7    0.08    0.03
   3  -1   7    0.13    0.06
  -3   1   7    0.03    0.04
  -3   1  -7    0.07    0.05
   3   1   7    0.06    0.04
  -3  -1   7    0.03    0.04
   3  -1  -7    0.06    0.03
   3   1   7   -0.01    0.04
  -4   1   7    0.03    0.06
   4  -1   7    0.00    0.05
   4   1  -7    0.09    0.05
  -4  -1   7   -0.07    0.04
   4  -1  -7    0.08    0.04
   4   1   7    0.10    0.06
  -4   1  -7   -0.05    0.05
   4   1   7   -0.04    0.06
  -5  -1  -7   30.40    0.94
  -5   1   7   32.37    0.83
  -5   1   7   29.71    0.90
   5  -1   7   29.92    0.91
   5   1  -7   30.83    0.83
   5   1   7   29.25    0.94
   5   1   7   29.72    0.89
  -5  -1   7   30.48    0.88
  -5   1  -7   29.96    0.93
   6   1  -7    6.42    0.31
   6  -1   7    5.41    0.35
  -6   1   7    5.99    0.34
  -6  -1  -7    6.01    0.37
  -6   1  -7    5.81    0.36
  -6  -1   7    5.83    0.33
   6   1   7    5.95    0.35
  -7  -1  -7    0.20    0.12
  -7   1   7    0.45    0.13
   7  -1   7    0.20    0.11
  -7  -1   7    0.25    0.09
  -7   1  -7    0.14    0.11
   7   1   7    0.10    0.10
  -8   1   7    3.46    0.29
  -8  -1  -7    3.70    0.33
   8  -1   7    2.93    0.29
  -8   1  -7    3.32    0.31
  -8  -1   7    3.43    0.28
   8   1   7    3.49    0.31
   0  -2   7    0.59    0.07
   0   2  -7    0.66    0.05
   0   2   7    0.67    0.05
   0   2   7    0.51    0.06
   1   2  -7    0.05    0.02
   1  -2   7    0.06    0.04
  -1   2   7    0.03    0.03
  -1   2  -7    0.02    0.02
   1   2   7    0.01    0.03
  -1  -2   7   -0.02    0.02
   1   2   7    0.04    0.03
   2  -2   7   66.58    1.56
  -2   2   7   67.18    1.55
   2   2  -7   69.98    1.49
   2   2   7   67.13    1.57
  -2   2  -7   66.83    1.57
   2   2   7   66.66    1.53
  -2  -2   7   67.99    1.52
  -3   2   7    0.00    0.02
   3   2  -7    0.07    0.03
  -3   2   7    0.04    0.05
   3  -2   7    0.07    0.05
  -3  -2   7    0.00    0.04
  -3   2  -7    0.05    0.05
   3   2   7    0.14    0.06
   3   2   7    0.23    0.07
   4  -2   7    0.21    0.09
   4   2  -7    0.37    0.07
  -4   2   7    0.33    0.06
  -4   2   7    0.35    0.10
  -4  -2   7    0.35    0.09
   4   2   7    0.21    0.08
  -4   2  -7    0.31    0.09
   4   2   7    0.18    0.09
   5  -2   7   28.64    0.90
  -5   2   7   30.48    0.79
  -5  -2  -7   30.32    0.75
  -5   2   7   28.99    0.89
   5   2  -7   29.86    0.82
   5  -2  -7   28.80    0.91
  -5   2  -7   28.00    0.90
   5   2   7   30.12    0.87
   5   2   7   28.99    0.93
  -5  -2   7   29.14    0.84
   6   2  -7   -0.05    0.06
  -6   2   7    0.01    0.07
   6  -2   7    0.00    0.09
   6  -2  -7   -0.03    0.08
  -6  -2   7    0.05    0.07
   6   2   7    0.02    0.08
  -6   2  -7   -0.02    0.08
   6   2   7   -0.04    0.08
   7  -2   7    0.09    0.10
  -7   2   7    0.10    0.08
  -7  -2  -7    0.02    0.09
  -7  -2   7    0.03    0.07
   7   2   7    0.06    0.09
  -7   2  -7   -0.04    0.08
   7  -2  -7    0.03    0.09
  -8   2   7    0.65    0.16
  -8  -2  -7    0.60    0.19
   8  -2   7    1.11    0.23
  -8   2  -7    0.78    0.18
   8   2   7    0.58    0.17
  -8  -2   7    0.62    0.15
   0  -3   7    0.00    0.02
   0   3   7    0.01    0.02
   0   3  -7    0.00    0.02
   0   3   7    0.03    0.03
   1   3  -7   17.55    0.45
  -1   3   7   17.15    0.49
   1  -3   7   17.49    0.50
  -1  -3   7   18.04    0.48
   1   3   7   17.97    0.49
   1   3   7   17.30    0.48
  -1   3  -7   17.72    0.49
  -2   3   7    8.17    0.31
   2  -3   7    8.32    0.32
   2   3  -7    8.68    0.26
   2   3   7    8.26    0.32
  -2  -3   7    8.22    0.28
   2   3   7    8.02    0.29
  -2   3  -7    7.79    0.30
   3   3  -7    3.32    0.16
  -3   3   7    3.38    0.12
  -3   3   7    2.93    0.19
   3  -3   7    3.04    0.20
   3   3   7    2.96    0.20
  -3   3  -7    3.34    0.20
   3   3   7    3.18    0.18
  -3  -3   7    3.13    0.17
   4   3  -7    0.36    0.08
   4  -3   7    0.43    0.11
  -4   3   7    0.66    0.13
  -4   3   7    0.49    0.06
   4   3   7    0.33    0.10
  -4  -3   7    0.51    0.09
   4   3   7    0.54    0.09
  -4   3  -7    0.54    0.11
  -5   3   7    4.84    0.23
  -5   3   7    4.43    0.29
  -5  -3  -7    5.28    0.23
   5   3  -7    5.26    0.26
   5  -3   7    4.57    0.30
  -5   3  -7    4.71    0.30
   5   3   7    5.27    0.29
   5   3   7    4.62    0.31
  -5  -3   7    4.69    0.26
   5  -3  -7    5.07    0.32
   6   3  -7    2.54    0.20
  -6   3   7    2.00    0.21
   6  -3   7    2.46    0.25
   6   3   7    2.24    0.24
  -6  -3   7    2.68    0.21
  -6   3  -7    2.05    0.22
   6  -3  -7    2.41    0.25
   6   3   7    2.55    0.23
  -7   3   7    4.15    0.31
   7  -3   7    4.00    0.32
  -7  -3  -7    3.66    0.32
   7  -3  -7    3.74    0.31
  -7   3  -7    4.00    0.31
   7   3   7    4.35    0.31
   7   3   7    4.01    0.33
  -7  -3   7    3.95    0.27
   8  -3   7    0.41    0.16
  -8  -3  -7    0.25    0.14
  -8   3   7    0.24    0.11
  -8   3  -7    0.19    0.11
   0   4   7    5.44    0.21
   0  -4   7    5.39    0.21
   0   4   7    5.45    0.19
   0   4  -7    5.67    0.21
   1  -4   7   18.84    0.53
  -1   4   7   18.95    0.53
   1   4  -7   18.73    0.49
   1   4   7   18.63    0.50
   1   4   7   18.74    0.52
  -1  -4   7   19.45    0.51
  -1   4  -7   18.69    0.52
   2  -4   7   12.83    0.43
   2   4  -7   13.04    0.38
  -2   4   7   13.83    0.31
  -2   4   7   12.58    0.42
  -2   4  -7   12.47    0.42
  -2  -4   7   13.25    0.39
   2   4   7   13.13    0.39
   2   4   7   12.18    0.42
   3   4  -7   28.98    0.75
  -3   4   7   30.69    0.68
  -3   4   7   29.63    0.82
   3  -4   7   28.98    0.82
  -3  -4   7   28.93    0.75
   3   4   7   27.78    0.82
   3   4   7   28.38    0.76
  -3   4  -7   28.60    0.81
   4  -4   7    3.79    0.25
  -4   4   7    4.02    0.17
   4   4  -7    4.15    0.21
  -4   4   7    3.84    0.25
  -4   4  -7    3.80    0.24
  -4  -4   7    4.36    0.22
   4   4   7    4.18    0.26
   4   4   7    4.06    0.22
   4  -4  -7    3.91    0.26
   5   4  -7    1.86    0.16
  -5  -4  -7    1.64    0.13
   5  -4   7    1.51    0.18
  -5   4   7    1.80    0.13
  -5   4  -7    1.66    0.18
  -5  -4   7    1.52    0.15
   5   4   7    1.81    0.17
   5   4   7    1.42    0.18
   5  -4  -7    1.53    0.19
   6   4  -7    0.34    0.11
   6  -4   7    0.48    0.14
   6   4   7    0.41    0.14
  -6  -4   7    0.37    0.11
   6   4   7    0.41    0.12
  -6   4  -7    0.39    0.12
   6  -4  -7    0.37    0.13
   7   4  -7    5.64    0.33
   7  -4   7    5.12    0.38
  -7   4  -7    5.13    0.36
   7   4   7    4.74    0.37
   7  -4  -7    4.70    0.36
   7   4   7    5.13    0.33
  -8   4   7    0.98    0.17
   8  -4   7    0.96    0.22
  -8  -4  -7    1.54    0.24
   8   4   7    1.00    0.23
   8  -4  -7    1.20    0.24
  -8   4  -7    1.06    0.19
   0  -5   7    0.04    0.04
   0   5   7    0.03    0.03
   0   5  -7   -0.01    0.02
   0   5   7   -0.06    0.03
   1   5  -7    8.53    0.28
   1  -5   7    8.24    0.30
  -1   5   7    7.90    0.30
  -1   5   7    8.69    0.23
  -1  -5   7    8.73    0.28
   1   5   7    8.59    0.28
   1   5   7    8.14    0.29
  -1   5  -7    8.13    0.30
  -2   5   7   28.26    0.77
   2   5  -7   27.78    0.72
  -2   5   7   29.15    0.64
   2  -5   7   28.54    0.78
   2   5   7   26.77    0.77
  -2  -5   7   28.86    0.71
   2   5   7   29.19    0.72
  -3   5   7    0.20    0.07
  -3   5   7    0.19    0.04
   3   5  -7    0.34    0.07
   3  -5   7    0.16    0.07
  -3  -5   7    0.21    0.06
   3   5   7    0.08    0.06
  -3   5  -7    0.10    0.05
   3   5   7    0.33    0.07
  -4   5   7    6.73    0.23
  -4   5   7    6.04    0.33
   4   5  -7    6.81    0.29
   4  -5   7    5.60    0.32
  -4  -5   7    6.21    0.27
   4  -5  -7    5.88    0.33
   4   5   7    6.30    0.34
  -4   5  -7    6.11    0.32
   4   5   7    6.90    0.29
  -5  -5  -7    0.23    0.08
   5   5  -7    0.30    0.09
   5  -5   7    0.24    0.11
  -5   5  -7    0.22    0.10
  -5  -5   7    0.22    0.08
   5  -5  -7    0.10    0.11
   5   5   7    0.30    0.09
   5   5   7    0.23    0.10
   6  -5   7   12.11    0.57
   6   5  -7   13.12    0.51
   6   5   7   11.46    0.57
  -6   5  -7   12.56    0.56
   6  -5  -7   12.22    0.58
   6   5   7   12.97    0.51
  -6  -5   7   12.72    0.48
   7  -5   7    1.50    0.22
   7   5  -7    1.66    0.21
   7  -5  -7    1.63    0.23
   7   5   7    1.92    0.24
  -7   5  -7    1.94    0.23
  -8   5   7    1.02    0.17
   8  -5   7    0.73    0.20
   8  -5  -7    0.89    0.22
   8   5   7    0.88    0.21
  -8   5  -7    0.71    0.17
  -8  -5   7    1.02    0.14
   0  -6   7   20.59    0.55
   0   6  -7   20.82    0.56
   0   6   7   19.84    0.52
   0   6   7   19.92    0.54
  -1   6   7   16.31    0.49
  -1   6   7   16.04    0.41
   1  -6   7   15.87    0.48
   1  -6   7   16.80    0.42
   1   6  -7   15.88    0.46
  -1   6  -7   15.40    0.48
  -1  -6   7   15.58    0.45
   1   6   7   16.36    0.48
   1   6   7   17.10    0.45
   2   6  -7   12.92    0.40
  -2   6   7   13.15    0.33
   2  -6   7   12.85    0.30
  -2   6   7   11.63    0.42
   2  -6   7   12.62    0.44
   2   6   7   12.97    0.39
  -2  -6   7   12.73    0.38
   2   6   7   13.06    0.44
  -2   6  -7   12.49    0.43
  -3   6   7    7.80    0.24
   3   6  -7    8.05    0.31
   3  -6   7    7.41    0.35
  -3   6   7    7.37    0.34
   3   6   7    7.26    0.34
  -3  -6   7    7.94    0.28
  -3   6  -7    7.23    0.33
   3   6   7    7.97    0.29
   4   6  -7   15.37    0.52
   4  -6   7   15.53    0.58
  -4   6   7   16.38    0.45
   4   6   7   16.13    0.50
  -4   6  -7   16.05    0.57
   4  -6  -7   16.24    0.60
   4   6   7   15.78    0.59
  -4  -6   7   16.27    0.49
  -5  -6  -7   32.39    0.89
   5  -6   7   31.82    1.01
   5   6  -7   34.73    0.96
   5   6   7   34.60    0.92
   5  -6  -7   32.09    1.03
  -5   6  -7   32.98    1.00
  -5  -6   7   34.02    0.89
   5   6   7   33.50    1.04
   6   6  -7    1.00    0.15
   6  -6   7    0.91    0.19
  -6  -6  -7    1.00    0.12
   6  -6  -7    1.03    0.18
   6   6   7    1.04    0.18
  -6   6  -7    1.01    0.17
   7   6  -7    2.67    0.25
   7  -6   7    2.14    0.26
  -7   6  -7    2.15    0.23
   7   6   7    2.33    0.26
   7  -6  -7    2.45    0.27
   8  -6   7    0.09    0.12
  -8   6   7    0.10    0.09
  -8  -6   7    0.06    0.07
  -8   6  -7    0.07    0.09
   8  -6  -7    0.03    0.12
   8   6   7    0.03    0.11
   0   7   7    0.07    0.04
   0   7   7    0.02    0.04
   0   7  -7    0.02    0.03
   0  -7   7    0.00    0.04
   1  -7   7    8.93    0.33
  -1   7   7    8.91    0.27
  -1   7   7    9.15    0.33
   1  -7   7    9.07    0.27
   1   7  -7    8.95    0.32
  -1  -7   7    9.17    0.30
  -1   7  -7    8.90    0.33
   1   7   7    9.35    0.30
   1   7   7    9.10    0.33
   2  -7   7   21.62    0.50
   2  -7   7   21.94    0.66
  -2   7   7   21.57    0.64
  -2   7   7   22.42    0.54
   2   7  -7   21.08    0.61
   2   7   7   22.14    0.57
  -2  -7   7   21.78    0.56
   2   7   7   22.08    0.65
  -2   7  -7   21.25    0.64
  -3   7   7    6.17    0.31
   3  -7   7    6.09    0.32
   3   7  -7    5.73    0.27
  -3   7   7    6.51    0.22
   3   7   7    5.80    0.31
  -3   7  -7    5.95    0.30
  -3  -7   7    6.86    0.25
   3   7   7    6.45    0.25
  -4   7   7    4.00    0.17
   4  -7   7    4.02    0.27
   4   7  -7    3.77    0.23
   4   7   7    3.71    0.20
  -4  -7   7    3.83    0.19
   4  -7  -7    3.73    0.27
  -4   7  -7    3.37    0.24
   4   7   7    3.26    0.24
   5  -7   7    7.35    0.41
  -5  -7  -7    6.91    0.33
   5   7  -7    8.64    0.38
   5   7   7    7.42    0.41
   5  -7  -7    7.46    0.42
  -5   7  -7    7.52    0.39
   5   7   7    8.02    0.34
  -6  -7  -7    3.16    0.21
   6  -7   7    2.87    0.27
   6   7  -7    3.24    0.25
  -6   7  -7    2.96    0.26
   6  -7  -7    2.61    0.27
   6   7   7    3.19    0.28
   7  -7   7    0.83    0.19
   7   7  -7    1.01    0.17
   7  -7  -7    1.14    0.23
  -7  -7   7    0.97    0.15
  -7   7  -7    0.88    0.18
   7   7   7    0.99    0.21
  -8   7   7    0.40    0.14
   8  -7   7    0.58    0.19
   8  -7  -7    0.52    0.18
  -8   7  -7    0.32    0.12
   8   7   7    0.36    0.17
  -8  -7   7    0.65    0.11
   0  -8   7   13.21    0.41
   0  -8   7   12.81    0.40
   0   8   7   12.71    0.39
   0   8  -7   12.77    0.42
   0   8   7   13.21    0.40
   1  -8   7    0.04    0.03
  -1   8   7    0.10    0.05
  -1   8   7    0.05    0.03
   1  -8   7    0.07    0.05
   1   8  -7    0.10    0.04
   1   8   7   -0.02    0.04
  -1  -8   7    0.02    0.05
   1   8   7    0.10    0.04
  -1  -8   7    0.06    0.04
  -1   8  -7    0.07    0.05
   2  -8   7    3.41    0.21
  -2   8   7    3.61    0.21
   2   8  -7    3.61    0.20
  -2   8   7    3.80    0.16
   2  -8   7    3.62    0.13
   2   8   7    3.56    0.17
   2   8   7    3.68    0.22
  -2   8  -7    3.40    0.20
  -2  -8   7    3.61    0.16
  -3   8   7   54.72    1.41
  -3   8   7   56.15    1.27
   3   8  -7   54.53    1.37
   3  -8   7   53.86    1.41
  -3   8  -7   54.84    1.41
  -3  -8   7   57.55    1.27
   3   8   7   55.85    1.43
   3   8   7   56.10    1.28
   4  -8   7    7.68    0.39
  -4   8   7    8.66    0.29
   4   8  -7    8.44    0.37
   4   8   7    8.02    0.40
  -4   8  -7    7.94    0.38
   4  -8  -7    8.20    0.41
   4   8   7    8.96    0.32
  -4  -8   7    7.98    0.29
   5   8  -7    8.06    0.38
  -5  -8  -7    7.79    0.35
   5  -8   7    7.55    0.42
   5   8   7    7.79    0.42
   5  -8  -7    8.30    0.44
  -5   8  -7    7.85    0.40
   6   8  -7    0.87    0.16
   6  -8   7    0.79    0.18
  -6  -8  -7    0.83    0.11
  -6   8  -7    0.82    0.17
   6   8   7    1.07    0.17
   6  -8  -7    0.87    0.19
  -6  -8   7    0.63    0.14
   7  -8   7   -0.09    0.10
   7   8  -7    0.09    0.10
   7   8   7    0.05    0.10
  -7   8  -7    0.07    0.08
  -7  -8   7    0.22    0.08
   7  -8  -7    0.24    0.13
   8  -8   7    0.13    0.14
  -8   8   7    0.19    0.11
  -8   8  -7    0.19    0.12
   8   8   7    0.17    0.13
   8  -8  -7    0.28    0.15
  -8  -8   7    0.25    0.10
   0   9   7    0.02    0.03
   0  -9   7    0.33    0.07
   0  -9   7   -0.02    0.04
   0   9  -7   -0.03    0.02
   0   9   7    0.02    0.03
   1  -9   7    7.56    0.26
  -1   9   7    7.71    0.27
   1   9  -7    7.55    0.31
   1  -9   7    8.26    0.33
  -1   9   7    7.48    0.30
  -1  -9   7    7.81    0.27
  -1  -9   7    7.79    0.32
   1   9   7    7.84    0.27
  -1   9  -7    7.89    0.32
   1   9   7    7.96    0.32
   2  -9   7   19.57    0.62
  -2   9   7   19.39    0.52
   2   9  -7   19.25    0.59
   2  -9   7   19.68    0.47
  -2   9   7   18.71    0.60
   2   9   7   19.81    0.52
  -2   9  -7   17.67    0.59
  -2  -9   7   19.22    0.61
  -2  -9   7   19.45    0.51
   2   9   7   19.46    0.62
   3   9  -7   27.20    0.81
   3  -9   7   28.63    0.87
  -3   9   7   30.44    0.73
  -3   9   7   26.65    0.84
  -3   9  -7   28.39    0.84
  -3  -9   7   26.65    0.83
   3   9   7   30.38    0.73
  -3  -9   7   29.55    0.71
   3   9   7   29.21    0.87
   4   9  -7   16.18    0.57
   4  -9   7   16.51    0.62
  -4   9  -7   16.91    0.60
   4  -9  -7   15.12    0.61
   4   9   7   15.80    0.61
  -4  -9   7   16.19    0.60
   5   9  -7    0.09    0.08
  -5  -9  -7    0.19    0.07
   5  -9   7    0.14    0.08
  -5  -9   7    0.14    0.08
   5   9   7    0.17    0.09
  -5   9  -7    0.22    0.10
   5  -9  -7    0.35    0.11
   6   9  -7    6.12    0.36
   6  -9   7    5.44    0.38
  -6  -9  -7    5.57    0.30
  -6  -9   7    5.47    0.35
  -6   9  -7    5.74    0.36
   6   9   7    5.51    0.38
   6  -9  -7    5.09    0.38
   7   9  -7    1.43    0.19
   7  -9   7    1.06    0.22
   7  -9  -7    0.73    0.20
  -7   9  -7    1.13    0.18
   7   9   7    0.90    0.20
  -7  -9   7    1.09    0.16
   8  -9   7    0.56    0.19
  -8   9   7    0.40    0.14
  -8   9  -7    0.45    0.13
   8   9   7    0.43    0.18
   8  -9  -7    0.32    0.18
  -8  -9   7    0.55    0.12
   0 -10   7    0.15    0.05
   0  10   7    0.15    0.06
   0 -10   7    0.06    0.04
   0  10   7    0.07    0.04
   0  10  -7    0.08    0.05
   1 -10   7    3.01    0.16
  -1  10   7    3.07    0.18
   1 -10   7    3.16    0.19
   1  10  -7    2.88    0.19
  -1  10   7    2.85    0.16
  -1  10  -7    2.67    0.19
  -1 -10   7    3.12    0.16
  -1 -10   7    2.95    0.19
   1  10   7    3.32    0.16
   1  10   7    3.28    0.20
   2  10  -7   16.47    0.54
  -2  10   7   16.18    0.54
   2 -10   7   15.99    0.43
   2 -10   7   16.33    0.56
  -2  10   7   16.61    0.47
  -2  10  -7   16.42    0.55
  -2 -10   7   17.14    0.45
  -2 -10   7   15.40    0.54
   2  10   7   16.83    0.45
   2  10   7   15.87    0.56
  -3  10   7    7.87    0.28
   3 -10   7    7.56    0.37
  -3  10   7    7.82    0.37
   3  10  -7    7.27    0.34
  -3 -10   7    7.66    0.37
   3  10   7    7.92    0.27
   3  10   7    7.90    0.38
  -3  10  -7    7.51    0.36
   4  10  -7    0.33    0.11
   4 -10   7    0.19    0.09
  -4  10  -7    0.14    0.09
   4 -10  -7    0.18    0.09
  -4 -10   7    0.15    0.08
   4  10   7    0.18    0.09
   5  10  -7    0.02    0.07
   5 -10   7   -0.07    0.06
  -5 -10  -7    0.05    0.05
   5 -10  -7    0.14    0.10
  -5  10  -7    0.08    0.09
  -5 -10   7   -0.01    0.05
   5  10   7   -0.08    0.07
   6 -10   7    0.01    0.07
   6  10  -7    0.22    0.11
  -6 -10  -7    0.08    0.05
  -6  10  -7    0.02    0.09
   6 -10  -7    0.20    0.09
   6  10   7    0.07    0.09
  -6 -10   7    0.10    0.06
   7  10  -7    0.65    0.16
   7 -10   7    0.52    0.17
  -7 -10   7    0.42    0.13
   7  10   7    0.64    0.18
   7 -10  -7    0.75    0.20
  -7  10  -7    0.57    0.15
   8 -10   7    0.41    0.18
  -8  10   7    0.73    0.18
   8 -10  -7    0.52    0.19
  -8 -10   7    0.58    0.13
  -8  10  -7    0.87    0.18
   8  10   7    0.62    0.19
   0 -11   7    0.04    0.04
   0  11  -7   -0.03    0.04
   0  11   7    0.08    0.05
   0  11   7    0.07    0.04
   0 -11   7    0.01    0.03
   1 -11   7    0.23    0.05
  -1  11   7    0.29    0.08
   1 -11   7    0.20    0.07
  -1  11   7    0.20    0.06
   1  11  -7    0.10    0.06
  -1 -11   7    0.17    0.07
  -1 -11   7    0.15    0.05
   1  11   7    0.16    0.07
  -1  11  -7    0.20    0.06
   1  11   7    0.27    0.06
   2 -11   7    0.32    0.10
  -2  11   7    0.49    0.10
  -2  11   7    0.44    0.07
   2  11  -7    0.40    0.09
  -2 -11   7    0.43    0.06
   2  11   7    0.34    0.06
  -2 -11   7    0.22    0.09
   2  11   7    0.37    0.10
  -2  11  -7    0.27    0.09
   3 -11   7    4.15    0.28
   3  11  -7    4.31    0.26
  -3  11   7    4.56    0.21
  -3  11   7    4.55    0.28
  -3 -11   7    3.73    0.26
  -3  11  -7    4.07    0.27
   3  11   7    4.48    0.29
   4  11  -7    3.23    0.25
   4 -11   7    3.37    0.26
  -4 -11   7    3.01    0.25
   4  11   7    3.07    0.26
  -4  11  -7    3.24    0.25
   4 -11  -7    3.46    0.27
   5 -11   7    9.61    0.50
   5  11  -7    9.95    0.47
  -5 -11   7    9.64    0.47
   5  11   7   10.21    0.51
   5 -11  -7    8.75    0.48
  -5  11  -7    9.77    0.47
   6  11  -7    2.92    0.26
   6 -11   7    2.90    0.27
  -6 -11  -7    2.73    0.23
   6  11   7    3.02    0.28
   6 -11  -7    3.52    0.31
  -6 -11   7    2.95    0.26
  -6  11  -7    3.30    0.28
  -7 -11  -7    0.37    0.10
   7  11  -7    0.62    0.16
   7 -11   7    0.29    0.11
  -7 -11   7    0.45    0.13
   7 -11  -7    0.21    0.11
  -7  11  -7    0.17    0.12
   7  11   7    0.39    0.14
   0 -12   7    8.95    0.34
   0  12  -7    8.15    0.37
   0 -12   7    9.69    0.36
   0  12   7    9.56    0.37
   0  12   7    9.51    0.33
   1  12  -7    0.17    0.07
  -1  12   7    0.21    0.07
   1 -12   7    0.20    0.06
   1 -12   7    0.19    0.08
  -1  12   7    0.14    0.06
  -1 -12   7    0.15    0.05
  -1 -12   7    0.16    0.08
   1  12   7    0.17    0.05
  -1  12  -7    0.18    0.07
   1  12   7   -0.02    0.05
   2 -12   7    0.72    0.14
  -2  12   7    0.70    0.09
   2  12  -7    0.62    0.11
  -2  12   7    0.83    0.12
  -2 -12   7    0.71    0.12
  -2  12  -7    0.71    0.12
   2  12   7    0.65    0.12
  -3  12   7    4.43    0.29
   3 -12   7    4.01    0.28
   3  12  -7    3.96    0.26
  -3  12   7    4.74    0.22
  -3 -12   7    4.38    0.28
   3  12   7    4.65    0.30
  -3  12  -7    4.30    0.27
   4 -12   7    1.31    0.17
   4  12  -7    1.27    0.17
  -4  12   7    1.15    0.18
   4  12   7    1.30    0.18
  -4  12  -7    1.25    0.16
  -4 -12   7    1.21    0.16
   4 -12  -7    1.56    0.18
   5  12  -7    4.32    0.31
   5 -12   7    4.51    0.33
   5 -12  -7    4.38    0.33
  -5 -12   7    4.44    0.31
   5  12   7    4.13    0.32
  -5  12  -7    4.25    0.31
   6  12  -7    0.01    0.09
   6 -12   7    0.08    0.08
  -6  12  -7   -0.05    0.08
  -6 -12   7    0.04    0.06
   6 -12  -7    0.10    0.09
   6  12   7    0.05    0.09
   7  12  -7    1.41    0.21
   7 -12   7    1.20    0.18
  -7 -12   7    1.05    0.16
   7  12   7    1.19    0.19
   7 -12  -7    1.07    0.17
  -7  12  -7    1.28    0.19
   0 -13   7    0.01    0.05
   0  13   7    0.01    0.05
   0  13   7    0.06    0.05
   0 -13   7   -0.07    0.04
   0  13  -7    0.06    0.06
   1 -13   7    7.12    0.33
   1 -13   7    7.23    0.29
   1  13  -7    6.73    0.34
  -1  13   7    7.46    0.32
  -1  13   7    7.59    0.32
   1  13   7    7.54    0.35
  -1  13  -7    7.26    0.35
   1  13   7    7.65    0.27
  -1 -13   7    6.71    0.33
   2 -13   7   13.32    0.52
  -2  13   7   14.18    0.46
  -2  13   7   13.55    0.50
   2  13  -7   13.86    0.53
  -2 -13   7   14.08    0.53
  -2  13  -7   13.18    0.52
   2  13   7   13.75    0.53
  -3  13   7    0.44    0.12
   3 -13   7    0.73    0.11
   3  13  -7    0.80    0.13
  -3  13   7    0.70    0.09
   3  13   7    0.65    0.14
  -3 -13   7    0.40    0.12
  -3  13  -7    0.67    0.15
   4 -13   7    2.11    0.21
  -4  13   7    2.15    0.23
   4  13  -7    1.99    0.21
   4 -13  -7    1.81    0.20
  -4 -13   7    2.16    0.22
   4  13   7    1.94    0.21
  -4  13  -7    2.12    0.21
   5  13  -7    6.02    0.37
   5 -13   7    5.89    0.39
  -5  13  -7    5.92    0.37
   5  13   7    6.77    0.42
   5 -13  -7    5.51    0.39
  -5 -13   7    5.41    0.36
   6  13  -7    0.54    0.15
   6 -13   7    0.58    0.15
  -6 -13   7    0.62    0.15
  -6  13  -7    0.50    0.15
   6 -13  -7    0.48    0.15
   6  13   7    0.47    0.14
   7 -13   7    1.30    0.19
   7  13  -7    1.21    0.20
   7 -13  -7    1.14    0.18
  -7 -13   7    1.35    0.17
   7  13   7    0.97    0.20
  -7  13  -7    1.24    0.18
   0 -14   7    1.85    0.15
   0 -14   7    2.17    0.17
   0  14   7    2.20    0.18
   0  14   7    2.28    0.15
   0  14  -7    1.83    0.18
   1  14  -7    2.78    0.22
  -1  14   7    3.00    0.20
   1 -14   7    3.09    0.19
  -1  14   7    3.14    0.20
   1 -14   7    3.24    0.21
  -1 -14   7    2.97    0.21
   1  14   7    2.99    0.22
  -1  14  -7    2.45    0.21
   2  14  -7    0.36    0.11
  -2  14   7    0.28    0.09
   2 -14   7    0.24    0.10
  -2  14   7    0.33    0.08
  -2  14  -7    0.16    0.09
  -2 -14   7    0.32    0.11
   2  14   7    0.14    0.08
   3  14  -7    0.82    0.14
   3 -14   7    1.16    0.15
  -3  14   7    1.13    0.16
  -3  14  -7    1.12    0.16
   3  14   7    1.26    0.17
  -3 -14   7    1.18    0.17
  -4  14   7    0.69    0.17
   4 -14   7    0.90    0.15
   4  14  -7    0.90    0.16
  -4  14  -7    0.56    0.14
   4  14   7    0.94    0.16
   4 -14  -7    0.80    0.14
  -4 -14   7    0.67    0.15
   5 -14   7    0.68    0.15
  -5  14   7    0.60    0.17
   5  14  -7    0.57    0.15
   5  14   7    0.89    0.16
  -5  14  -7    0.59    0.14
   5 -14  -7    0.73    0.16
  -5 -14   7    0.59    0.13
   6 -14   7    2.02    0.23
   6  14  -7    2.22    0.25
   6  14   7    2.28    0.26
  -6  14  -7    2.25    0.24
  -6 -14   7    2.10    0.22
   6 -14  -7    2.41    0.26
   7 -14   7    0.04    0.08
  -7  14   7    0.24    0.14
   7  14  -7    0.17    0.13
   7  14   7    0.28    0.11
  -7 -14   7    0.23    0.07
  -7  14  -7    0.10    0.11
   7 -14  -7    0.29    0.10
   0  15  -7   -0.03    0.06
   0  15   7    0.01    0.06
   0 -15   7    0.02    0.05
   1 -15   7    0.07    0.07
   1 -15   7    0.01    0.05
   1  15  -7    0.16    0.09
  -1  15   7    0.10    0.07
  -1  15   7   -0.08    0.06
  -1 -15   7   -0.03    0.07
   1  15   7    0.06    0.07
  -1  15  -7    0.08    0.08
  -2  15   7    0.70    0.13
  -2  15   7    0.69    0.10
   2  15  -7    0.42    0.12
   2 -15   7    0.73    0.15
  -2 -15   7    0.65    0.14
  -2  15  -7    0.67    0.14
   2  15   7    0.65    0.14
   3 -15   7   -0.06    0.05
  -3  15   7    0.10    0.10
   3  15  -7    0.09    0.08
  -3 -15   7    0.10    0.08
   3  15   7    0.05    0.08
  -3  15  -7    0.08    0.09
  -4  15   7    5.27    0.35
   4 -15   7    5.07    0.35
   4  15  -7    5.41    0.35
   4  15   7    4.82    0.35
  -4 -15   7    5.40    0.35
  -4  15  -7    4.82    0.33
  -5  15   7    0.01    0.10
   5 -15   7    0.06    0.08
   5  15  -7    0.01    0.09
  -5 -15   7   -0.01    0.05
  -5  15  -7    0.02    0.08
   5  15   7    0.14    0.10
   5 -15  -7    0.12    0.07
   6 -15   7    0.31    0.11
   6  15  -7    0.40    0.15
  -6  15   7    0.45    0.17
   6  15   7    0.42    0.14
   6 -15  -7    0.41    0.13
  -6 -15   7    0.55    0.13
  -6  15  -7    0.49    0.14
   0 -16   7    2.30    0.19
   0  16  -7    2.28    0.21
   0  16   7    2.27    0.20
   1  16  -7   54.07    1.48
  -1  16   7   57.22    1.39
  -1  16   7   55.98    1.43
   1 -16   7   56.79    1.36
   1 -16   7   54.69    1.41
  -1  16  -7   52.05    1.47
  -1 -16   7   55.24    1.43
   1  16   7   55.79    1.48
  -2  16   7    2.87    0.23
   2  16  -7    3.04    0.26
   2 -16   7    3.17    0.24
  -2  16   7    3.52    0.23
  -2  16  -7    3.59    0.27
   2  16   7    3.27    0.26
  -2 -16   7    3.27    0.25
   3 -16   7    2.76    0.24
   3  16  -7    2.45    0.23
  -3  16   7    2.42    0.25
   3  16   7    2.28    0.24
  -3  16  -7    2.69    0.24
  -3 -16   7    2.31    0.23
  -4  16   7    5.46    0.36
   4 -16   7    5.71    0.37
   4  16  -7    6.00    0.38
  -4 -16   7    5.47    0.37
   4  16   7    5.19    0.37
  -4  16  -7    6.04    0.38
   5  16  -7    0.71    0.18
  -5  16   7    0.92    0.20
   5 -16   7    1.13    0.17
  -5  16  -7    0.86    0.15
  -5 -16   7    0.61    0.17
   5  16   7    0.75    0.18
   6 -16   7    1.28    0.20
   6  16  -7    1.33    0.21
  -6  16   7    1.42    0.22
   6 -16  -7    1.48    0.19
  -6  16  -7    1.32    0.20
   6  16   7    1.47    0.21
  -6 -16   7    1.22    0.17
   0  17  -7   -0.03    0.07
   0 -17   7    0.07    0.07
   0  17   7    0.05    0.06
   1  17  -7    0.42    0.12
   1 -17   7    0.49    0.11
  -1  17   7    0.36    0.10
  -1 -17   7    0.25    0.11
   1  17   7    0.43    0.12
  -1  17  -7    0.42    0.12
   2  17  -7    0.08    0.08
  -2  17   7   -0.03    0.08
  -2  17   7    0.04    0.06
   2 -17   7    0.31    0.08
   2  17   7    0.09    0.09
  -2  17  -7    0.09    0.08
  -2 -17   7    0.13    0.08
   3  17  -7    2.40    0.24
   3 -17   7    2.49    0.22
  -3  17   7    2.60    0.23
  -3 -17   7    2.38    0.24
  -3  17  -7    2.25    0.23
   3  17   7    2.16    0.23
   4 -17   7    1.93    0.21
  -4  17   7    1.64    0.21
   4  17  -7    2.22    0.24
  -4 -17   7    1.91    0.23
  -4  17  -7    2.14    0.23
   4  17   7    2.41    0.25
   5 -17   7    0.09    0.09
  -5  17   7   -0.08    0.10
   5  17  -7   -0.02    0.10
   5  17   7    0.03    0.09
  -5  17  -7   -0.05    0.08
  -5 -17   7    0.10    0.09
   6 -17   7    7.11    0.48
   6  17  -7    7.48    0.49
  -6  17   7    7.28    0.48
   6  17   7    7.09    0.49
  -6  17  -7    8.14    0.48
  -6 -17   7    7.70    0.46
   0  18  -7    0.88    0.15
   0  18   7    1.36    0.16
   0 -18   7    1.39    0.16
   1  18  -7    0.44    0.13
  -1  18   7    0.37    0.11
   1  18   7    0.45    0.13
  -1 -18   7    0.39    0.12
  -1  18  -7    0.46    0.13
  -2  18   7    1.40    0.16
   2  18  -7    1.10    0.17
   2  18   7    1.41    0.19
  -2  18  -7    1.23    0.18
  -2 -18   7    1.17    0.16
   3  18  -7    5.40    0.37
  -3  18   7    6.63    0.38
   3 -18   7    5.78    0.36
   3  18   7    6.08    0.40
  -3 -18   7    5.67    0.37
  -3  18  -7    5.87    0.38
  -4  18   7    6.51    0.41
   4 -18   7    6.03    0.39
   4  18  -7    6.03    0.40
  -4 -18   7    5.85    0.40
   4  18   7    5.63    0.40
  -4  18  -7    6.61    0.40
   5  18  -7    0.53    0.16
   5 -18   7    0.89    0.15
  -5  18   7    0.79    0.19
   5  18   7    0.69    0.18
  -5 -18   7    0.63    0.17
  -5  18  -7    0.52    0.15
   0  19   7   -0.05    0.07
   0 -19   7    0.04    0.07
   0  19  -7   -0.01    0.07
   1  19  -7    6.97    0.42
  -1  19   7    7.59    0.39
   1  19   7    7.20    0.41
  -1 -19   7    6.90    0.38
  -1  19  -7    7.03    0.41
   2  19  -7    1.87    0.22
  -2  19  -7    1.57    0.21
   2  19   7    1.77    0.21
  -2 -19   7    1.58    0.20
  -3  19   7    5.44    0.34
   3  19  -7    4.84    0.36
  -3  19  -7    4.98    0.35
  -3 -19   7    4.38    0.34
   3  19   7    4.73    0.36
  -4  19   7   -0.01    0.10
   4 -19   7    0.19    0.08
   4  19  -7    0.05    0.10
  -4  19  -7   -0.08    0.08
  -4 -19   7   -0.10    0.07
   4  19   7   -0.06    0.08
  -5  19   7    0.67    0.18
   5  19  -7    0.73    0.19
   5 -19   7    0.67    0.14
  -5 -19   7    0.42    0.16
   5  19   7    0.81    0.18
  -5  19  -7    0.60    0.15
   0  20   7    6.38    0.38
   0  20  -7    6.31    0.40
   0 -20   7    7.12    0.38
   1  20  -7    0.56    0.16
  -1  20   7    0.49    0.11
   1  20   7    0.84    0.15
  -1 -20   7    0.78    0.16
  -1  20  -7    0.50    0.14
   2  20  -7    0.29    0.12
   2  20   7    0.34    0.11
  -2 -20   7    0.30    0.12
  -2  20  -7    0.22    0.11
   3  20  -7    0.81    0.19
  -3 -20   7    1.24    0.19
   3  20   7    1.20    0.19
  -3  20  -7    1.16    0.18
   4  20  -7    0.21    0.13
   4 -20   7    0.05    0.07
  -4  20   7    0.03    0.10
   4  20   7    0.01    0.09
  -4  20  -7    0.09    0.09
  -4 -20   7    0.06    0.10
   0  21   7    0.04    0.08
   0  21  -7    0.07    0.09
  -1  21   7    2.29    0.21
   1  21  -7    1.86    0.23
   1  21   7    2.18    0.23
  -1  21  -7    1.89    0.22
  -1 -21   7    2.09    0.22
   2  21  -7    0.65    0.17
  -2  21  -7    0.66    0.17
  -2 -21   7    0.60    0.15
   2  21   7    0.61    0.14
   3  21  -7    0.94    0.20
  -3 -21   7    0.92    0.19
   3  21   7    1.09    0.18
  -3  21  -7    0.93    0.17
   4  21  -7    0.20    0.14
   4  21   7    0.09    0.10
  -4 -21   7    0.01    0.10
  -4  21  -7    0.14    0.09
   0  22  -7    8.15    0.48
   0  22   7    8.53    0.47
   1  22  -7    2.32    0.27
  -1 -22   7    2.14    0.23
   1  22   7    2.11    0.23
  -1  22  -7    1.79    0.22
   2  22  -7    0.08    0.11
   2  22   7    0.04    0.08
  -2  22  -7    0.10    0.10
  -2 -22   7    0.06    0.09
   3  22  -7    0.19    0.12
  -3  22  -7    0.23    0.11
  -3 -22   7    0.05    0.11
   3  22   7    0.25    0.11
   0  23   7    0.00    0.07
   0  23  -7    0.01    0.09
   1  23  -7    0.02    0.10
  -1  23  -7    0.08    0.09
  -1 -23   7   -0.07    0.08
   1  23   7    0.05    0.08
   2  23  -7    0.02    0.10
  -2 -23   7   -0.06    0.08
  -2  23  -7   -0.10    0.06
   2  23   7    0.08    0.09
   0   0   8   33.93    0.84
   0   0  -8   34.30    0.79
  -1   0   8    3.76    0.18
   1   0  -8    3.55    0.11
   1   0   8    3.31    0.17
  -1   0  -8    3.60    0.16
  -2   0   8   63.04    1.46
   2   0   8   62.60    1.46
  -2   0  -8   62.28    1.48
   2   0  -8   63.25    1.36
   3   0   8    4.21    0.23
   3   0  -8    4.25    0.16
  -3   0  -8    4.19    0.24
  -3   0   8    4.39    0.23
   4   0  -8   23.99    0.62
   4   0   8   23.35    0.72
  -4   0  -8   22.60    0.74
  -4   0   8   23.65    0.71
   5   0   8   21.25    0.72
   5   0  -8   23.19    0.64
  -5   0   8   21.81    0.71
  -5   0  -8   21.14    0.75
   6   0   8    9.83    0.47
  -6   0  -8   10.15    0.49
  -6   0   8    9.53    0.44
   7   0   8    0.11    0.10
  -7   0   8    0.09    0.09
  -7   0  -8    0.07    0.09
  -8   0  -8    3.07    0.31
  -8   0   8    3.10    0.27
   8   0   8    3.62    0.32
   0  -1  -8   -0.01    0.02
   0  -1   8    0.11    0.04
   0   1  -8    0.01    0.02
   0   1   8    0.10    0.04
  -1   1   8    8.42    0.30
   1   1  -8    8.36    0.23
   1  -1   8    8.49    0.30
  -1  -1  -8    8.55    0.28
   1   1   8    8.07    0.29
  -1   1  -8    8.32    0.28
  -1  -1   8    8.65    0.30
  -2   1   8    5.94    0.25
   2   1  -8    5.49    0.17
   2  -1   8    5.21    0.24
  -2  -1  -8    5.24    0.24
  -2   1  -8    5.42    0.24
   2   1   8    5.16    0.23
   2   1   8    5.28    0.24
  -2  -1   8    5.51    0.23
  -3   1   8   20.84    0.61
   3   1  -8   20.29    0.52
   3  -1   8   19.70    0.61
   3  -1  -8   20.91    0.50
   3   1   8   19.90    0.60
  -3   1  -8   19.58    0.62
  -3  -1   8   20.25    0.60
   3   1   8   19.23    0.62
  -4   1   8    1.29    0.15
  -4  -1  -8    1.51    0.16
   4  -1   8    1.70    0.16
   4   1  -8    1.99    0.13
   4  -1  -8    1.79    0.11
   4   1   8    1.87    0.16
  -4  -1   8    1.56    0.15
   4   1   8    1.70    0.17
  -4   1  -8    1.84    0.17
  -5  -1  -8    2.10    0.21
  -5   1   8    2.36    0.16
   5   1  -8    2.20    0.16
   5  -1   8    2.54    0.22
  -5   1   8    2.20    0.20
   5   1   8    2.32    0.21
  -5  -1   8    2.75    0.21
  -5   1  -8    1.94    0.20
  -6  -1  -8    2.34    0.24
   6  -1   8    2.43    0.23
  -6   1   8    2.38    0.22
  -6  -1   8    2.43    0.20
  -6   1  -8    2.37    0.23
   6   1   8    2.11    0.22
  -7   1   8    2.44    0.24
   7  -1   8    1.90    0.23
  -7  -1  -8    2.57    0.27
  -7   1  -8    2.42    0.26
   7   1   8    2.10    0.23
  -7  -1   8    2.30    0.22
  -8   1   8    1.30    0.19
   8  -1   8    1.18    0.21
  -8  -1  -8    1.57    0.23
   8   1   8    1.23    0.21
  -8  -1   8    1.09    0.16
  -8   1  -8    1.10    0.20
   0  -2  -8   10.05    0.28
   0  -2   8   10.24    0.33
   0   2   8   10.22    0.33
   0   2  -8   10.22    0.30
   1  -2   8   26.38    0.70
  -1   2   8   26.66    0.70
   1   2  -8   28.22    0.64
   1   2   8   26.79    0.69
  -1   2  -8   27.63    0.69
  -1  -2   8   27.15    0.69
   1   2   8   26.42    0.69
   2   2  -8   13.39    0.35
  -2   2   8   13.59    0.44
   2  -2   8   12.95    0.43
   2   2   8   12.34    0.43
  -2   2  -8   13.59    0.43
   2   2   8   13.14    0.42
  -2  -2   8   12.99    0.41
   3  -2   8    7.55    0.33
  -3   2   8    7.93    0.33
   3   2  -8    7.89    0.26
  -3   2   8    8.17    0.22
  -3  -2   8    7.83    0.31
  -3   2  -8    8.05    0.34
   3   2   8    7.41    0.33
   3   2   8    7.78    0.31
  -4   2   8   18.89    0.50
   4  -2   8   18.34    0.63
  -4   2   8   18.82    0.62
   4   2  -8   19.76    0.55
  -4   2  -8   18.04    0.63
   4   2   8   18.36    0.64
  -4  -2   8   18.80    0.59
   4   2   8   18.86    0.61
   5   2  -8    0.50    0.08
   5  -2   8    0.42    0.12
  -5   2   8    0.26    0.10
   5   2   8    0.31    0.10
  -5  -2   8    0.40    0.10
   5   2   8    0.31    0.11
  -5   2  -8    0.33    0.11
   6  -2   8    1.51    0.20
  -6  -2  -8    1.36    0.19
  -6   2   8    1.49    0.18
   6   2  -8    1.72    0.16
  -6   2  -8    1.42    0.19
  -6  -2   8    1.49    0.16
   6   2   8    1.36    0.18
   6   2   8    1.42    0.20
  -7  -2  -8    0.62    0.18
   7  -2   8    0.35    0.13
  -7   2   8    0.39    0.11
   7   2   8    0.53    0.15
  -7  -2   8    0.43    0.12
  -7   2  -8    0.43    0.14
   8  -2   8    3.55    0.33
  -8  -2  -8    3.43    0.33
  -8   2   8    3.71    0.31
   8   2   8    3.85    0.32
  -8   2  -8    3.66    0.33
  -8  -2   8    3.56    0.27
   0  -3   8   -0.02    0.03
   0   3  -8    0.01    0.02
   0   3   8    0.01    0.03
   0   3   8   -0.02    0.02
   1  -3   8    7.66    0.29
  -1   3   8    7.63    0.29
   1   3  -8    8.32    0.25
   1   3   8    8.21    0.29
  -1   3  -8    7.94    0.28
  -1  -3   8    8.42    0.29
   1   3   8    8.10    0.28
   2   3  -8    0.66    0.06
   2  -3   8    0.57    0.09
  -2   3   8    0.66    0.09
   2   3   8    0.61    0.09
  -2  -3   8    0.64    0.08
  -2   3  -8    0.68    0.09
   2   3   8    0.59    0.08
   3  -3   8    0.56    0.10
  -3   3   8    0.46    0.04
   3   3  -8    0.60    0.07
  -3   3   8    0.39    0.10
   3   3   8    0.53    0.09
  -3   3  -8    0.44    0.09
  -3  -3   8    0.49    0.08
   3   3   8    0.60    0.09
   4  -3   8    0.07    0.07
  -4   3   8    0.14    0.07
   4   3  -8    0.00    0.04
  -4   3   8    0.04    0.03
   4   3   8    0.12    0.07
  -4   3  -8    0.05    0.06
  -4  -3   8    0.19    0.07
   4   3   8    0.01    0.06
   5   3  -8   12.48    0.44
  -5   3   8   12.45    0.51
   5  -3   8   11.38    0.50
   5   3   8   11.58    0.52
  -5   3  -8   11.39    0.50
   5   3   8   13.05    0.49
  -5  -3   8   12.93    0.47
  -6   3   8    8.01    0.43
   6  -3   8    8.64    0.45
   6   3  -8    9.55    0.40
   6   3   8    8.69    0.42
  -6  -3   8    8.46    0.40
  -6   3  -8    8.62    0.45
   6   3   8    8.88    0.48
  -7  -3  -8    2.25    0.26
  -7   3   8    1.64    0.21
   7  -3   8    1.76    0.23
   7   3   8    1.92    0.22
  -7  -3   8    1.75    0.18
   7   3   8    2.19    0.25
  -7   3  -8    1.71    0.21
  -8   3   8    4.27    0.34
  -8  -3  -8    4.78    0.38
   8  -3   8    3.96    0.35
  -8   3  -8    3.65    0.32
   0   4   8   54.21    1.26
   0  -4   8   53.39    1.26
   0   4   8   55.43    1.22
   0   4  -8   54.00    1.25
   1  -4   8    0.80    0.09
  -1   4   8    0.69    0.08
  -1   4   8    0.73    0.04
   1   4  -8    0.81    0.07
   1   4   8    0.56    0.07
  -1   4  -8    0.73    0.08
   1   4   8    0.73    0.08
  -1  -4   8    0.70    0.08
  -2   4   8   25.82    0.72
   2  -4   8   24.94    0.72
   2   4  -8   26.96    0.67
  -2  -4   8   26.70    0.69
   2   4   8   26.25    0.69
  -2   4  -8   26.73    0.73
   2   4   8   26.15    0.73
  -3   4   8    2.58    0.19
   3  -4   8    2.58    0.19
  -3   4   8    3.16    0.11
   3   4  -8    2.98    0.16
   3   4   8    3.01    0.18
  -3  -4   8    3.06    0.17
   3   4   8    2.85    0.20
  -3   4  -8    3.02    0.20
  -4   4   8    4.05    0.26
   4  -4   8    3.60    0.25
   4   4  -8    4.19    0.21
  -4   4   8    3.97    0.16
   4   4   8    3.80    0.26
   4   4   8    4.07    0.23
  -4  -4   8    4.50    0.23
  -4   4  -8    3.89    0.25
   5  -4   8   29.27    0.94
  -5   4   8   29.98    0.94
   5   4  -8   31.27    0.87
   5   4   8   31.11    0.89
   5   4   8   30.55    0.97
  -5   4  -8   30.26    0.94
  -5  -4   8   31.14    0.87
   6  -4   8    0.90    0.18
  -6   4   8    1.02    0.16
   6   4  -8    1.09    0.14
   6   4   8    0.96    0.18
  -6  -4   8    1.03    0.14
   6   4   8    1.28    0.17
  -6   4  -8    1.04    0.16
  -7   4   8    0.79    0.17
   7  -4   8    0.82    0.19
   7   4   8    0.91    0.20
  -7   4  -8    0.97    0.17
   7   4   8    0.85    0.18
   8  -4   8    0.00    0.10
  -8  -4  -8    0.10    0.11
  -8   4   8    0.03    0.07
  -8   4  -8   -0.06    0.08
   0   5  -8    0.05    0.03
   0   5   8    0.04    0.04
   0   5   8    0.03    0.03
   0  -5   8    0.00    0.03
   1  -5   8   25.52    0.71
  -1   5   8   25.59    0.70
   1   5  -8   26.77    0.67
   1   5   8   26.89    0.68
   1   5   8   26.40    0.69
  -1   5  -8   26.75    0.70
  -1  -5   8   26.45    0.68
   2   5  -8  198.60    4.33
  -2   5   8  201.59    4.35
   2  -5   8  199.03    4.35
   2  -5   8  209.56    4.16
   2   5   8  208.51    4.30
   2   5   8  199.39    4.40
  -2  -5   8  205.95    4.28
  -2   5  -8  199.94    4.39
   3  -5   8   13.68    0.51
   3   5  -8   14.63    0.45
  -3   5   8   13.66    0.50
  -3   5   8   15.29    0.36
   3   5   8   14.61    0.46
   3   5   8   12.87    0.50
  -3  -5   8   14.41    0.44
  -3   5  -8   14.08    0.50
  -4   5   8    0.16    0.09
   4  -5   8    0.31    0.11
   4   5  -8    0.24    0.07
  -4   5  -8    0.06    0.06
   4   5   8    0.07    0.06
   4   5   8    0.26    0.10
  -4  -5   8    0.24    0.07
   5   5  -8    1.90    0.16
  -5   5   8    1.59    0.18
   5  -5   8    1.25    0.17
  -5  -5   8    1.56    0.15
  -5   5  -8    1.47    0.17
   5   5   8    1.50    0.16
   5   5   8    1.74    0.19
  -6   5   8    5.91    0.38
   6   5  -8    6.84    0.35
   6  -5   8    5.89    0.39
   6   5   8    6.06    0.40
  -6  -5   8    7.11    0.34
  -6   5  -8    6.18    0.38
   6   5   8    7.43    0.37
  -7   5   8    5.63    0.38
   7  -5   8    5.20    0.38
  -7   5  -8    5.36    0.37
   7   5   8    5.12    0.39
  -8  -5  -8    0.31    0.14
  -8   5   8    0.43    0.13
   8  -5   8    0.40    0.15
   8   5   8    0.33    0.16
  -8   5  -8    0.39    0.13
   0  -6   8  121.37    2.66
   0   6   8  121.85    2.65
   0   6   8  123.86    2.65
   0   6  -8  122.39    2.69
  -1   6   8    0.97    0.06
   1   6  -8    0.97    0.09
   1  -6   8    0.86    0.10
  -1   6   8    1.11    0.10
   1   6   8    0.87    0.09
  -1   6  -8    1.07    0.10
  -1  -6   8    0.97    0.09
   1   6   8    0.83    0.09
  -2   6   8   57.56    1.23
  -2   6   8   52.25    1.35
   2   6  -8   56.56    1.32
   2  -6   8   57.77    1.19
   2  -6   8   56.82    1.38
   2   6   8   55.86    1.30
   2   6   8   56.55    1.38
  -2  -6   8   56.41    1.29
  -2   6  -8   54.77    1.36
  -3   6   8   12.00    0.31
   3   6  -8   12.10    0.40
   3  -6   8   12.05    0.46
  -3   6   8   11.24    0.44
   3   6   8   11.56    0.45
  -3   6  -8   11.69    0.44
   3   6   8   12.30    0.40
  -3  -6   8   11.55    0.38
   4   6  -8    0.90    0.11
   4  -6   8    1.00    0.15
  -4   6   8    0.89    0.14
  -4  -6   8    0.86    0.10
   4   6   8    0.81    0.14
   4   6   8    0.94    0.11
  -4   6  -8    0.92    0.14
   5  -6   8    1.51    0.19
  -5   6   8    1.67    0.19
   5   6  -8    1.83    0.17
  -5   6  -8    1.65    0.19
  -5  -6   8    1.62    0.15
   5   6   8    1.52    0.19
   5   6   8    1.97    0.17
  -6   6   8   15.22    0.64
   6   6  -8   15.26    0.58
   6  -6   8   14.89    0.65
   6  -6  -8   14.45    0.65
   6   6   8   15.68    0.67
   6   6   8   14.70    0.55
  -6   6  -8   14.56    0.62
   7  -6   8   10.03    0.55
  -7   6   8   10.90    0.55
  -7   6  -8    9.95    0.52
   7   6   8   10.05    0.56
  -8   6   8    0.09    0.09
   8  -6   8   -0.02    0.11
  -8  -6   8    0.12    0.06
   8   6   8    0.00    0.12
  -8   6  -8   -0.06    0.08
   0   7  -8    0.03    0.03
   0  -7   8   -0.02    0.03
   0   7   8    0.01    0.03
   0   7   8    0.11    0.04
   1   7  -8   27.85    0.73
   1  -7   8   27.66    0.66
  -1   7   8   26.81    0.74
   1  -7   8   26.78    0.74
  -1   7   8   27.09    0.66
  -1   7  -8   27.42    0.74
   1   7   8   27.44    0.70
   1   7   8   26.59    0.73
  -1  -7   8   27.66    0.70
   2   7  -8    1.72    0.13
  -2   7   8    1.54    0.08
   2  -7   8    1.53    0.15
   2  -7   8    1.46    0.07
  -2   7   8    1.35    0.13
  -2   7  -8    1.41    0.13
   2   7   8    1.55    0.12
   2   7   8    1.31    0.13
  -2  -7   8    1.63    0.11
  -3   7   8    3.81    0.24
   3   7  -8    3.62    0.20
   3  -7   8    3.13    0.23
  -3   7   8    3.83    0.15
   3   7   8    3.78    0.19
   3   7   8    3.37    0.23
  -3   7  -8    3.49    0.22
  -3  -7   8    3.92    0.19
   4  -7   8    0.40    0.11
  -4   7   8    0.53    0.13
   4   7  -8    0.54    0.09
  -4  -7   8    0.54    0.08
  -4   7  -8    0.48    0.12
   4   7   8    0.55    0.10
   4   7   8    0.41    0.12
  -5   7   8    3.32    0.26
   5   7  -8    3.09    0.22
   5  -7   8    2.98    0.26
   5   7   8    2.99    0.26
   5   7   8    3.53    0.22
  -5   7  -8    3.28    0.26
  -6   7   8    5.86    0.38
   6   7  -8    5.70    0.34
   6  -7   8    6.15    0.40
  -6   7  -8    5.65    0.37
   6   7   8    5.91    0.39
   6  -7  -8    6.02    0.40
  -7   7   8    4.86    0.36
   7   7  -8    4.61    0.31
   7  -7   8    3.58    0.34
  -7   7  -8    4.38    0.34
  -7  -7   8    4.54    0.33
   7   7   8    4.35    0.37
  -8   7   8    0.05    0.09
   8  -7   8    0.21    0.14
  -8   7  -8    0.43    0.13
   8   7   8    0.46    0.17
  -8  -7   8    0.18    0.08
   0  -8   8    0.57    0.08
   0   8  -8    0.51    0.08
   0   8   8    0.51    0.08
   0  -8   8    0.59    0.08
   0   8   8    0.48    0.06
   1  -8   8   31.52    0.74
  -1   8   8   30.03    0.81
   1  -8   8   30.41    0.82
  -1   8   8   30.39    0.74
   1   8  -8   30.37    0.80
  -1  -8   8   29.51    0.76
   1   8   8   29.64    0.76
  -1   8  -8   30.23    0.82
   1   8   8   30.25    0.81
   2   8  -8    7.30    0.30
   2  -8   8    7.81    0.34
   2  -8   8    7.51    0.22
  -2   8   8    7.12    0.32
  -2  -8   8    6.87    0.26
   2   8   8    7.17    0.33
   2   8   8    7.64    0.27
  -2   8  -8    7.40    0.32
  -3   8   8    5.34    0.19
   3  -8   8    4.35    0.27
  -3   8   8    4.91    0.28
   3   8  -8    4.90    0.25
   3   8   8    5.05    0.29
   3   8   8    5.14    0.23
  -3  -8   8    4.92    0.21
  -3   8  -8    4.60    0.27
   4   8  -8    0.68    0.11
  -4   8   8    0.61    0.14
   4  -8   8    0.58    0.13
  -4   8  -8    0.70    0.13
   4   8   8    0.66    0.10
  -4  -8   8    0.75    0.09
   4   8   8    0.85    0.14
  -5   8   8    7.10    0.40
   5  -8   8    8.16    0.43
   5   8  -8    7.55    0.37
   5   8   8    7.15    0.41
  -5   8  -8    7.93    0.41
   5  -8  -8    7.59    0.43
   6  -8   8    1.92    0.23
   6   8  -8    1.46    0.19
  -6   8   8    1.70    0.21
  -6   8  -8    1.62    0.21
   6  -8  -8    1.39    0.20
   6   8   8    1.86    0.22
  -7   8   8    0.14    0.09
   7  -8   8   -0.05    0.10
   7   8  -8    0.05    0.09
   7  -8  -8    0.12    0.12
   7   8   8    0.15    0.12
  -7  -8   8    0.02    0.07
  -7   8  -8    0.13    0.10
   8  -8   8    2.79    0.32
  -8   8   8    3.55    0.32
   8   8   8    4.06    0.38
  -8  -8   8    3.18    0.28
  -8   8  -8    3.52    0.32
   0  -9   8    0.10    0.04
   0   9   8    0.00    0.03
   0   9  -8    0.02    0.03
   0   9   8   -0.01    0.03
   0  -9   8    0.01    0.04
   1  -9   8    4.82    0.20
  -1   9   8    5.06    0.21
  -1   9   8    5.30    0.25
   1   9  -8    4.88    0.24
   1  -9   8    5.01    0.25
  -1   9  -8    5.16    0.26
   1   9   8    5.02    0.21
  -1  -9   8    5.12    0.25
   1   9   8    4.68    0.24
  -1  -9   8    5.17    0.22
  -2   9   8    2.36    0.13
   2  -9   8    2.40    0.11
   2   9  -8    2.24    0.16
   2  -9   8    2.15    0.18
  -2   9   8    2.57    0.19
  -2   9  -8    2.30    0.17
   2   9   8    2.40    0.14
   2   9   8    2.28    0.18
  -2  -9   8    2.13    0.13
   3  -9   8    7.13    0.37
   3   9  -8    7.53    0.33
  -3   9   8    7.19    0.36
  -3   9   8    7.72    0.26
   3   9   8    7.83    0.29
   3   9   8    6.91    0.36
  -3   9  -8    7.03    0.35
  -3  -9   8    7.55    0.27
   4  -9   8   10.86    0.50
   4   9  -8   12.92    0.48
  -4   9   8   12.30    0.52
  -4   9  -8   11.95    0.50
   4   9   8   12.12    0.53
   5   9  -8   14.73    0.57
  -5   9   8   13.88    0.60
   5  -9   8   14.17    0.61
  -5  -9   8   14.77    0.60
   5  -9  -8   14.88    0.63
  -5   9  -8   13.89    0.58
   5   9   8   14.72    0.62
   6  -9   8    1.51    0.20
  -6   9   8    1.38    0.19
   6   9  -8    1.58    0.20
  -6  -9   8    1.40    0.17
  -6   9  -8    1.19    0.17
   6  -9  -8    1.10    0.17
   6   9   8    1.52    0.20
   7   9  -8    0.32    0.12
   7  -9   8    0.36    0.15
  -7   9   8    0.42    0.13
   7   9   8    0.37    0.12
   7  -9  -8    0.37    0.16
  -7  -9   8    0.25    0.10
  -7   9  -8    0.45    0.13
  -8   9   8    0.42    0.15
   8  -9   8    0.62    0.20
  -8   9  -8    0.39    0.14
   8   9   8    0.33    0.17
  -8  -9   8    0.52    0.12
   0 -10   8    0.80    0.10
   0  10  -8    0.83    0.10
   0  10   8    1.02    0.10
   0  10   8    1.02    0.10
   0 -10   8    0.65    0.09
  -1  10   8    7.07    0.31
   1  10  -8    7.19    0.32
   1 -10   8    7.46    0.27
   1 -10   8    7.40    0.32
  -1  10   8    7.41    0.28
  -1 -10   8    7.51    0.32
   1  10   8    7.55    0.32
   1  10   8    7.87    0.28
  -1 -10   8    7.76    0.28
  -1  10  -8    7.41    0.33
   2  10  -8    8.49    0.35
   2 -10   8    8.48    0.26
   2 -10   8    7.95    0.37
  -2  10   8    8.18    0.29
  -2  10   8    8.48    0.36
  -2 -10   8    8.49    0.37
   2  10   8    8.60    0.37
  -2 -10   8    8.53    0.29
   2  10   8    8.45    0.29
  -2  10  -8    8.72    0.37
   3 -10   8   26.35    0.83
  -3  10   8   27.02    0.82
   3  10  -8   26.49    0.79
  -3 -10   8   25.92    0.81
   3  10   8   25.71    0.83
  -3  10  -8   24.65    0.80
   3  10   8   27.76    0.69
  -4  10   8    0.90    0.18
   4 -10   8    0.76    0.13
   4  10  -8    1.14    0.15
  -4 -10   8    0.66    0.15
  -4  10  -8    0.99    0.15
   4  10   8    0.83    0.14
  -5  10   8    0.15    0.11
   5  10  -8    0.09    0.09
   5 -10   8    0.21    0.10
   5  10   8    0.07    0.09
  -5 -10   8   -0.02    0.06
   5 -10  -8    0.12    0.10
  -5  10  -8    0.06    0.09
   6 -10   8    1.49    0.20
  -6  10   8    1.45    0.21
   6  10  -8    1.63    0.20
  -6 -10   8    1.68    0.19
   6  10   8    1.27    0.19
  -6  10  -8    1.84    0.21
   6 -10  -8    1.55    0.20
  -7  10   8    0.79    0.18
   7  10  -8    0.94    0.17
   7 -10   8    0.83    0.20
   7  10   8    0.75    0.18
  -7 -10   8    0.95    0.15
  -7  10  -8    1.00    0.17
   7 -10  -8    0.67    0.18
   8 -10   8    1.60    0.26
  -8  10   8    1.89    0.23
   8  10   8    2.03    0.28
  -8 -10   8    1.69    0.19
  -8  10  -8    1.81    0.23
   0  11   8   -0.03    0.04
   0  11  -8   -0.03    0.04
   0 -11   8    0.02    0.05
   0  11   8    0.01    0.04
   0 -11   8   -0.04    0.04
   1 -11   8    1.98    0.16
   1 -11   8    2.35    0.14
   1  11  -8    2.00    0.16
  -1  11   8    2.23    0.15
  -1  11   8    2.38    0.17
  -1 -11   8    2.37    0.15
   1  11   8    2.00    0.16
  -1 -11   8    2.22    0.17
   1  11   8    2.59    0.15
  -1  11  -8    1.92    0.16
   2  11  -8    8.73    0.38
   2 -11   8    9.45    0.29
  -2  11   8    9.45    0.39
   2 -11   8    8.89    0.40
  -2  11  -8    8.90    0.39
   2  11   8    9.34    0.31
   2  11   8    8.87    0.40
  -2 -11   8    9.00    0.31
  -2 -11   8    9.25    0.40
  -3  11   8    5.84    0.33
   3  11  -8    6.53    0.32
   3 -11   8    5.98    0.33
  -3  11  -8    5.51    0.32
  -3 -11   8    5.19    0.32
   3  11   8    5.63    0.33
   4 -11   8   31.52    1.01
   4  11  -8   32.03    0.96
  -4  11   8   31.30    0.99
   4  11   8   32.97    1.03
  -4  11  -8   31.94    0.98
  -4 -11   8   32.29    0.99
   5  11  -8    1.60    0.19
  -5  11   8    1.68    0.21
   5 -11   8    1.63    0.20
  -5 -11   8    1.85    0.20
  -5  11  -8    1.81    0.21
   5  11   8    1.61    0.21
  -6  11   8    0.09    0.10
   6 -11   8    0.02    0.07
   6  11  -8    0.05    0.11
  -6 -11   8    0.06    0.06
   6 -11  -8   -0.03    0.05
   6  11   8    0.05    0.09
  -6  11  -8    0.01    0.07
   7 -11   8    0.16    0.09
   7  11  -8    0.22    0.12
  -7  11   8    0.29    0.14
   7  11   8    0.22    0.11
  -7  11  -8    0.11    0.10
  -7 -11   8    0.02    0.06
   0 -12   8    5.16    0.25
   0  12   8    4.35    0.24
   0 -12   8    4.43    0.24
   0  12   8    4.36    0.22
   0  12  -8    4.39    0.25
   1 -12   8   16.73    0.49
   1  12  -8   15.43    0.55
  -1  12   8   16.86    0.52
  -1  12   8   16.64    0.55
   1 -12   8   17.14    0.56
   1  12   8   15.93    0.55
  -1 -12   8   16.09    0.55
  -1 -12   8   16.08    0.49
   1  12   8   16.86    0.48
   2  12  -8   27.63    0.82
   2 -12   8   26.74    0.82
  -2  12   8   26.91    0.81
  -2 -12   8   27.65    0.82
   2  12   8   27.24    0.83
  -2  12  -8   25.59    0.82
   3  12  -8   17.46    0.62
  -3  12   8   17.61    0.63
   3 -12   8   17.11    0.64
  -3 -12   8   17.68    0.64
   3  12   8   17.25    0.65
  -3  12  -8   17.03    0.63
  -4  12   8    0.42    0.13
   4  12  -8    0.32    0.11
   4 -12   8    0.41    0.12
  -4  12  -8    0.67    0.14
   4  12   8    0.44    0.13
  -4 -12   8    0.20    0.10
   5 -12   8    3.69    0.30
   5  12  -8    4.24    0.30
  -5  12   8    4.11    0.32
  -5 -12   8    3.94    0.30
   5  12   8    3.71    0.31
  -5  12  -8    3.87    0.29
  -6  12   8    0.69    0.18
   6 -12   8    0.85    0.18
   6  12  -8    0.64    0.16
  -6 -12   8    0.58    0.14
  -6  12  -8    0.58    0.15
   6  12   8    0.98    0.20
   6 -12  -8    0.73    0.16
   7  12  -8    0.22    0.14
   7 -12   8   -0.08    0.07
  -7  12   8    0.20    0.12
  -7  12  -8    0.18    0.10
  -7 -12   8    0.31    0.08
   7  12   8   -0.01    0.08
   0  13  -8    0.05    0.06
   0  13   8    0.10    0.06
   0  13   8    0.11    0.05
   0 -13   8    0.06    0.06
   0 -13   8   -0.01    0.05
  -1  13   8   14.83    0.52
   1 -13   8   14.28    0.47
   1  13  -8   15.39    0.55
   1 -13   8   14.96    0.53
  -1  13   8   15.18    0.50
  -1  13  -8   14.09    0.54
   1  13   8   15.16    0.54
  -1 -13   8   14.69    0.53
   1  13   8   15.61    0.46
  -2  13   8   16.64    0.58
   2 -13   8   16.43    0.59
   2  13  -8   15.96    0.59
  -2  13   8   16.53    0.52
   2  13   8   16.83    0.61
  -2 -13   8   15.20    0.58
  -2  13  -8   15.27    0.59
   3  13  -8    0.69    0.13
   3 -13   8    0.90    0.13
  -3  13   8    0.90    0.17
   3  13   8    1.16    0.16
  -3  13  -8    0.89    0.14
  -3 -13   8    0.90    0.15
   4 -13   8    0.54    0.13
   4  13  -8    0.41    0.12
  -4  13   8    0.36    0.12
  -4  13  -8    0.35    0.12
   4  13   8    0.42    0.13
  -4 -13   8    0.30    0.12
   5  13  -8    6.59    0.39
   5 -13   8    7.22    0.44
  -5  13   8    7.05    0.42
  -5  13  -8    7.08    0.41
   5  13   8    6.51    0.42
  -5 -13   8    6.34    0.39
   6 -13   8    0.07    0.06
  -6  13   8    0.05    0.10
   6  13  -8    0.22    0.11
  -6  13  -8   -0.01    0.08
   6  13   8    0.09    0.09
  -6 -13   8    0.05    0.06
  -7  13   8    0.14    0.13
   7  13  -8    0.20    0.11
   7 -13   8    0.10    0.08
   7  13   8    0.14    0.10
  -7 -13   8    0.10    0.07
  -7  13  -8   -0.01    0.08
   0  14  -8    4.32    0.28
   0  14   8    5.79    0.26
   0 -14   8    4.95    0.25
   0 -14   8    5.59    0.28
   0  14   8    5.44    0.29
   1 -14   8    1.82    0.14
   1  14  -8    1.81    0.18
  -1  14   8    1.88    0.16
  -1  14   8    1.64    0.15
   1 -14   8    1.62    0.16
  -1  14  -8    1.47    0.17
  -1 -14   8    1.59    0.16
   1  14   8    1.49    0.17
  -2  14   8    0.47    0.11
  -2  14   8    0.45    0.09
   2 -14   8    0.52    0.13
   2  14  -8    0.35    0.11
  -2 -14   8    0.41    0.11
   2  14   8    0.45    0.12
  -2  14  -8    0.31    0.11
  -3  14   8    0.00    0.08
   3 -14   8    0.08    0.06
   3  14  -8    0.03    0.07
  -3 -14   8   -0.12    0.07
  -3  14  -8    0.08    0.08
   3  14   8   -0.07    0.07
   4 -14   8   -0.08    0.05
   4  14  -8   -0.07    0.07
  -4  14   8    0.03    0.08
   4  14   8   -0.06    0.07
  -4 -14   8    0.10    0.08
  -4  14  -8   -0.03    0.07
   5  14  -8    3.95    0.31
  -5  14   8    3.11    0.30
   5 -14   8    3.68    0.31
  -5  14  -8    3.82    0.30
   5  14   8    3.53    0.31
  -5 -14   8    3.84    0.31
   6 -14   8    0.00    0.07
   6  14  -8   -0.03    0.09
  -6  14   8   -0.05    0.09
  -6  14  -8   -0.02    0.08
  -6 -14   8   -0.01    0.05
   6  14   8    0.00    0.08
   7 -14   8    0.44    0.12
  -7  14   8    0.21    0.14
   7  14  -8    0.53    0.16
  -7 -14   8    0.25    0.09
  -7  14  -8    0.35    0.11
   7  14   8    0.11    0.11
   0  15   8   -0.07    0.06
   0  15  -8   -0.04    0.05
   0 -15   8    0.10    0.06
   0  15   8    0.04    0.05
   1 -15   8    0.27    0.07
   1 -15   8    0.18    0.08
  -1  15   8    0.30    0.10
   1  15  -8    0.10    0.08
  -1  15   8    0.10    0.07
  -1 -15   8    0.18    0.09
  -1  15  -8    0.13    0.09
   1  15   8    0.16    0.09
  -2  15   8    1.65    0.18
   2 -15   8    1.58    0.17
   2  15  -8    1.65    0.19
  -2  15   8    1.70    0.15
  -2  15  -8    1.74    0.19
  -2 -15   8    1.65    0.19
   2  15   8    1.83    0.19
   3 -15   8    9.92    0.47
   3  15  -8    8.22    0.43
  -3  15   8    9.08    0.44
  -3 -15   8    8.25    0.43
   3  15   8    8.67    0.46
  -3  15  -8    9.33    0.46
  -4  15   8    2.70    0.25
   4 -15   8    2.89    0.26
   4  15  -8    2.91    0.26
  -4  15  -8    2.09    0.23
  -4 -15   8    2.48    0.25
   4  15   8    2.67    0.27
   5 -15   8    2.07    0.23
   5  15  -8    1.91    0.22
  -5  15   8    1.55    0.22
  -5  15  -8    1.91    0.22
   5  15   8    1.93    0.23
  -5 -15   8    1.69    0.22
   6 -15   8    3.90    0.34
  -6  15   8    4.07    0.35
   6  15  -8    4.14    0.34
   6  15   8    3.81    0.34
  -6 -15   8    4.00    0.32
  -6  15  -8    4.04    0.32
   0  16  -8    4.86    0.31
   0 -16   8    5.07    0.28
   0  16   8    4.49    0.28
   1 -16   8   21.22    0.64
  -1  16   8   21.42    0.69
   1  16  -8   19.73    0.73
   1 -16   8   21.51    0.69
  -1  16   8   22.00    0.68
  -1 -16   8   21.84    0.71
   1  16   8   20.62    0.72
  -1  16  -8   19.40    0.72
   2  16  -8    1.01    0.16
  -2  16   8    1.03    0.16
   2 -16   8    0.97    0.13
  -2 -16   8    0.78    0.15
  -2  16  -8    0.87    0.15
   2  16   8    0.82    0.14
   3 -16   8    7.74    0.42
  -3  16   8    7.86    0.41
   3  16  -8    7.74    0.42
  -3  16  -8    7.38    0.41
   3  16   8    7.19    0.42
  -3 -16   8    7.34    0.41
  -4  16   8    0.03    0.10
   4 -16   8    0.11    0.08
   4  16  -8    0.07    0.09
  -4  16  -8   -0.12    0.06
   4  16   8    0.01    0.10
  -4 -16   8   -0.08    0.07
  -5  16   8    5.78    0.40
   5  16  -8    5.54    0.38
   5 -16   8    5.19    0.38
  -5 -16   8    5.50    0.39
  -5  16  -8    5.59    0.38
   5  16   8    4.97    0.38
   6 -16   8    0.18    0.09
   6  16  -8    0.22    0.12
  -6  16   8    0.26    0.13
   6  16   8   -0.02    0.09
  -6 -16   8    0.35    0.11
  -6  16  -8    0.03    0.08
   0 -17   8    0.00    0.06
   0  17   8    0.06    0.06
   0  17  -8   -0.10    0.06
   1 -17   8    1.42    0.14
   1  17  -8    1.29    0.17
  -1  17   8    1.28    0.15
  -1 -17   8    1.23    0.16
  -1  17  -8    0.93    0.15
   1  17   8    1.21    0.16
  -2  17   8    5.81    0.33
   2  17  -8    5.43    0.35
   2 -17   8    5.58    0.32
  -2  17  -8    5.04    0.33
   2  17   8    5.65    0.36
  -2 -17   8    4.98    0.33
   3  17  -8    0.13    0.09
  -3  17   8    0.17    0.11
   3 -17   8    0.09    0.07
  -3 -17   8    0.05    0.09
  -3  17  -8    0.09    0.09
   3  17   8    0.04    0.09
   4  17  -8    4.76    0.35
  -4  17   8    4.66    0.34
   4 -17   8    4.36    0.33
  -4 -17   8    4.34    0.34
  -4  17  -8    4.62    0.34
   4  17   8    4.73    0.36
  -5  17   8    1.88    0.24
   5  17  -8    1.84    0.24
   5 -17   8    2.08    0.23
  -5 -17   8    1.93    0.24
  -5  17  -8    1.64    0.22
   5  17   8    1.91    0.24
   6  17  -8    0.18    0.14
   6 -17   8    0.39    0.12
  -6  17   8    0.46    0.18
  -6 -17   8    0.31    0.10
  -6  17  -8    0.37    0.13
   6  17   8    0.62    0.16
   0  18   8    2.13    0.21
   0  18  -8    1.99    0.22
   0 -18   8    2.04    0.19
   1  18  -8    0.43    0.13
  -1  18   8    0.93    0.12
  -1  18  -8    0.58    0.14
  -1 -18   8    0.61    0.14
   1  18   8    0.80    0.16
  -2  18   8    1.35    0.16
   2  18  -8    1.24    0.18
  -2 -18   8    1.11    0.17
   2  18   8    0.87    0.16
  -2  18  -8    1.04    0.18
   3  18  -8    0.60    0.16
   3 -18   8    0.46    0.12
  -3  18   8    0.42    0.13
  -3 -18   8    0.34    0.12
   3  18   8    0.69    0.15
  -3  18  -8    0.45    0.13
   4 -18   8    1.01    0.15
  -4  18   8    0.95    0.19
   4  18  -8    0.78    0.19
  -4 -18   8    0.95    0.20
   4  18   8    1.15    0.19
  -4  18  -8    1.31    0.19
   5 -18   8    1.01    0.17
  -5  18   8    1.16    0.20
   5  18  -8    1.14    0.20
  -5  18  -8    1.35    0.19
  -5 -18   8    0.83    0.20
   5  18   8    1.13    0.19
   0 -19   8    0.03    0.07
   0  19   8   -0.01    0.08
   0  19  -8    0.02    0.08
  -1  19   8    4.66    0.29
   1  19  -8    4.59    0.34
   1  19   8    4.54    0.32
  -1  19  -8    4.04    0.32
  -1 -19   8    4.92    0.32
   2  19  -8    0.24    0.11
  -2 -19   8    0.39    0.13
  -2  19  -8    0.29    0.12
   2  19   8    0.41    0.13
  -3  19   8    0.61    0.14
   3  19  -8    0.65    0.17
  -3  19  -8    0.50    0.14
   3  19   8    0.59    0.15
  -3 -19   8    0.71    0.17
  -4  19   8    0.38    0.14
   4  19  -8    0.21    0.13
   4 -19   8    0.47    0.13
  -4 -19   8    0.22    0.12
   4  19   8    0.27    0.12
  -4  19  -8    0.16    0.10
   5  19  -8    0.10    0.12
  -5  19   8   -0.06    0.10
   5 -19   8    0.21    0.08
   5  19   8    0.12    0.09
  -5 -19   8   -0.17    0.09
  -5  19  -8   -0.03    0.09
   0  20  -8    1.55    0.21
   0  20   8    1.83    0.20
   0 -20   8    1.64    0.18
   1  20  -8    2.07    0.24
   1  20   8    2.47    0.24
  -1 -20   8    2.42    0.23
  -1  20  -8    2.65    0.26
   2  20  -8    0.47    0.15
  -2  20  -8    0.81    0.17
  -2 -20   8    0.75    0.16
   2  20   8    0.83    0.15
   3  20  -8    2.75    0.28
  -3  20  -8    2.84    0.28
  -3 -20   8    2.83    0.28
   3  20   8    2.53    0.26
  -4  20   8    0.17    0.12
   4  20  -8    0.32    0.14
  -4 -20   8    0.13    0.11
  -4  20  -8    0.14    0.09
   4  20   8    0.40    0.11
   0 -21   8    0.00    0.06
   0  21   8    0.10    0.08
   0  21  -8    0.17    0.10
   1  21  -8    0.01    0.08
   1  21   8   -0.01    0.07
  -1  21  -8    0.02    0.08
  -1 -21   8    0.04    0.07
   2  21  -8    1.48    0.21
   2  21   8    1.72    0.21
  -2 -21   8    1.51    0.20
  -2  21  -8    1.47    0.19
   3  21  -8    0.25    0.14
  -3 -21   8    0.38    0.13
   3  21   8    0.53    0.14
  -3  21  -8    0.26    0.12
   0  22  -8    3.69    0.32
   0  22   8    3.66    0.29
   1  22  -8    0.03    0.10
  -1 -22   8    0.05    0.08
   1  22   8   -0.08    0.08
  -1  22  -8   -0.02    0.07
   2  22  -8   -0.08    0.08
  -2  22  -8   -0.06    0.07
  -2 -22   8    0.05    0.09
   2  22   8   -0.15    0.07
   3  22  -8    0.41    0.14
  -3 -22   8    0.30    0.14
   3  22   8    0.52    0.15
  -3  22  -8    0.47    0.12
   0  23  -8    0.13    0.09
   1  23  -8    3.83    0.34
   1  23   8    3.70    0.32
  -1  23  -8    4.32    0.35
  -1 -23   8    4.56    0.33
   0   0   9   -0.04    0.04
   0   0  -9   -0.02    0.02
  -1   0   9   -0.02    0.04
   1   0  -9   -0.02    0.01
  -1   0  -9   -0.05    0.03
   1   0   9    0.02    0.04
  -2   0  -9   -0.03    0.04
  -2   0   9    0.08    0.05
   2   0   9    0.01    0.05
   2   0  -9   -0.01    0.01
   3   0   9    0.06    0.06
  -3   0  -9    0.03    0.05
   3   0  -9    0.03    0.02
  -3   0   9    0.01    0.04
  -4   0   9    0.03    0.07
  -4   0  -9   -0.02    0.06
   4   0   9    0.02    0.06
   4   0  -9    0.09    0.04
  -5   0  -9   -0.02    0.06
   5   0   9    0.08    0.08
  -5   0   9   -0.06    0.06
   6   0   9    0.01    0.08
  -6   0  -9    0.04    0.09
  -6   0   9    0.11    0.07
   7   0   9    0.11    0.10
  -7   0  -9   -0.12    0.07
  -7   0   9    0.08    0.09
  -8   0   9    0.02    0.08
   8   0   9    0.04    0.11
  -8   0  -9   -0.01    0.09
   0   1   9    0.04    0.04
   0  -1  -9   -0.02    0.02
   0   1  -9    0.03    0.02
   0  -1   9    0.02    0.03
  -1   1   9   54.21    1.30
   1  -1   9   55.27    1.31
  -1  -1  -9   54.90    1.29
   1   1  -9   57.18    1.22
  -1  -1   9   55.70    1.30
   1   1   9   54.84    1.30
  -1   1  -9   56.13    1.29
   2   1  -9    7.65    0.21
   2  -1   9    7.31    0.30
  -2   1   9    7.40    0.30
  -2  -1  -9    7.08    0.29
   2   1   9    7.21    0.29
  -2   1  -9    6.87    0.29
  -2  -1   9    7.27    0.29
  -3   1   9    0.69    0.11
  -3  -1  -9    0.75    0.11
   3  -1   9    0.94    0.12
   3   1  -9    0.95    0.08
  -3  -1   9    0.84    0.11
   3  -1  -9    0.98    0.06
  -3   1  -9    0.99    0.12
   3   1   9    0.96    0.11
   4   1  -9    0.99    0.09
  -4   1   9    0.97    0.13
   4  -1   9    0.98    0.14
  -4  -1  -9    0.91    0.13
  -4   1  -9    1.18    0.14
   4   1   9    0.80    0.13
  -4  -1   9    0.98    0.12
   4  -1  -9    1.03    0.08
   5   1  -9    0.45    0.09
   5  -1   9    0.44    0.12
  -5   1   9    0.35    0.11
  -5  -1  -9    0.28    0.11
  -5  -1   9    0.33    0.10
   5   1   9    0.44    0.12
  -5   1  -9    0.28    0.10
   6  -1   9    0.23    0.11
  -6   1   9    0.10    0.07
  -6  -1  -9    0.17    0.11
  -6  -1   9    0.17    0.07
  -6   1  -9    0.03    0.08
   6   1   9    0.08    0.09
  -7   1   9    0.38    0.11
   7  -1   9    0.31    0.12
  -7  -1  -9    0.27    0.13
  -7  -1   9    0.27    0.10
  -7   1  -9    0.39    0.14
   7   1   9    0.28    0.13
  -8  -1  -9    1.06    0.21
   8  -1   9    1.38    0.22
  -8   1   9    1.43    0.19
  -8   1  -9    1.26    0.21
   8   1   9    1.19    0.20
  -8  -1   9    1.42    0.18
   0   2  -9   42.09    0.95
   0  -2   9   41.38    1.00
   0  -2  -9   39.41    0.93
   1   2  -9   15.09    0.39
  -1   2   9   15.64    0.47
   1  -2   9   14.76    0.47
   1   2   9   14.64    0.45
  -1   2  -9   16.06    0.45
   1   2   9   14.64    0.44
  -1  -2   9   14.85    0.45
  -2   2   9   70.12    1.66
   2   2  -9   72.95    1.57
   2  -2   9   70.06    1.66
  -2   2  -9   71.70    1.67
   2   2   9   72.30    1.68
  -2  -2   9   71.55    1.64
   2   2   9   70.89    1.64
   3   2  -9    5.68    0.21
   3  -2   9    5.34    0.27
  -3   2   9    5.56    0.16
  -3   2   9    5.37    0.27
   3   2   9    4.84    0.27
   3   2   9    5.39    0.26
  -3  -2   9    5.49    0.26
  -3   2  -9    5.11    0.27
   4   2  -9   34.72    0.86
   4  -2   9   33.53    0.97
  -4   2   9   33.17    0.95
   4   2   9   33.13    0.99
   4   2   9   32.53    0.93
  -4   2  -9   34.82    0.98
  -4  -2   9   33.56    0.92
   5   2  -9    1.45    0.12
  -5   2   9    0.99    0.13
   5  -2   9    1.09    0.16
  -5  -2  -9    0.96    0.16
   5   2   9    1.34    0.16
   5   2   9    1.33    0.17
  -5  -2   9    1.10    0.14
  -5   2  -9    1.02    0.15
  -6   2   9    0.03    0.06
  -6  -2  -9    0.01    0.09
   6  -2   9    0.02    0.08
   6   2   9    0.08    0.09
  -6  -2   9    0.09    0.07
  -6   2  -9   -0.02    0.08
   7  -2   9    1.48    0.21
  -7  -2  -9    1.60    0.23
  -7   2   9    1.70    0.20
  -7   2  -9    1.77    0.22
  -7  -2   9    1.78    0.19
   7   2   9    1.81    0.22
  -8   2   9   -0.16    0.07
   8  -2   9   -0.05    0.09
  -8  -2  -9   -0.13    0.08
   8   2   9   -0.02    0.11
  -8   2  -9    0.15    0.11
   0  -3   9    0.04    0.04
   0   3   9    0.00    0.02
   0   3  -9    0.02    0.02
   0   3   9    0.02    0.04
   1  -3   9    0.14    0.06
   1   3  -9    0.15    0.04
  -1   3   9    0.18    0.06
   1   3   9    0.10    0.04
  -1  -3   9    0.11    0.05
   1   3   9    0.14    0.05
  -1   3  -9    0.10    0.05
   2  -3   9   28.03    0.78
  -2   3   9   28.73    0.78
   2   3  -9   29.21    0.69
   2   3   9   28.36    0.75
   2   3   9   28.01    0.77
  -2   3  -9   27.35    0.76
  -2  -3   9   28.04    0.74
   3  -3   9    0.12    0.07
   3   3  -9    0.17    0.05
  -3   3   9    0.17    0.07
   3   3   9    0.22    0.09
  -3  -3   9    0.19    0.06
  -3   3  -9    0.13    0.06
   3   3   9    0.45    0.09
   4   3  -9    0.75    0.09
   4  -3   9    0.75    0.13
  -4   3   9    0.62    0.13
  -4   3  -9    0.67    0.12
   4   3   9    0.47    0.12
   4   3   9    0.99    0.13
  -4  -3   9    0.89    0.11
  -5   3   9    0.06    0.06
   5   3  -9    0.11    0.06
   5  -3   9    0.04    0.07
   5   3   9   -0.13    0.05
  -5   3  -9    0.00    0.06
  -5  -3   9    0.08    0.06
   5   3   9    0.00    0.07
  -6   3   9    7.25    0.41
   6  -3   9    7.37    0.43
   6   3   9    7.54    0.44
   6   3   9    8.06    0.41
  -6  -3   9    8.75    0.40
  -6   3  -9    8.06    0.44
  -7   3   9    0.21    0.11
  -7  -3  -9    0.35    0.14
   7  -3   9    0.31    0.14
   7   3   9    0.19    0.11
  -7   3  -9    0.26    0.12
  -7  -3   9    0.47    0.11
  -8  -3  -9    1.33    0.21
   8  -3   9    1.19    0.23
  -8   3   9    1.23    0.18
  -8   3  -9    1.00    0.18
   0  -4   9   14.10    0.44
   0   4  -9   14.00    0.41
   0   4   9   14.19    0.44
   0   4   9   14.34    0.39
   1   4  -9    3.89    0.17
  -1   4   9    4.32    0.21
   1  -4   9    4.45    0.22
   1   4   9    4.19    0.19
  -1   4  -9    4.23    0.20
  -1  -4   9    3.76    0.19
   1   4   9    3.98    0.19
  -2   4   9    1.76    0.14
   2  -4   9    1.64    0.15
   2   4  -9    1.90    0.11
  -2  -4   9    1.91    0.13
   2   4   9    2.04    0.14
  -2   4  -9    2.08    0.15
   2   4   9    1.67    0.14
   3  -4   9   35.54    0.98
  -3   4   9   35.06    0.97
   3   4  -9   36.58    0.89
  -3   4  -9   35.04    0.97
  -3  -4   9   34.25    0.91
   3   4   9   35.02    0.98
   3   4   9   36.56    0.93
  -4   4   9    2.43    0.20
   4  -4   9    2.48    0.21
   4   4  -9    2.74    0.16
  -4   4  -9    2.27    0.19
  -4  -4   9    2.65    0.18
   4   4   9    2.73    0.19
   4   4   9    2.77    0.22
  -5   4   9   16.75    0.63
   5  -4   9   15.49    0.63
   5   4  -9   17.32    0.56
   5   4   9   16.28    0.65
  -5   4  -9   17.11    0.64
  -5  -4   9   18.10    0.59
   5   4   9   17.05    0.60
  -6   4   9    0.08    0.08
   6  -4   9    0.01    0.09
   6   4   9    0.10    0.09
   6   4   9   -0.01    0.08
  -6   4  -9    0.03    0.08
  -6  -4   9   -0.04    0.05
   7  -4   9    0.18    0.12
  -7   4   9    0.25    0.11
   7   4   9    0.25    0.11
  -7   4  -9    0.07    0.10
   7   4   9    0.15    0.10
  -8  -4  -9    0.46    0.17
  -8   4   9    0.35    0.12
   8  -4   9    0.44    0.16
  -8   4  -9    0.20    0.12
   0   5  -9   -0.01    0.02
   0   5   9    0.03    0.04
   0  -5   9   -0.03    0.04
   0   5   9    0.02    0.03
  -1   5   9    3.01    0.18
   1   5  -9    3.04    0.15
   1  -5   9    2.80    0.18
  -1   5   9    3.09    0.11
  -1   5  -9    3.19    0.17
  -1  -5   9    2.94    0.16
   1   5   9    3.04    0.16
   1   5   9    2.99    0.16
  -2   5   9    8.65    0.36
   2  -5   9    9.76    0.38
   2   5  -9    9.54    0.32
  -2  -5   9    9.32    0.33
  -2   5  -9    9.59    0.36
   2   5   9    9.17    0.33
   2   5   9    9.03    0.36
   3   5  -9   22.01    0.61
   3  -5   9   20.96    0.69
  -3   5   9   21.99    0.69
  -3  -5   9   22.20    0.62
   3   5   9   22.99    0.64
  -3   5  -9   21.90    0.68
   3   5   9   22.05    0.70
  -4   5   9    9.07    0.42
   4  -5   9    9.25    0.43
   4   5  -9   10.24    0.37
  -4   5  -9    9.54    0.42
   4   5   9    9.53    0.44
   4   5   9    9.93    0.39
  -4  -5   9    9.26    0.36
   5   5  -9    0.38    0.09
   5  -5   9    0.34    0.12
  -5   5   9    0.28    0.10
  -5   5  -9    0.25    0.11
  -5  -5   9    0.37    0.10
   5   5   9    0.36    0.10
   5   5   9    0.20    0.10
   6   5  -9    2.22    0.19
   6  -5   9    2.19    0.24
  -6   5   9    2.02    0.22
   6   5   9    2.06    0.23
  -6   5  -9    1.91    0.22
   6   5   9    1.88    0.19
  -6  -5   9    1.98    0.18
   7  -5   9    1.85    0.24
  -7   5   9    1.39    0.19
  -7   5  -9    2.04    0.24
   7   5   9    1.60    0.23
   8  -5   9    6.34    0.46
  -8  -5  -9    6.53    0.47
  -8   5   9    6.27    0.43
   8   5   9    6.55    0.48
  -8   5  -9    6.79    0.45
   0  -6   9    3.33    0.18
   0   6   9    3.31    0.15
   0   6  -9    3.29    0.17
   0   6   9    3.58    0.18
   1  -6   9    0.84    0.10
   1   6  -9    0.87    0.08
  -1   6   9    0.84    0.06
  -1   6   9    0.77    0.09
  -1   6  -9    0.78    0.09
   1   6   9    0.77    0.09
  -1  -6   9    0.85    0.09
   1   6   9    0.68    0.08
   2  -6   9    0.48    0.11
   2   6  -9    0.58    0.07
   2  -6   9    0.54    0.05
  -2   6   9    0.55    0.04
  -2   6   9    0.52    0.11
  -2  -6   9    0.61    0.08
  -2   6  -9    0.78    0.10
   2   6   9    0.59    0.08
   2   6   9    0.49    0.09
  -3   6   9    0.16    0.07
   3  -6   9    0.04    0.07
  -3  -6   9    0.21    0.07
   3   6   9    0.10    0.08
   3   6   9    0.23    0.07
  -3   6  -9    0.18    0.07
  -4   6   9    0.04    0.06
   4  -6   9   -0.01    0.06
   4   6  -9    0.01    0.05
  -4  -6   9    0.02    0.05
  -4   6  -9    0.00    0.06
   4   6   9   -0.03    0.07
   4   6   9    0.16    0.07
   5   6  -9    1.03    0.13
   5  -6   9    0.97    0.16
  -5   6   9    0.75    0.16
  -5  -6   9    0.87    0.12
   5   6   9    1.11    0.17
   5   6   9    1.06    0.14
  -5   6  -9    0.85    0.14
  -6   6   9   -0.02    0.08
   6  -6   9    0.00    0.09
   6   6  -9    0.19    0.09
   6   6   9   -0.05    0.07
  -6   6  -9    0.02    0.08
  -7   6   9   -0.09    0.08
   7  -6   9    0.13    0.12
  -7   6  -9    0.10    0.10
   7   6   9    0.15    0.11
   8  -6   9    1.12    0.24
  -8   6   9    1.82    0.23
   8   6   9    1.21    0.26
  -8   6  -9    1.32    0.19
  -8  -6   9    1.38    0.17
   0  -7   9   -0.03    0.04
   0   7   9   -0.05    0.04
   0   7   9    0.01    0.03
   0   7  -9   -0.04    0.03
  -1   7   9   17.58    0.45
   1   7  -9   17.20    0.51
  -1   7   9   17.46    0.54
   1  -7   9   17.85    0.55
  -1  -7   9   17.46    0.51
   1   7   9   17.04    0.51
   1   7   9   17.52    0.53
  -1   7  -9   17.18    0.54
   2  -7   9    6.99    0.33
  -2   7   9    7.40    0.21
   2   7  -9    7.12    0.29
  -2   7   9    7.02    0.32
   2  -7   9    7.51    0.21
   2   7   9    7.40    0.28
  -2   7  -9    7.37    0.32
  -2  -7   9    6.91    0.27
   2   7   9    6.65    0.31
   3  -7   9    3.11    0.23
  -3   7   9    3.57    0.24
   3   7  -9    3.36    0.20
   3   7   9    3.84    0.20
  -3  -7   9    3.55    0.19
  -3   7  -9    3.11    0.22
   3   7   9    3.57    0.24
  -4   7   9   14.39    0.58
   4   7  -9   16.56    0.54
   4  -7   9   15.53    0.60
  -4   7  -9   14.95    0.58
  -4  -7   9   16.25    0.50
   4   7   9   14.94    0.60
   4   7   9   16.23    0.52
   5  -7   9    3.82    0.29
  -5   7   9    3.58    0.28
   5   7  -9    4.34    0.26
  -5   7  -9    3.61    0.27
   5   7   9    4.09    0.25
   5   7   9    3.71    0.29
   6  -7   9    3.89    0.32
  -6   7   9    3.61    0.30
   6   7  -9    4.13    0.28
  -6   7  -9    3.70    0.30
   6   7   9    4.02    0.33
  -7   7   9    0.02    0.08
   7  -7   9    0.04    0.12
   7   7   9    0.08    0.10
  -7   7  -9    0.04    0.09
  -8   7   9   -0.04    0.09
   8  -7   9   -0.08    0.12
  -8  -7   9    0.14    0.08
  -8   7  -9    0.11    0.10
   8   7   9    0.17    0.13
   0  -8   9    0.28    0.07
   0   8  -9    0.31    0.07
   0   8   9    0.31    0.06
   0   8   9    0.32    0.07
  -1   8   9   21.82    0.65
  -1   8   9   22.45    0.57
   1   8  -9   21.96    0.63
   1  -8   9   22.27    0.66
   1  -8   9   22.73    0.58
   1   8   9   21.96    0.64
  -1  -8   9   21.66    0.61
   1   8   9   22.51    0.61
  -1   8  -9   23.01    0.66
   2  -8   9    9.21    0.39
   2  -8   9   10.09    0.28
  -2   8   9    9.89    0.39
  -2   8   9   10.01    0.29
   2   8  -9   10.12    0.37
   2   8   9    9.93    0.34
   2   8   9   10.17    0.40
  -2  -8   9   10.09    0.34
  -2   8  -9    9.27    0.38
   3  -8   9    0.13    0.08
  -3   8   9    0.05    0.06
   3   8  -9    0.08    0.06
   3   8   9   -0.04    0.06
  -3   8  -9    0.04    0.05
   3   8   9    0.27    0.07
  -3  -8   9    0.15    0.06
   4  -8   9    2.59    0.23
  -4   8   9    2.81    0.24
   4   8  -9    2.92    0.20
   4   8   9    2.48    0.22
  -4   8  -9    2.27    0.21
   4   8   9    2.78    0.19
  -4  -8   9    2.66    0.17
  -5   8   9    0.89    0.15
   5   8  -9    1.38    0.16
   5  -8   9    1.08    0.15
   5   8   9    1.04    0.16
  -5   8  -9    0.89    0.15
   6  -8   9    3.02    0.29
   6   8  -9    3.53    0.27
  -6   8   9    3.17    0.28
   6   8   9    3.50    0.31
  -6   8  -9    3.88    0.31
  -7   8   9    1.29    0.19
   7  -8   9    0.89    0.22
   7   8   9    0.82    0.19
  -7   8  -9    0.95    0.17
  -7  -8   9    1.02    0.16
   8  -8   9    0.25    0.15
  -8   8   9    0.19    0.10
  -8  -8   9    0.20    0.08
  -8   8  -9    0.22    0.12
   8   8   9    0.25    0.15
   0  -9   9    0.07    0.04
   0   9   9    0.01    0.04
   0   9   9    0.03    0.04
   0   9  -9   -0.02    0.03
   0  -9   9   -0.02    0.04
   1   9  -9    0.77    0.10
   1  -9   9    0.53    0.07
   1  -9   9    0.51    0.10
  -1   9   9    0.69    0.10
  -1   9   9    0.55    0.07
  -1   9  -9    0.63    0.09
  -1  -9   9    0.54    0.08
   1   9   9    0.64    0.09
   1   9   9    0.61    0.08
   2  -9   9    3.85    0.25
   2   9  -9    4.28    0.23
   2  -9   9    4.05    0.15
  -2   9   9    4.19    0.17
  -2   9   9    4.18    0.24
   2   9   9    4.34    0.20
   2   9   9    3.47    0.23
  -2   9  -9    3.98    0.24
  -2  -9   9    4.31    0.20
   3  -9   9   26.11    0.83
  -3   9   9   25.90    0.81
   3   9  -9   27.27    0.78
   3   9   9   27.30    0.72
  -3  -9   9   27.70    0.71
   3   9   9   25.18    0.82
  -3   9  -9   25.82    0.81
   4   9  -9   26.85    0.80
   4  -9   9   26.15    0.87
  -4   9   9   25.27    0.84
   4   9   9   25.19    0.86
  -4   9  -9   26.66    0.84
   5  -9   9    0.70    0.16
   5   9  -9    0.82    0.16
  -5   9   9    0.86    0.18
   5   9   9    1.08    0.18
  -5   9  -9    1.00    0.16
   6  -9   9    4.28    0.33
  -6   9   9    4.54    0.34
   6   9  -9    4.59    0.31
  -6   9  -9    4.05    0.31
  -6  -9   9    4.18    0.31
   6   9   9    4.36    0.35
   7  -9   9    2.40    0.29
  -7   9   9    2.19    0.25
   7   9   9    2.44    0.27
  -7   9  -9    2.22    0.25
  -7  -9   9    2.11    0.23
  -8   9   9    1.48    0.20
   8  -9   9    1.37    0.28
  -8  -9   9    1.02    0.15
   8   9   9    1.02    0.25
  -8   9  -9    1.04    0.21
   0  10   9   16.00    0.48
   0  10   9   14.24    0.46
   0 -10   9   14.10    0.47
   0 -10   9   15.11    0.47
   0  10  -9   14.39    0.50
   1  10  -9    2.61    0.18
  -1  10   9    2.71    0.15
   1 -10   9    2.72    0.19
   1 -10   9    2.77    0.15
  -1  10   9    2.73    0.19
  -1  10  -9    2.35    0.18
   1  10   9    2.43    0.18
   1  10   9    2.64    0.16
  -1 -10   9    2.29    0.15
  -1 -10   9    2.51    0.18
   2  10  -9    5.92    0.29
  -2  10   9    5.56    0.29
   2 -10   9    6.12    0.21
   2 -10   9    5.86    0.31
  -2  10  -9    5.92    0.30
  -2 -10   9    6.16    0.25
   2  10   9    6.21    0.31
  -2 -10   9    5.29    0.30
   2  10   9    6.33    0.25
  -3  10   9   19.88    0.69
   3 -10   9   21.58    0.73
   3  10  -9   20.15    0.66
   3  10   9   21.97    0.60
  -3 -10   9   20.81    0.70
  -3  10  -9   20.19    0.69
   3  10   9   20.90    0.72
  -4  10   9   38.50    1.13
   4 -10   9   37.60    1.14
   4  10  -9   39.22    1.08
  -4 -10   9   36.39    1.11
  -4  10  -9   39.41    1.13
   4  10   9   38.65    1.16
  -5  10   9    9.43    0.49
   5 -10   9    8.53    0.47
   5  10  -9    9.29    0.44
   5  10   9    9.69    0.50
  -5 -10   9    8.92    0.46
  -5  10  -9    8.61    0.45
   6  10  -9    0.09    0.10
  -6  10   9    0.02    0.09
   6 -10   9   -0.09    0.07
  -6  10  -9    0.12    0.09
   6  10   9    0.09    0.09
  -6 -10   9    0.11    0.07
   7 -10   9    0.16    0.13
  -7  10   9    0.10    0.09
  -7  10  -9    0.09    0.10
  -7 -10   9    0.11    0.08
   7  10   9    0.07    0.10
   0  11   9    0.09    0.06
   0  11   9    0.01    0.04
   0 -11   9    0.00    0.05
   0 -11   9    0.06    0.05
   0  11  -9    0.11    0.06
  -1  11   9    0.03    0.06
   1 -11   9    0.16    0.05
  -1  11   9    0.08    0.05
   1  11  -9    0.05    0.05
   1 -11   9    0.17    0.08
  -1 -11   9    0.03    0.06
  -1  11  -9    0.03    0.05
   1  11   9    0.03    0.06
   1  11   9    0.20    0.06
  -1 -11   9    0.14    0.06
  -2  11   9    1.91    0.17
  -2  11   9    1.86    0.13
   2  11  -9    1.79    0.16
   2 -11   9    1.82    0.18
   2  11   9    2.05    0.14
  -2  11  -9    1.66    0.17
  -2 -11   9    1.80    0.18
  -2 -11   9    1.80    0.13
   2  11   9    1.83    0.18
  -3  11   9    1.18    0.16
   3  11  -9    1.56    0.16
   3 -11   9    1.24    0.16
   3  11   9    1.59    0.18
  -3 -11   9    0.88    0.16
  -3  11  -9    1.36    0.16
  -4  11   9    4.83    0.32
   4  11  -9    4.84    0.30
   4 -11   9    5.22    0.34
   4  11   9    4.94    0.33
  -4  11  -9    4.92    0.32
  -4 -11   9    4.72    0.32
   5 -11   9    1.85    0.21
   5  11  -9    2.53    0.24
  -5  11   9    2.09    0.23
   5  11   9    2.04    0.22
  -5  11  -9    1.91    0.21
  -5 -11   9    2.31    0.22
  -6  11   9    0.69    0.17
   6 -11   9    1.08    0.17
   6  11  -9    0.87    0.16
  -6  11  -9    1.06    0.17
   6  11   9    1.00    0.17
  -6 -11   9    0.85    0.17
   7 -11   9   -0.09    0.06
   7  11  -9    0.00    0.09
  -7  11   9    0.14    0.10
  -7 -11   9    0.06    0.07
   7  11   9    0.01    0.08
  -7  11  -9   -0.02    0.08
   0  12  -9    4.26    0.26
   0 -12   9    4.66    0.24
   0  12   9    5.53    0.25
   0 -12   9    4.41    0.24
   0  12   9    4.25    0.24
   1 -12   9    0.39    0.10
  -1  12   9    0.29    0.08
  -1  12   9    0.35    0.10
   1 -12   9    0.40    0.07
   1  12  -9    0.42    0.10
  -1 -12   9    0.46    0.07
  -1  12  -9    0.27    0.09
   1  12   9    0.36    0.08
  -1 -12   9    0.22    0.08
   1  12   9    0.44    0.10
   2  12  -9   61.28    1.51
  -2  12   9   59.33    1.49
   2 -12   9   59.30    1.51
  -2 -12   9   59.33    1.49
  -2  12  -9   55.63    1.50
   2  12   9   57.04    1.51
   3 -12   9    3.29    0.25
  -3  12   9    2.78    0.24
   3  12  -9    3.15    0.24
   3  12   9    3.18    0.25
  -3  12  -9    3.18    0.25
  -3 -12   9    3.04    0.25
   4 -12   9    2.96    0.25
   4  12  -9    2.16    0.21
  -4  12   9    2.79    0.25
  -4 -12   9    2.28    0.23
  -4  12  -9    2.28    0.22
   4  12   9    2.48    0.24
   5 -12   9    2.01    0.23
   5  12  -9    2.10    0.22
  -5  12   9    1.58    0.21
   5  12   9    1.90    0.22
  -5 -12   9    1.49    0.19
  -5  12  -9    1.74    0.21
  -6  12   9    0.14    0.12
   6 -12   9    0.07    0.08
   6  12  -9    0.08    0.09
   6  12   9    0.02    0.08
  -6  12  -9    0.02    0.08
  -6 -12   9    0.11    0.07
   7  12  -9    0.58    0.15
   7 -12   9    0.47    0.14
  -7  12   9    0.67    0.20
   7  12   9    0.78    0.19
  -7 -12   9    0.62    0.14
  -7  12  -9    0.68    0.16
   0 -13   9   -0.04    0.05
   0  13  -9    0.00    0.06
   0  13   9    0.06    0.06
   0 -13   9    0.07    0.06
   0  13   9   -0.08    0.05
   1 -13   9    1.04    0.13
   1 -13   9    1.18    0.12
  -1  13   9    1.37    0.14
  -1  13   9    1.08    0.12
   1  13  -9    0.78    0.13
  -1  13  -9    0.82    0.13
   1  13   9    1.20    0.14
   1  13   9    1.19    0.11
  -1 -13   9    0.81    0.13
  -2  13   9   10.23    0.43
   2 -13   9   10.48    0.46
   2  13  -9   10.18    0.44
  -2 -13   9    9.64    0.44
   2  13   9    9.98    0.45
  -2  13  -9    9.91    0.45
   3 -13   9    6.19    0.35
  -3  13   9    6.67    0.36
   3  13  -9    6.10    0.34
  -3  13  -9    5.89    0.35
  -3 -13   9    6.04    0.35
   3  13   9    6.34    0.37
  -4  13   9    3.41    0.28
   4  13  -9    3.66    0.28
   4 -13   9    3.58    0.29
  -4  13  -9    3.48    0.27
  -4 -13   9    3.37    0.27
   4  13   9    3.56    0.29
   5 -13   9    0.58    0.16
   5  13  -9    0.29    0.12
  -5  13   9    0.41    0.15
  -5  13  -9    0.46    0.13
  -5 -13   9    0.23    0.10
   5  13   9    0.10    0.10
   6  13  -9    0.07    0.10
  -6  13   9   -0.10    0.07
   6 -13   9   -0.01    0.06
  -6 -13   9   -0.06    0.05
   6  13   9    0.11    0.09
  -6  13  -9    0.07    0.09
  -7  13   9    2.36    0.29
   7  13  -9    3.16    0.29
   7 -13   9    2.91    0.29
  -7 -13   9    2.75    0.27
  -7  13  -9    2.79    0.28
   7  13   9    3.01    0.30
   0 -14   9    4.64    0.25
   0  14   9    4.43    0.23
   0  14  -9    3.96    0.27
   0  14   9    4.24    0.25
   0 -14   9    4.54    0.25
  -1  14   9    3.38    0.21
   1  14  -9    2.98    0.23
   1 -14   9    3.28    0.23
   1 -14   9    2.81    0.18
  -1  14   9    3.35    0.22
   1  14   9    2.85    0.22
  -1  14  -9    2.56    0.22
  -1 -14   9    3.06    0.22
   2 -14   9    0.01    0.07
  -2  14   9   -0.10    0.06
   2  14  -9    0.00    0.07
  -2  14  -9    0.06    0.07
  -2 -14   9    0.04    0.07
   2  14   9    0.04    0.07
   3 -14   9    2.51    0.22
   3  14  -9    2.70    0.24
  -3  14   9    2.43    0.23
  -3 -14   9    2.48    0.23
  -3  14  -9    2.10    0.21
   3  14   9    2.58    0.24
  -4  14   9    0.09    0.10
   4  14  -9    0.06    0.09
   4 -14   9    0.21    0.10
  -4  14  -9    0.10    0.09
  -4 -14   9    0.24    0.11
   4  14   9    0.18    0.10
  -5  14   9    5.15    0.37
   5  14  -9    5.34    0.35
   5 -14   9    4.90    0.36
   5  14   9    4.90    0.37
  -5 -14   9    5.29    0.37
  -5  14  -9    5.43    0.36
   6 -14   9   -0.18    0.07
  -6  14   9    0.18    0.12
   6  14  -9    0.09    0.11
  -6  14  -9    0.13    0.09
  -6 -14   9    0.07    0.07
   6  14   9    0.03    0.10
   0  15   9    0.04    0.06
   0 -15   9    0.00    0.06
   0  15   9   -0.01    0.05
   0  15  -9    0.10    0.08
   1 -15   9    7.44    0.36
   1  15  -9    7.24    0.38
   1 -15   9    8.47    0.34
  -1  15   9    8.29    0.37
  -1  15   9    8.15    0.35
   1  15   9    7.74    0.38
  -1  15  -9    6.86    0.38
  -1 -15   9    8.08    0.38
  -2  15   9    6.44    0.34
   2 -15   9    6.01    0.34
   2  15  -9    6.30    0.36
  -2 -15   9    6.04    0.35
  -2  15  -9    6.12    0.36
   2  15   9    6.32    0.36
   3 -15   9    0.58    0.13
  -3  15   9    0.43    0.14
   3  15  -9    0.44    0.14
   3  15   9    0.86    0.15
  -3  15  -9    0.59    0.14
  -3 -15   9    0.50    0.14
   4 -15   9    0.14    0.09
  -4  15   9    0.10    0.09
   4  15  -9    0.16    0.10
  -4  15  -9    0.02    0.09
  -4 -15   9    0.03    0.09
   4  15   9   -0.03    0.08
   5 -15   9    0.03    0.08
  -5  15   9    0.01    0.11
   5  15  -9   -0.11    0.07
  -5 -15   9    0.09    0.10
  -5  15  -9    0.05    0.08
   5  15   9    0.04    0.08
   6  15  -9    0.02    0.11
  -6  15   9    0.12    0.12
   6 -15   9   -0.02    0.07
   6  15   9    0.20    0.10
  -6  15  -9    0.07    0.10
  -6 -15   9    0.10    0.07
   0 -16   9    0.02    0.07
   0  16   9    0.02    0.07
   0  16  -9   -0.04    0.07
  -1  16   9    6.58    0.32
   1 -16   9    6.09    0.33
   1  16  -9    6.69    0.37
  -1  16   9    6.64    0.33
   1 -16   9    6.65    0.30
  -1 -16   9    6.55    0.35
   1  16   9    6.09    0.35
  -1  16  -9    6.07    0.36
   2  16  -9    0.51    0.13
  -2  16   9    0.73    0.13
   2 -16   9    0.61    0.10
   2  16   9    0.47    0.13
  -2 -16   9    0.53    0.14
  -2  16  -9    0.69    0.15
   3 -16   9   -0.02    0.07
  -3  16   9    0.02    0.09
   3  16  -9    0.12    0.09
  -3 -16   9   -0.07    0.07
  -3  16  -9    0.05    0.09
   3  16   9   -0.16    0.06
  -4  16   9    0.37    0.12
   4 -16   9    0.05    0.08
   4  16  -9    0.11    0.10
  -4  16  -9    0.07    0.10
   4  16   9    0.00    0.09
  -4 -16   9    0.14    0.11
  -5  16   9    0.10    0.12
   5  16  -9    0.28    0.13
   5 -16   9    0.05    0.07
  -5 -16   9    0.03    0.09
   5  16   9    0.13    0.10
  -5  16  -9    0.13    0.10
  -6  16   9   -0.01    0.12
   6  16  -9   -0.26    0.08
   6 -16   9   -0.10    0.07
   6  16   9   -0.14    0.08
  -6  16  -9    0.01    0.08
  -6 -16   9   -0.01    0.06
   0 -17   9    0.09    0.07
   0  17  -9    0.06    0.08
   0  17   9   -0.07    0.06
   1  17  -9    0.67    0.15
  -1  17  -9    0.64    0.15
  -1 -17   9    0.94    0.15
   1  17   9    0.77    0.14
  -2  17   9    0.07    0.08
   2 -17   9    0.00    0.06
   2  17  -9    0.18    0.09
   2  17   9    0.14    0.09
  -2 -17   9    0.04    0.08
  -2  17  -9    0.00    0.08
   3 -17   9    4.42    0.31
  -3  17   9    4.36    0.31
   3  17  -9    4.26    0.31
  -3  17  -9    4.15    0.31
   3  17   9    4.39    0.33
  -3 -17   9    4.17    0.32
  -4  17   9    4.25    0.33
   4 -17   9    4.35    0.33
   4  17  -9    4.33    0.34
   4  17   9    4.33    0.35
  -4  17  -9    4.14    0.33
  -4 -17   9    4.29    0.34
   5 -17   9    0.15    0.09
  -5  17   9    0.07    0.11
   5  17  -9    0.20    0.12
  -5 -17   9    0.14    0.11
   5  17   9   -0.11    0.08
  -5  17  -9   -0.09    0.09
   0  18  -9    2.98    0.26
   0 -18   9    2.80    0.22
   0  18   9    2.41    0.22
   1  18  -9    0.37    0.12
  -1  18  -9    0.62    0.15
   1  18   9    0.80    0.14
  -1 -18   9    0.70    0.15
   2  18  -9    0.63    0.16
  -2  18   9    0.58    0.13
  -2  18  -9    0.65    0.16
   2  18   9    0.44    0.13
  -2 -18   9    0.68    0.16
  -3  18   9    2.04    0.22
   3 -18   9    1.84    0.19
   3  18  -9    1.52    0.21
  -3  18  -9    1.72    0.21
  -3 -18   9    1.81    0.22
   3  18   9    1.59    0.21
   4 -18   9    1.37    0.18
   4  18  -9    1.78    0.23
  -4  18   9    1.42    0.21
   4  18   9    1.21    0.20
  -4 -18   9    1.38    0.21
  -4  18  -9    1.35    0.20
   5 -18   9    1.95    0.23
   5  18  -9    1.98    0.25
  -5  18   9    2.34    0.26
  -5 -18   9    2.03    0.26
  -5  18  -9    2.52    0.26
   5  18   9    1.99    0.24
   0  19  -9    0.07    0.09
   0  19   9   -0.01    0.07
   0 -19   9   -0.02    0.08
   1  19  -9    0.78    0.18
  -1 -19   9    0.72    0.15
  -1  19  -9    0.51    0.15
   1  19   9    0.79    0.14
   2  19  -9    9.90    0.52
  -2 -19   9    9.88    0.49
   2  19   9    9.56    0.50
  -2  19  -9    9.89    0.51
  -3  19   9    1.65    0.19
   3  19  -9    1.45    0.21
  -3 -19   9    1.71    0.22
   3  19   9    1.61    0.21
  -3  19  -9    1.23    0.19
   4  19  -9   10.58    0.56
  -4  19   9    9.62    0.52
   4 -19   9   10.27    0.54
   4  19   9   10.81    0.58
  -4 -19   9   10.23    0.55
   5  19  -9    0.21    0.13
  -5  19   9    0.06    0.12
   5 -19   9    0.09    0.07
   5  19   9    0.06    0.09
  -5 -19   9    0.09    0.11
  -5  19  -9    0.15    0.09
   0  20  -9   17.98    0.75
   0  20   9   19.70    0.73
   1  20  -9    1.94    0.23
  -1 -20   9    1.96    0.21
   1  20   9    1.89    0.21
  -1  20  -9    1.71    0.21
   2  20  -9    0.63    0.16
  -2 -20   9    0.65    0.16
   2  20   9    0.48    0.14
  -2  20  -9    0.50    0.14
   3  20  -9    0.39    0.15
  -3  20  -9    0.57    0.15
   3  20   9    0.57    0.15
  -3 -20   9    0.88    0.18
   4  20  -9    0.21    0.14
  -4  20   9    0.39    0.13
   4  20   9    0.24    0.11
  -4 -20   9    0.17    0.12
  -4  20  -9    0.37    0.12
   0  21  -9    0.04    0.10
   1  21  -9    2.14    0.25
  -1 -21   9    2.15    0.23
  -1  21  -9    2.05    0.23
   1  21   9    2.14    0.23
   2  21  -9    0.94    0.17
   2  21   9    0.78    0.17
  -2 -21   9    0.72    0.17
  -2  21  -9    0.85    0.18
   3  21  -9    0.16    0.12
  -3  21  -9    0.15    0.08
   3  21   9    0.17    0.10
  -3 -21   9   -0.02    0.09
   0  22  -9    7.65    0.48
   1  22  -9    3.87    0.34
  -1 -22   9    4.22    0.32
   1  22   9    4.12    0.32
  -1  22  -9    3.87    0.32
   2  22  -9    0.22    0.13
  -2 -22   9    0.12    0.11
  -2  22  -9    0.25    0.10
   2  22   9    0.37    0.12
   0  23  -9   -0.04    0.10
   0   0 -10   13.38    0.36
   0   0  10   13.03    0.42
  -1   0  10    7.42    0.30
   1   0  10    7.34    0.30
  -1   0 -10    7.60    0.27
  -2   0 -10   19.72    0.59
   2   0 -10   19.95    0.45
   2   0  10   18.52    0.58
  -2   0  10   19.61    0.59
   3   0 -10    1.66    0.08
  -3   0 -10    1.61    0.15
  -3   0  10    1.57    0.15
   3   0  10    1.49    0.15
   4   0 -10  116.66    2.49
  -4   0 -10  113.41    2.69
   4   0  10  112.15    2.63
  -4   0  10  115.82    2.63
  -5   0  10   21.45    0.71
  -5   0 -10   21.15    0.75
   5   0  10   21.14    0.73
   6   0  10    4.52    0.32
  -6   0 -10    4.17    0.32
  -6   0  10    4.91    0.31
  -7   0 -10    2.66    0.28
   7   0  10    2.89    0.27
  -7   0  10    2.55    0.23
  -8   0 -10    5.13    0.40
  -8   0  10    6.52    0.40
   8   0  10    5.42    0.40
   0  -1 -10    0.01    0.03
   0  -1  10   -0.03    0.03
   0   1  10    0.02    0.04
   0   1 -10    0.03    0.03
   1  -1  10   16.15    0.51
  -1   1  10   16.35    0.51
  -1  -1 -10   16.54    0.48
   1   1 -10   17.09    0.41
   1   1  10   16.04    0.50
  -1   1 -10   16.84    0.48
   1  -1 -10   16.88    0.39
  -1  -1  10   16.86    0.51
  -2   1  10    9.46    0.36
  -2  -1 -10    9.46    0.36
   2   1 -10   10.14    0.27
   2  -1  10    9.37    0.37
   2   1  10    9.77    0.37
  -2  -1  10    9.22    0.35
  -2   1 -10    9.65    0.36
  -3  -1 -10   19.22    0.64
   3  -1  10   19.18    0.63
  -3   1  10   19.88    0.63
  -3   1  10   20.92    0.47
   3   1 -10   20.93    0.51
  -3   1 -10   20.78    0.65
  -3  -1  10   19.44    0.61
   3   1  10   19.58    0.62
   4   1 -10   11.21    0.35
  -4   1  10   11.12    0.45
   4  -1  10   10.47    0.45
  -4  -1 -10   11.00    0.47
  -4   1 -10   11.42    0.48
   4   1  10   11.10    0.45
  -4  -1  10   11.53    0.44
  -5   1  10    0.61    0.13
   5  -1  10    0.70    0.15
  -5  -1 -10    0.49    0.14
  -5   1 -10    0.74    0.15
   5   1  10    0.58    0.14
  -5  -1  10    0.59    0.13
  -6  -1 -10    0.14    0.11
  -6   1  10    0.09    0.07
   6  -1  10    0.04    0.09
  -6   1 -10    0.08    0.09
  -6  -1  10    0.10    0.07
   6   1  10    0.13    0.10
   7  -1  10    0.48    0.16
  -7   1  10    0.48    0.14
  -7  -1 -10    0.64    0.18
  -7   1 -10    0.59    0.17
  -7  -1  10    0.73    0.13
   7   1  10    0.65    0.16
  -8  -1 -10    1.53    0.23
  -8   1  10    2.16    0.23
   8  -1  10    1.76    0.24
  -8  -1  10    1.90    0.21
   8   1  10    1.76    0.25
  -8   1 -10    1.74    0.23
   0  -2  10    8.19    0.31
   0   2 -10    8.18    0.26
   0  -2 -10    8.17    0.25
  -1  -2 -10   20.27    0.56
   1  -2  10   20.10    0.59
  -1   2  10   19.85    0.59
   1   2 -10   20.79    0.51
   1   2  10   20.58    0.59
  -1   2 -10   20.59    0.57
  -1  -2  10   20.06    0.58
   2   2 -10    0.18    0.04
  -2   2  10    0.20    0.07
   2  -2  10    0.09    0.06
  -2  -2  10    0.17    0.06
   2   2  10    0.11    0.06
   2   2  10    0.20    0.06
  -2   2 -10    0.20    0.06
  -3   2  10   29.95    0.85
   3   2 -10   30.69    0.73
   3  -2  10   29.56    0.85
  -3  -2  10   29.06    0.81
  -3   2 -10   30.68    0.86
   3   2  10   28.24    0.85
   3   2  10   29.78    0.83
  -4  -2 -10    0.39    0.12
   4  -2  10    0.81    0.14
   4   2 -10    0.82    0.09
  -4   2  10    0.57    0.12
  -4   2 -10    0.61    0.13
   4   2  10    0.51    0.13
  -4  -2  10    0.58    0.12
   4   2  10    0.39    0.11
  -5   2  10    0.03    0.07
   5  -2  10    0.02    0.08
  -5  -2 -10    0.05    0.08
   5   2  10    0.18    0.10
  -5  -2  10    0.13    0.09
  -5   2 -10    0.10    0.08
   6  -2  10    0.05    0.08
  -6   2  10    0.02    0.06
  -6  -2 -10    0.06    0.09
  -6  -2  10    0.14    0.07
  -6   2 -10   -0.02    0.08
   6   2  10   -0.01    0.08
  -7  -2 -10    1.69    0.23
   7  -2  10    2.64    0.28
  -7   2  10    2.47    0.24
   7   2  10    3.18    0.28
  -7  -2  10    2.65    0.23
  -7   2 -10    2.42    0.26
   8  -2  10    0.19    0.13
  -8  -2 -10    0.09    0.12
  -8   2  10    0.00    0.08
  -8   2 -10    0.14    0.10
   8   2  10    0.04    0.12
   0  -3 -10    0.02    0.03
   0   3 -10    0.02    0.03
   0  -3  10    0.02    0.04
   0   3  10    0.01    0.04
   1  -3  10   27.24    0.75
   1   3 -10   28.26    0.68
  -1   3  10   26.67    0.75
   1   3  10   27.15    0.72
  -1   3 -10   27.45    0.72
   1   3  10   27.64    0.74
  -1  -3  10   28.26    0.74
   2  -3  10   23.66    0.70
   2   3 -10   25.16    0.61
  -2   3  10   24.32    0.70
  -2   3 -10   24.14    0.69
  -2  -3  10   24.52    0.68
   2   3  10   24.30    0.68
   2   3  10   23.96    0.70
   3   3 -10   13.16    0.38
   3  -3  10   12.51    0.47
  -3   3  10   12.13    0.47
  -3  -3  10   12.51    0.44
   3   3  10   12.53    0.45
  -3   3 -10   12.39    0.47
   3   3  10   12.85    0.48
   4   3 -10    3.16    0.17
   4  -3  10    2.94    0.23
  -4   3  10    2.76    0.22
  -4   3 -10    3.06    0.23
  -4  -3  10    2.86    0.20
   4   3  10    2.81    0.21
   4   3  10    2.82    0.23
   5  -3  10    8.93    0.46
  -5   3  10    9.95    0.46
   5   3 -10   10.55    0.38
  -5  -3  10   10.20    0.43
   5   3  10    9.85    0.44
  -5   3 -10   10.94    0.49
   5   3  10    9.79    0.48
  -6   3  10    4.21    0.31
  -6  -3 -10    4.21    0.33
   6  -3  10    3.64    0.30
  -6  -3  10    4.24    0.27
  -6   3 -10    3.65    0.30
   6   3  10    4.08    0.29
   6   3  10    4.09    0.32
   7  -3  10    3.28    0.31
  -7  -3 -10    3.37    0.33
  -7   3  10    3.13    0.27
  -7   3 -10    3.70    0.31
  -7  -3  10    3.52    0.26
   7   3  10    3.56    0.30
  -8   3  10    0.03    0.09
  -8  -3 -10    0.06    0.11
   8  -3  10   -0.07    0.11
  -8   3 -10    0.02    0.08
   0  -4  10   26.28    0.72
   0   4  10   26.78    0.65
   0   4  10   26.51    0.72
   0   4 -10   26.89    0.69
   1  -4  10    5.61    0.26
   1   4 -10    5.78    0.21
  -1   4  10    5.70    0.26
  -1   4 -10    5.47    0.24
   1   4  10    5.21    0.24
   1   4  10    5.39    0.23
  -1  -4  10    5.63    0.25
  -2   4  10   15.29    0.51
   2   4 -10   15.80    0.43
   2  -4  10   14.75    0.51
  -2   4 -10   15.31    0.50
   2   4  10   14.66    0.48
  -2  -4  10   15.26    0.48
   2   4  10   15.11    0.50
   3  -4  10    3.98    0.25
   3   4 -10    4.33    0.19
  -3   4  10    4.02    0.24
   3   4  10    3.80    0.24
  -3  -4  10    4.22    0.22
  -3   4 -10    3.98    0.24
   3   4  10    4.05    0.23
   4  -4  10    2.16    0.20
   4   4 -10    2.12    0.14
  -4   4  10    1.79    0.18
  -4  -4  10    1.93    0.16
  -4   4 -10    1.94    0.19
   4   4  10    1.88    0.17
   4   4  10    1.89    0.20
   5  -4  10    4.09    0.30
   5   4 -10    4.91    0.25
  -5   4  10    3.90    0.28
  -5   4 -10    3.73    0.28
   5   4  10    4.28    0.28
  -5  -4  10    4.41    0.26
   5   4  10    4.38    0.31
  -6   4  10   -0.03    0.06
   6  -4  10    0.18    0.10
   6   4  10    0.02    0.07
  -6   4 -10   -0.11    0.07
   6   4  10    0.04    0.08
  -6  -4  10    0.07    0.06
  -7   4  10   -0.19    0.06
  -7  -4 -10   -0.04    0.12
   7  -4  10    0.00    0.10
   7   4  10    0.11    0.11
   7   4  10   -0.02    0.10
  -7   4 -10    0.14    0.10
  -8  -4 -10   -0.08    0.09
  -8   4  10   -0.13    0.07
   8  -4  10    0.06    0.12
  -8   4 -10    0.04    0.08
   0   5 -10   -0.01    0.03
   0   5  10    0.05    0.04
   0   5  10   -0.05    0.02
   0  -5  10   -0.02    0.05
   1  -5  10   46.06    1.16
  -1   5  10   45.74    1.16
  -1   5  10   47.48    1.03
   1   5 -10   48.23    1.11
   1   5  10   47.89    1.14
   1   5  10   45.82    1.13
  -1  -5  10   46.60    1.14
  -1   5 -10   46.92    1.15
   2  -5  10   14.40    0.51
  -2   5  10   14.38    0.51
   2   5 -10   15.41    0.45
  -2   5 -10   15.62    0.51
   2   5  10   15.44    0.48
  -2  -5  10   15.42    0.48
   2   5  10   15.29    0.51
   3   5 -10    0.67    0.08
  -3   5  10    0.78    0.11
   3  -5  10    0.58    0.13
  -3  -5  10    0.79    0.10
   3   5  10    0.77    0.10
   3   5  10    0.52    0.12
  -3   5 -10    0.74    0.11
   4   5 -10   10.58    0.38
  -4   5  10   10.10    0.45
   4  -5  10    9.46    0.45
   4   5  10   10.40    0.41
  -4   5 -10   10.05    0.44
  -4  -5  10   10.70    0.40
   4   5  10    9.48    0.45
   5   5 -10    0.93    0.12
   5  -5  10    0.97    0.19
  -5   5  10    0.78    0.14
   5   5  10    0.93    0.14
  -5   5 -10    0.78    0.14
  -5  -5  10    1.05    0.13
   5   5  10    1.04    0.16
  -6   5  10    0.00    0.08
   6  -5  10    0.02    0.08
  -6   5 -10   -0.07    0.07
   6   5  10   -0.12    0.06
  -6  -5  10   -0.02    0.05
   6   5  10   -0.06    0.07
   7  -5  10    2.64    0.28
  -7   5  10    2.58    0.26
   7   5  10    3.03    0.30
  -7   5 -10    3.11    0.29
  -8   5  10    0.27    0.10
   8  -5  10    0.41    0.17
  -8  -5 -10    0.34    0.14
  -8   5 -10    0.39    0.14
   0   6  10   18.97    0.51
   0   6 -10   19.09    0.55
   0  -6  10   18.90    0.57
   0   6  10   18.85    0.56
   1  -6  10   21.81    0.66
   1   6 -10   22.67    0.61
  -1   6  10   22.91    0.66
  -1   6  10   23.61    0.54
  -1   6 -10   22.14    0.64
   1   6  10   22.30    0.63
   1   6  10   22.17    0.63
  -1  -6  10   22.07    0.63
  -2   6  10   12.87    0.47
   2  -6  10   12.90    0.48
   2   6 -10   13.22    0.42
  -2  -6  10   13.53    0.43
   2   6  10   12.89    0.46
   2   6  10   13.62    0.44
  -2   6 -10   12.57    0.45
   3   6 -10   11.01    0.38
   3  -6  10   10.06    0.44
  -3   6  10    9.53    0.41
  -3   6 -10   10.45    0.42
   3   6  10   10.01    0.43
   3   6  10   10.81    0.39
  -3  -6  10   10.14    0.37
  -4   6  10    4.73    0.30
   4   6 -10    5.29    0.26
   4  -6  10    5.15    0.31
  -4   6 -10    4.76    0.29
   4   6  10    5.40    0.27
  -4  -6  10    5.18    0.26
   4   6  10    5.04    0.32
   5  -6  10    4.25    0.31
  -5   6  10    4.21    0.29
   5   6 -10    4.90    0.27
   5   6  10    4.54    0.32
   5   6  10    5.00    0.29
  -5   6 -10    4.49    0.31
  -5  -6  10    4.81    0.26
  -6   6  10    1.73    0.21
   6  -6  10    1.82    0.23
   6   6  10    2.29    0.25
  -6   6 -10    2.01    0.22
  -7   6  10    7.73    0.45
   7  -6  10    6.26    0.45
  -7   6 -10    7.23    0.45
   7   6  10    7.33    0.47
   8  -6  10    0.33    0.16
  -8   6  10    0.21    0.10
  -8  -6 -10    0.17    0.12
  -8   6 -10    0.32    0.12
   8   6  10    0.45    0.18
   0   7  10    0.05    0.04
   0   7 -10   -0.04    0.03
   0  -7  10    0.03    0.05
   0   7  10    0.02    0.04
   1  -7  10   46.33    1.17
  -1   7  10   45.61    1.16
  -1   7  10   47.99    1.05
   1   7 -10   45.76    1.13
  -1  -7  10   45.27    1.13
  -1   7 -10   45.29    1.16
   1   7  10   46.91    1.15
   1   7  10   46.69    1.13
   2   7 -10    2.30    0.15
  -2   7  10    2.43    0.18
   2  -7  10    2.18    0.18
   2  -7  10    2.56    0.11
   2   7  10    2.46    0.16
   2   7  10    2.33    0.18
  -2  -7  10    2.39    0.16
  -2   7 -10    2.21    0.17
   3   7 -10    0.11    0.05
   3  -7  10   -0.05    0.06
  -3   7  10   -0.01    0.06
   3   7  10    0.02    0.06
  -3   7 -10    0.03    0.05
  -3  -7  10    0.04    0.05
   3   7  10    0.06    0.07
   4  -7  10    2.91    0.24
  -4   7  10    2.96    0.24
   4   7 -10    3.08    0.20
  -4   7 -10    2.56    0.22
   4   7  10    3.03    0.24
  -4  -7  10    3.10    0.19
   4   7  10    3.19    0.21
  -5   7  10    1.89    0.20
   5   7 -10    1.83    0.16
   5  -7  10    1.78    0.20
  -5   7 -10    1.55    0.18
   5   7  10    1.81    0.21
  -5  -7  10    1.94    0.16
   5   7  10    2.03    0.19
   6  -7  10    0.50    0.14
  -6   7  10    0.36    0.12
  -6   7 -10    0.31    0.13
   6   7  10    0.58    0.15
  -7   7  10    2.50    0.25
   7  -7  10    2.51    0.29
   7   7  10    3.13    0.30
  -7   7 -10    2.43    0.25
   8  -7  10   11.34    0.64
  -8   7  10   10.56    0.58
   8   7  10    9.75    0.60
  -8   7 -10   10.36    0.57
  -8  -7  10   10.21    0.55
   0   8  10    1.86    0.14
   0   8  10    1.97    0.13
   0  -8  10    1.96    0.15
   0   8 -10    1.74    0.14
  -1   8  10    0.00    0.05
   1  -8  10    0.03    0.05
   1  -8  10   -0.01    0.04
  -1   8  10   -0.01    0.03
   1   8 -10    0.03    0.04
   1   8  10    0.10    0.06
   1   8  10    0.07    0.05
  -1  -8  10    0.07    0.05
  -1   8 -10    0.09    0.05
   2   8 -10    1.40    0.12
   2  -8  10    1.38    0.15
  -2   8  10    1.52    0.16
   2  -8  10    1.36    0.08
   2   8  10    1.38    0.12
   2   8  10    1.39    0.14
  -2   8 -10    1.19    0.13
  -2  -8  10    1.32    0.12
   3  -8  10    0.65    0.15
   3   8 -10    0.69    0.10
  -3   8  10    0.59    0.13
  -3   8 -10    0.69    0.12
   3   8  10    0.39    0.12
  -3  -8  10    0.65    0.10
   3   8  10    0.67    0.10
   4   8 -10    0.41    0.10
   4  -8  10    0.46    0.12
  -4   8  10    0.45    0.13
  -4   8 -10    0.51    0.12
   4   8  10    0.41    0.10
   4   8  10    0.25    0.10
  -4  -8  10    0.38    0.08
   5   8 -10    0.80    0.12
  -5   8  10    0.64    0.16
   5  -8  10    0.70    0.15
  -5   8 -10    0.52    0.14
   5   8  10    0.67    0.16
  -6   8  10    1.35    0.20
   6   8 -10    1.80    0.19
   6  -8  10    1.56    0.22
  -6   8 -10    1.42    0.19
   6   8  10    1.87    0.22
   7  -8  10    0.33    0.15
  -7   8  10    0.25    0.12
  -7   8 -10    0.40    0.14
   7   8  10    0.35    0.14
   8  -8  10    0.03    0.13
  -8   8  10    0.15    0.10
  -8  -8  10    0.08    0.07
  -8   8 -10   -0.07    0.08
   8   8  10    0.19    0.10
   0   9  10    0.03    0.06
   0  -9  10   -0.01    0.05
   0  -9  10   -0.01    0.04
   0   9  10    0.00    0.04
   0   9 -10    0.04    0.05
   1  -9  10   16.53    0.47
   1  -9  10   16.15    0.55
   1   9 -10   16.48    0.53
  -1   9  10   16.32    0.46
  -1   9  10   16.97    0.54
  -1   9 -10   16.28    0.54
   1   9  10   16.96    0.51
   1   9  10   15.80    0.52
  -1  -9  10   16.00    0.51
   2   9 -10    1.84    0.15
   2  -9  10    2.14    0.19
  -2   9  10    2.11    0.18
  -2  -9  10    1.84    0.14
  -2   9 -10    2.16    0.18
   2   9  10    2.45    0.16
   2   9  10    2.19    0.18
   3  -9  10    1.53    0.18
   3   9 -10    2.16    0.18
  -3   9  10    1.90    0.20
  -3   9 -10    1.58    0.17
  -3  -9  10    2.05    0.15
   3   9  10    2.20    0.16
   3   9  10    1.78    0.20
  -4   9  10    0.07    0.09
   4  -9  10   -0.06    0.06
   4   9 -10    0.11    0.08
  -4   9 -10    0.18    0.10
   4   9  10    0.05    0.08
  -5   9  10    8.68    0.46
   5  -9  10    8.15    0.45
   5   9 -10    8.59    0.41
  -5   9 -10    8.08    0.43
   5   9  10    8.66    0.47
  -6   9  10    1.26    0.18
   6   9 -10    1.33    0.19
   6  -9  10    1.32    0.19
   6   9  10    0.95    0.17
  -6   9 -10    1.03    0.17
  -7   9  10    0.84    0.19
   7  -9  10    0.77    0.20
   7   9  10    0.67    0.17
  -7   9 -10    0.90    0.19
  -7  -9  10    0.98    0.15
   0 -10  10   15.55    0.51
   0 -10  10   15.85    0.50
   0  10  10   15.49    0.50
   0  10 -10   15.45    0.53
   0  10  10   15.46    0.49
   1 -10  10    0.09    0.05
  -1  10  10    0.03    0.04
   1  10 -10    0.11    0.05
   1 -10  10    0.04    0.06
  -1  10  10    0.02    0.05
  -1 -10  10   -0.08    0.05
   1  10  10    0.07    0.05
  -1 -10  10    0.31    0.09
  -1  10 -10   -0.03    0.04
   1  10  10    0.08    0.05
   2 -10  10    3.51    0.24
   2  10 -10    3.14    0.21
  -2  10  10    3.09    0.22
  -2 -10  10    3.18    0.18
   2  10  10    3.14    0.18
  -2  10 -10    3.46    0.23
   2  10  10    3.21    0.23
  -3  10  10  100.02    2.36
   3  10 -10   99.44    2.32
   3 -10  10   98.14    2.38
   3  10  10  103.27    2.23
   3  10  10   99.10    2.40
  -3  10 -10   94.21    2.36
  -4  10  10   28.53    0.93
   4 -10  10   27.98    0.94
   4  10 -10   29.84    0.88
   4  10  10   29.30    0.96
  -4  10 -10   28.65    0.92
   5 -10  10    1.24    0.18
   5  10 -10    1.92    0.20
  -5  10  10    1.75    0.21
  -5  10 -10    1.90    0.21
  -5 -10  10    1.93    0.21
   5  10  10    2.33    0.24
   6  10 -10    0.22    0.11
  -6  10  10   -0.04    0.10
   6 -10  10   -0.02    0.08
   6  10  10    0.19    0.10
  -6  10 -10    0.08    0.10
  -6 -10  10    0.06    0.07
   7 -10  10    0.39    0.17
  -7  10  10    0.27    0.11
  -7 -10  10    0.26    0.10
   7  10  10    0.54    0.15
  -7  10 -10    0.34    0.12
   0 -11  10    0.03    0.06
   0  11 -10    0.05    0.05
   0  11  10    0.04    0.05
   0 -11  10   -0.08    0.05
   0  11  10    0.13    0.06
  -1  11  10    9.82    0.40
  -1  11  10   10.15    0.35
   1 -11  10   10.54    0.35
   1  11 -10    9.79    0.40
   1 -11  10    9.57    0.41
  -1 -11  10    9.98    0.37
  -1 -11  10   10.21    0.41
   1  11  10   10.31    0.37
  -1  11 -10   10.49    0.42
   1  11  10    9.85    0.40
   2 -11  10    3.08    0.23
  -2  11  10    3.35    0.23
   2  11 -10    3.38    0.22
  -2 -11  10    3.27    0.18
   2  11  10    3.04    0.23
  -2  11 -10    2.78    0.23
  -2 -11  10    3.21    0.24
   2  11  10    3.39    0.19
  -3  11  10    0.85    0.15
   3 -11  10    0.63    0.13
   3  11 -10    0.71    0.12
  -3  11 -10    0.47    0.12
   3  11  10    0.66    0.15
  -3 -11  10    0.47    0.13
   4 -11  10    7.03    0.40
   4  11 -10    6.34    0.35
  -4  11  10    6.78    0.39
  -4 -11  10    6.30    0.38
  -4  11 -10    6.06    0.36
   4  11  10    6.56    0.39
  -5  11  10    0.07    0.10
   5 -11  10    0.20    0.10
   5  11 -10   -0.01    0.09
  -5 -11  10    0.15    0.09
   5  11  10    0.28    0.11
  -5  11 -10    0.29    0.11
   6 -11  10    0.52    0.13
  -6  11  10    0.50    0.15
   6  11 -10    0.58    0.15
  -6  11 -10    0.49    0.14
  -6 -11  10    0.29    0.10
   6  11  10    0.39    0.15
   7 -11  10    0.95    0.16
  -7  11  10    0.76    0.19
   7  11  10    0.80    0.19
  -7 -11  10    0.84    0.14
  -7  11 -10    0.71    0.18
   0 -12  10   53.66    1.35
   0 -12  10   57.05    1.34
   0  12  10   54.82    1.34
   0  12  10   54.45    1.36
   0  12 -10   53.71    1.40
   1  12 -10    0.13    0.07
   1 -12  10    0.19    0.09
   1 -12  10    0.08    0.05
  -1  12  10    0.09    0.07
  -1  12  10    0.16    0.06
   1  12  10    0.07    0.06
   1  12  10    0.21    0.07
  -1 -12  10    0.12    0.07
  -1  12 -10    0.13    0.08
  -1 -12  10    0.07    0.06
   2 -12  10    9.23    0.42
  -2  12  10    9.83    0.43
   2  12 -10    9.06    0.40
   2  12  10    9.19    0.42
  -2 -12  10    8.82    0.41
  -2  12 -10    8.39    0.41
   3 -12  10   10.48    0.49
   3  12 -10   11.25    0.47
  -3  12  10   11.73    0.50
   3  12  10   11.19    0.50
  -3 -12  10   11.67    0.51
  -3  12 -10   10.78    0.49
   4 -12  10    0.04    0.08
  -4  12  10    0.12    0.10
   4  12 -10    0.08    0.09
  -4  12 -10    0.09    0.09
   4  12  10    0.12    0.09
  -4 -12  10    0.09    0.09
   5 -12  10    1.46    0.18
  -5  12  10    1.27    0.19
   5  12 -10    1.49    0.19
   5  12  10    1.58    0.21
  -5 -12  10    1.46    0.20
  -5  12 -10    1.30    0.19
   6 -12  10    0.45    0.13
  -6  12  10    0.58    0.17
   6  12 -10    0.63    0.15
  -6 -12  10    0.40    0.10
   6  12  10    0.43    0.14
  -6  12 -10    0.60    0.16
   7 -12  10    3.17    0.30
  -7  12  10    3.28    0.33
  -7  12 -10    3.32    0.30
  -7 -12  10    3.48    0.30
   7  12  10    3.30    0.32
   0  13  10    0.05    0.06
   0 -13  10   -0.06    0.06
   0  13  10    0.00    0.05
   0 -13  10   -0.03    0.05
   0  13 -10   -0.05    0.06
  -1  13  10    2.29    0.16
  -1  13  10    2.40    0.19
   1 -13  10    2.45    0.16
   1 -13  10    2.32    0.20
   1  13 -10    2.50    0.21
   1  13  10    2.60    0.17
  -1  13 -10    2.42    0.21
   1  13  10    2.34    0.19
  -1 -13  10    2.60    0.21
  -1 -13  10    2.34    0.16
   2  13 -10    6.36    0.34
   2 -13  10    6.79    0.36
  -2  13  10    6.34    0.35
  -2 -13  10    6.60    0.35
   2  13  10    6.68    0.35
  -2  13 -10    6.55    0.36
   3 -13  10    4.27    0.30
  -3  13  10    4.04    0.29
   3  13 -10    4.58    0.29
   3  13  10    4.41    0.31
  -3  13 -10    4.40    0.30
  -3 -13  10    4.32    0.30
  -4  13  10    0.04    0.09
   4 -13  10    0.01    0.07
   4  13 -10   -0.06    0.07
  -4  13 -10    0.00    0.07
  -4 -13  10    0.00    0.07
   4  13  10   -0.07    0.06
   5  13 -10    1.67    0.21
  -5  13  10    1.61    0.21
   5 -13  10    1.46    0.19
  -5 -13  10    1.32    0.20
  -5  13 -10    1.74    0.21
   5  13  10    1.21    0.19
   6 -13  10    0.99    0.16
  -6  13  10    0.89    0.21
   6  13 -10    0.77    0.17
  -6  13 -10    0.70    0.17
  -6 -13  10    0.86    0.14
   6  13  10    0.67    0.17
   7 -13  10    0.13    0.08
  -7  13  10    0.14    0.14
   7  13  10    0.24    0.10
  -7  13 -10    0.15    0.09
  -7 -13  10    0.02    0.06
   0  14  10   -0.03    0.06
   0 -14  10    0.03    0.06
   0 -14  10    0.08    0.06
   0  14 -10    0.05    0.07
   0  14  10    0.13    0.08
   1 -14  10    0.30    0.08
   1 -14  10    0.41    0.11
  -1  14  10    0.43    0.11
  -1  14  10    0.31    0.08
   1  14 -10    0.36    0.11
  -1  14 -10    0.41    0.11
  -1 -14  10    0.37    0.10
   1  14  10    0.34    0.10
   2  14 -10    9.07    0.43
   2 -14  10    8.81    0.42
  -2  14  10    9.93    0.44
   2  14  10    8.64    0.43
  -2  14 -10    8.84    0.43
  -2 -14  10    9.42    0.44
  -3  14  10   18.94    0.69
   3 -14  10   19.23    0.71
   3  14 -10   18.16    0.67
  -3  14 -10   18.51    0.70
   3  14  10   19.05    0.72
  -3 -14  10   17.18    0.68
   4 -14  10    3.65    0.29
  -4  14  10    3.95    0.30
   4  14 -10    4.05    0.30
  -4 -14  10    3.61    0.30
   4  14  10    4.27    0.32
  -4  14 -10    4.27    0.31
   5  14 -10   12.24    0.56
   5 -14  10   11.20    0.58
  -5  14  10   11.69    0.58
  -5  14 -10   12.31    0.58
   5  14  10   11.42    0.59
  -5 -14  10   10.90    0.56
  -6  14  10    0.54    0.15
   6 -14  10    0.38    0.12
   6  14 -10    0.43    0.15
  -6 -14  10    0.28    0.09
   6  14  10    0.54    0.15
  -6  14 -10    0.55    0.15
   0  15  10    0.01    0.06
   0 -15  10   -0.01    0.06
   0  15 -10   -0.01    0.07
   0  15  10   -0.03    0.06
   1  15 -10    1.35    0.17
   1 -15  10    1.50    0.17
  -1  15  10    1.79    0.17
   1  15  10    1.34    0.15
  -1 -15  10    1.22    0.16
  -1  15 -10    1.15    0.16
   2  15 -10    4.27    0.29
  -2  15  10    4.28    0.29
   2 -15  10    4.45    0.29
   2  15  10    4.33    0.30
  -2 -15  10    4.74    0.31
  -2  15 -10    4.21    0.30
  -3  15  10    7.63    0.41
   3  15 -10    7.38    0.40
   3 -15  10    8.05    0.42
  -3 -15  10    7.45    0.41
  -3  15 -10    6.92    0.41
   3  15  10    7.33    0.43
  -4  15  10    0.03    0.09
   4 -15  10    0.17    0.10
   4  15 -10    0.29    0.11
  -4 -15  10    0.16    0.10
  -4  15 -10    0.05    0.09
   4  15  10   -0.02    0.09
   5  15 -10    0.36    0.13
   5 -15  10    0.42    0.14
  -5  15  10    0.35    0.13
  -5  15 -10    0.37    0.12
   5  15  10    0.50    0.15
  -5 -15  10    0.18    0.11
   6 -15  10    0.00    0.07
   6  15 -10   -0.03    0.09
  -6  15  10    0.13    0.11
  -6  15 -10   -0.06    0.07
  -6 -15  10   -0.01    0.06
   6  15  10    0.21    0.09
   0  16  10    0.73    0.12
   0  16 -10    0.70    0.15
   0 -16  10    0.64    0.13
  -1  16  10    5.05    0.29
   1 -16  10    5.16    0.30
   1  16 -10    4.83    0.32
   1  16  10    5.49    0.32
  -1 -16  10    4.93    0.31
  -1  16 -10    4.60    0.32
   2  16 -10    1.40    0.18
  -2  16  10    1.79    0.19
   2 -16  10    1.73    0.17
   2  16  10    1.71    0.19
  -2  16 -10    1.66    0.20
  -2 -16  10    1.37    0.18
  -3  16  10   15.80    0.64
   3 -16  10   16.22    0.66
   3  16 -10   15.97    0.65
   3  16  10   16.82    0.69
  -3 -16  10   15.86    0.66
  -3  16 -10   16.20    0.66
   4 -16  10    0.68    0.15
  -4  16  10    0.70    0.17
   4  16 -10    0.81    0.17
   4  16  10    0.80    0.18
  -4  16 -10    0.74    0.17
  -4 -16  10    0.81    0.18
   5 -16  10    1.91    0.22
  -5  16  10    2.53    0.27
   5  16 -10    2.05    0.24
  -5  16 -10    1.73    0.22
   5  16  10    2.29    0.26
  -5 -16  10    1.89    0.24
   6 -16  10   -0.14    0.07
   6  16 -10   -0.17    0.09
  -6  16  10    0.03    0.10
  -6 -16  10    0.06    0.07
   6  16  10    0.01    0.09
  -6  16 -10    0.08    0.09
   0 -17  10    0.03    0.07
   0  17  10   -0.15    0.05
   0  17 -10   -0.02    0.07
   1  17 -10    0.03    0.09
  -1 -17  10    0.09    0.08
   1  17  10    0.01    0.07
  -1  17 -10    0.04    0.07
   2 -17  10   -0.03    0.05
  -2  17  10   -0.11    0.07
   2  17 -10    0.06    0.08
  -2  17 -10    0.09    0.08
   2  17  10    0.17    0.10
  -2 -17  10    0.03    0.07
   3 -17  10    0.70    0.13
  -3  17  10    0.56    0.15
   3  17 -10    0.81    0.17
  -3 -17  10    0.78    0.17
  -3  17 -10    0.63    0.15
   3  17  10    0.63    0.16
   4  17 -10    1.94    0.23
  -4  17  10    2.19    0.24
   4 -17  10    1.95    0.22
  -4  17 -10    1.93    0.23
   4  17  10    2.24    0.25
  -4 -17  10    1.72    0.22
  -5  17  10    1.20    0.21
   5  17 -10    0.67    0.17
   5 -17  10    0.84    0.18
   5  17  10    1.02    0.18
  -5  17 -10    0.68    0.17
  -5 -17  10    1.12    0.22
   0 -18  10    0.56    0.13
   0  18  10    0.29    0.09
   0  18 -10    0.29    0.12
   1  18 -10    0.65    0.16
  -1 -18  10    0.61    0.14
   1  18  10    0.59    0.14
  -1  18 -10    0.49    0.14
  -2  18  10    2.53    0.22
   2  18 -10    2.92    0.26
   2  18  10    2.69    0.25
  -2 -18  10    3.07    0.27
  -2  18 -10    2.77    0.27
   3 -18  10    2.78    0.25
  -3  18  10    2.64    0.25
   3  18 -10    2.61    0.26
  -3  18 -10    2.90    0.27
   3  18  10    2.91    0.27
  -3 -18  10    2.84    0.27
  -4  18  10    0.74    0.18
   4  18 -10    1.26    0.20
   4 -18  10    0.51    0.13
   4  18  10    0.76    0.17
  -4 -18  10    0.82    0.19
  -4  18 -10    0.60    0.15
   5  18 -10    3.78    0.33
  -5  18  10    3.80    0.33
   5 -18  10    3.89    0.32
  -5  18 -10    3.00    0.30
  -5 -18  10    3.19    0.32
   5  18  10    3.46    0.33
   0  19 -10   -0.06    0.08
   0 -19  10   -0.03    0.06
   1  19 -10    3.02    0.28
   1  19  10    3.33    0.27
  -1 -19  10    3.60    0.27
  -1  19 -10    2.97    0.27
   2  19 -10    8.66    0.48
   2  19  10    9.12    0.48
  -2  19 -10    8.08    0.47
  -2 -19  10    8.14    0.45
   3  19 -10    0.06    0.09
  -3  19  10    0.10    0.09
  -3  19 -10    0.00    0.08
  -3 -19  10    0.04    0.08
   3  19  10    0.12    0.09
  -4  19  10    0.07    0.11
   4  19 -10    0.23    0.13
   4 -19  10    0.11    0.08
  -4 -19  10    0.07    0.11
  -4  19 -10   -0.10    0.08
   4  19  10   -0.10    0.09
   0  20 -10    3.45    0.31
   1  20 -10    0.16    0.10
   1  20  10    0.12    0.08
  -1  20 -10    0.07    0.10
  -1 -20  10    0.03    0.09
   2  20 -10    0.03    0.09
  -2  20 -10    0.00    0.09
  -2 -20  10   -0.08    0.07
   2  20  10    0.12    0.09
   3  20 -10    0.05    0.10
   3  20  10    0.03    0.08
  -3 -20  10    0.05    0.09
  -3  20 -10    0.02    0.09
   4  20 -10    0.78    0.19
  -4  20  10    0.65    0.15
  -4 -20  10    0.79    0.19
  -4  20 -10    0.61    0.15
   4  20  10    0.67    0.17
   0  21 -10    0.05    0.10
   1  21 -10    2.60    0.28
  -1 -21  10    2.96    0.26
  -1  21 -10    2.52    0.28
   1  21  10    3.32    0.27
   2  21 -10    0.05    0.10
  -2  21 -10    0.12    0.09
   2  21  10    0.04    0.07
  -2 -21  10    0.23    0.12
   3  21 -10    0.10    0.10
  -3 -21  10    0.11    0.10
   3  21  10    0.12    0.09
  -3  21 -10    0.36    0.12
   0  22 -10    4.75    0.38
   1  22 -10    0.21    0.12
  -1 -22  10    0.26    0.09
  -1  22 -10    0.35    0.14
   2  22 -10    0.16    0.12
  -2  22 -10    0.12    0.08
  -2 -22  10    0.05    0.09
   2  22  10    0.08    0.09
   0   0  11    0.03    0.05
   0   0 -11    0.03    0.03
   1   0 -11   -0.01    0.02
   1   0  11    0.05    0.05
  -1   0 -11   -0.03    0.03
  -1   0  11   -0.04    0.04
   2   0  11    0.02    0.06
  -2   0 -11    0.02    0.05
   2   0 -11    0.02    0.01
  -2   0  11    0.02    0.05
  -3   0 -11   -0.08    0.05
   3   0 -11    0.04    0.02
   3   0  11   -0.02    0.05
  -3   0  11    0.03    0.06
  -4   0  11   -0.05    0.06
  -4   0 -11    0.07    0.08
   4   0  11   -0.09    0.07
  -5   0 -11    0.03    0.08
   5   0  11    0.00    0.08
  -5   0  11   -0.05    0.06
  -6   0  11   -0.03    0.06
  -6   0 -11   -0.12    0.06
   6   0  11   -0.14    0.07
   7   0  11    0.02    0.08
  -7   0 -11   -0.03    0.10
  -7   0  11   -0.03    0.08
  -8   0  11   -0.08    0.07
   8   0  11    0.09    0.12
  -8   0 -11    0.03    0.10
   0   1  11    0.00    0.04
   0   1 -11    0.00    0.03
   0  -1  11    0.01    0.04
   0  -1 -11    0.00    0.03
  -1  -1 -11   24.56    0.65
   1  -1  11   23.31    0.68
  -1   1  11   23.38    0.68
   1   1 -11   25.24    0.58
  -1   1 -11   22.86    0.64
   1   1  11   23.94    0.68
  -1  -1  11   24.55    0.68
   2  -1  11    0.31    0.08
  -2   1  11    0.32    0.09
   2   1 -11    0.31    0.04
  -2  -1 -11    0.40    0.09
  -2   1 -11    0.49    0.08
   2   1  11    0.32    0.08
  -2  -1  11    0.43    0.09
  -3  -1 -11   20.16    0.67
  -3   1  11   21.54    0.67
   3  -1  11   20.73    0.67
   3   1 -11   21.71    0.53
   3   1  11   20.89    0.66
  -3  -1  11   21.33    0.65
  -3   1 -11   21.09    0.67
   4  -1  11    3.24    0.24
  -4   1  11    3.45    0.24
  -4  -1 -11    3.63    0.25
  -4   1 -11    3.64    0.26
  -4  -1  11    3.60    0.24
   4   1  11    3.04    0.23
  -5  -1 -11   26.04    0.89
   5  -1  11   26.25    0.87
  -5   1  11   27.73    0.86
   5   1  11   26.85    0.86
  -5  -1  11   27.00    0.84
  -5   1 -11   26.51    0.89
   6  -1  11    1.71    0.21
  -6  -1 -11    1.41    0.20
  -6   1  11    1.53    0.18
  -6  -1  11    1.77    0.18
  -6   1 -11    1.65    0.21
   6   1  11    1.72    0.21
  -7  -1 -11    3.69    0.33
  -7   1  11    3.66    0.29
   7  -1  11    3.86    0.32
  -7   1 -11    3.53    0.32
   7   1  11    3.61    0.30
  -7  -1  11    3.66    0.28
   8  -1  11    0.78    0.21
  -8  -1 -11    0.77    0.20
  -8   1  11    1.30    0.17
  -8   1 -11    0.69    0.18
   8   1  11    1.10    0.23
  -8  -1  11    1.03    0.14
   0  -2  11    6.26    0.28
   0   2  11    6.54    0.28
   0  -2 -11    6.59    0.22
   0   2 -11    6.90    0.24
  -1   2  11   17.70    0.55
   1   2 -11   18.55    0.47
   1  -2  11   18.42    0.57
  -1  -2 -11   17.36    0.51
  -1   2 -11   18.36    0.52
  -1  -2  11   18.27    0.55
   1   2  11   17.73    0.55
  -2   2  11    0.63    0.10
   2  -2  11    0.69    0.11
   2   2 -11    0.94    0.07
  -2  -2 -11    0.70    0.10
   2   2  11    0.82    0.10
  -2   2 -11    0.68    0.09
  -2  -2  11    0.59    0.10
  -3  -2 -11    0.02    0.06
   3  -2  11    0.02    0.07
   3   2 -11    0.09    0.04
  -3   2  11    0.04    0.07
   3   2  11    0.18    0.08
  -3  -2  11    0.09    0.06
  -3   2 -11    0.04    0.06
  -4   2  11    0.12    0.08
   4  -2  11    0.10    0.09
  -4  -2 -11    0.01    0.07
  -4  -2  11    0.12    0.07
   4   2  11    0.11    0.08
  -4   2 -11    0.04    0.08
  -5   2  11    5.10    0.31
   5  -2  11    4.52    0.31
  -5  -2 -11    4.94    0.34
  -5   2 -11    5.00    0.33
   5   2  11    4.99    0.31
  -5  -2  11    5.13    0.30
  -6  -2 -11    0.15    0.12
   6  -2  11    0.34    0.13
  -6   2  11    0.08    0.09
   6   2  11    0.12    0.10
  -6  -2  11    0.30    0.10
  -6   2 -11    0.20    0.10
   7  -2  11   10.75    0.56
  -7   2  11   11.01    0.54
  -7  -2 -11    9.96    0.56
  -7   2 -11   10.69    0.56
  -7  -2  11   11.11    0.52
   7   2  11   10.26    0.52
  -8  -2 -11    1.47    0.22
   8  -2  11    1.43    0.24
  -8   2  11    1.82    0.21
   8   2  11    1.61    0.22
  -8   2 -11    1.31    0.21
   0  -3  11    0.11    0.06
   0   3 -11   -0.02    0.02
   0  -3 -11    0.04    0.03
   0   3  11    0.00    0.04
   1   3 -11    2.42    0.12
   1  -3  11    2.24    0.17
  -1   3  11    2.41    0.17
   1   3  11    2.61    0.17
   1   3  11    2.37    0.15
  -1  -3  11    2.60    0.17
  -1   3 -11    2.72    0.16
   2  -3  11    3.60    0.23
  -2   3  11    3.89    0.23
   2   3 -11    4.39    0.17
  -2   3 -11    3.91    0.22
   2   3  11    4.30    0.23
  -2  -3  11    4.23    0.22
   2   3  11    3.62    0.22
   3  -3  11    4.96    0.28
  -3   3  11    4.81    0.28
   3   3 -11    5.41    0.21
   3   3  11    4.82    0.26
  -3   3 -11    5.40    0.28
  -3  -3  11    5.13    0.27
   3   3  11    5.04    0.28
  -4   3  11   15.52    0.58
   4  -3  11   15.77    0.60
   4   3 -11   16.41    0.48
  -4   3 -11   15.43    0.58
  -4  -3  11   15.45    0.54
   4   3  11   16.00    0.61
   4   3  11   15.64    0.56
  -5  -3 -11    0.28    0.12
  -5   3  11    0.29    0.10
   5  -3  11    0.20    0.11
   5   3  11    0.26    0.11
  -5  -3  11    0.01    0.07
  -5   3 -11    0.13    0.09
   5   3  11    0.33    0.12
  -6  -3 -11   13.41    0.61
   6  -3  11   11.86    0.57
  -6   3  11   12.93    0.58
   6   3  11   13.85    0.57
  -6  -3  11   12.85    0.53
  -6   3 -11   12.01    0.57
  -7   3  11    7.75    0.45
   7  -3  11    7.40    0.46
  -7  -3 -11    6.89    0.46
  -7   3 -11    7.16    0.45
   7   3  11    7.06    0.42
  -7  -3  11    7.68    0.40
   8  -3  11    0.02    0.13
  -8   3  11   -0.20    0.07
  -8  -3 -11    0.00    0.10
  -8   3 -11   -0.01    0.08
   0   4  11   11.68    0.34
   0   4 -11   11.97    0.37
   0  -4  11   10.97    0.40
   0   4  11   11.39    0.40
   1  -4  11   16.67    0.54
  -1   4  11   16.64    0.54
   1   4 -11   17.67    0.48
  -1   4 -11   17.36    0.52
   1   4  11   16.93    0.51
  -1  -4  11   16.57    0.52
   1   4  11   17.01    0.53
   2   4 -11    1.10    0.09
  -2   4  11    1.05    0.12
   2  -4  11    1.06    0.13
  -2  -4  11    1.15    0.12
  -2   4 -11    1.06    0.12
   2   4  11    1.12    0.12
   2   4  11    1.21    0.12
   3   4 -11    1.44    0.11
  -3   4  11    1.30    0.15
   3  -4  11    1.31    0.15
  -3  -4  11    1.49    0.14
   3   4  11    1.48    0.16
  -3   4 -11    1.44    0.15
   3   4  11    1.31    0.14
   4  -4  11    4.38    0.30
  -4   4  11    4.84    0.30
   4   4 -11    5.17    0.23
  -4  -4  11    4.86    0.27
  -4   4 -11    4.37    0.28
   4   4  11    4.85    0.28
   4   4  11    4.52    0.30
  -5   4  11    6.90    0.38
   5  -4  11    6.37    0.39
   5   4  11    7.09    0.37
   5   4  11    6.90    0.40
  -5  -4  11    7.31    0.35
  -5   4 -11    6.32    0.37
   6  -4  11    2.97    0.27
  -6   4  11    3.16    0.27
  -6  -4  11    3.25    0.23
   6   4  11    2.99    0.25
  -6   4 -11    2.56    0.25
   6   4  11    2.89    0.28
  -7   4  11   11.52    0.57
   7  -4  11   11.98    0.61
  -7  -4 -11   11.11    0.60
   7   4  11   12.79    0.57
  -7   4 -11   12.41    0.61
  -8   4  11    0.17    0.08
  -8  -4 -11    0.07    0.10
   8  -4  11    0.20    0.13
  -8   4 -11    0.21    0.11
   0   5  11   -0.01    0.03
   0   5 -11    0.04    0.03
   0  -5  11   -0.02    0.04
   0   5  11   -0.01    0.04
   1  -5  11    8.07    0.34
  -1   5  11    8.03    0.33
   1   5 -11    7.77    0.28
   1   5  11    7.82    0.30
   1   5  11    8.22    0.32
  -1  -5  11    8.05    0.32
  -1   5 -11    7.77    0.31
  -2   5  11    0.09    0.06
   2  -5  11    0.10    0.07
   2   5 -11    0.01    0.03
  -2   5 -11    0.12    0.06
   2   5  11    0.16    0.06
  -2  -5  11    0.15    0.07
   2   5  11    0.06    0.05
   3  -5  11    4.13    0.27
   3   5 -11    4.46    0.21
  -3   5  11    4.17    0.27
  -3   5 -11    4.71    0.27
   3   5  11    4.47    0.25
   3   5  11    4.46    0.27
  -3  -5  11    4.32    0.24
   4   5 -11   13.75    0.45
  -4   5  11   12.91    0.53
   4  -5  11   13.05    0.54
  -4   5 -11   12.63    0.52
  -4  -5  11   13.38    0.48
   4   5  11   13.90    0.50
   4   5  11   13.09    0.55
   5  -5  11    0.08    0.09
  -5   5  11    0.18    0.09
   5   5  11    0.08    0.09
  -5   5 -11    0.10    0.09
   5   5  11    0.02    0.08
  -5  -5  11    0.10    0.07
   6  -5  11    1.37    0.20
  -6   5  11    1.22    0.18
  -6  -5  11    1.34    0.14
   6   5  11    1.36    0.17
  -6   5 -11    0.95    0.18
   6   5  11    1.09    0.18
  -7  -5 -11    0.21    0.15
  -7   5  11    0.52    0.14
   7  -5  11    0.38    0.16
  -7   5 -11    0.30    0.13
   7   5  11    0.13    0.10
  -8   5  11    0.10    0.09
   8  -5  11    0.18    0.13
  -8  -5 -11    0.07    0.12
  -8   5 -11    0.04    0.08
   0   6  11   12.21    0.42
   0   6  11   12.43    0.37
   0   6 -11   11.94    0.40
   0  -6  11   11.92    0.43
  -1   6  11    7.87    0.33
   1  -6  11    7.27    0.33
   1   6 -11    7.74    0.29
  -1   6 -11    7.57    0.31
   1   6  11    7.56    0.30
  -1  -6  11    7.77    0.32
   1   6  11    7.67    0.31
   2   6 -11    0.52    0.07
   2  -6  11    0.40    0.11
  -2   6  11    0.39    0.10
  -2  -6  11    0.45    0.09
   2   6  11    0.54    0.09
  -2   6 -11    0.45    0.08
   2   6  11    0.32    0.09
  -3   6  11    0.13    0.08
   3  -6  11    0.18    0.10
   3   6 -11    0.16    0.05
   3   6  11    0.10    0.08
   3   6  11    0.05    0.08
  -3   6 -11    0.04    0.06
  -3  -6  11    0.10    0.06
  -4   6  11    2.30    0.21
   4   6 -11    2.87    0.18
   4  -6  11    2.40    0.22
  -4  -6  11    2.80    0.19
  -4   6 -11    2.35    0.21
   4   6  11    2.91    0.25
   4   6  11    3.33    0.22
   5  -6  11   -0.02    0.08
   5   6 -11    0.06    0.07
  -5   6  11   -0.03    0.07
  -5  -6  11   -0.01    0.06
   5   6  11    0.09    0.09
   5   6  11    0.03    0.09
[truncated: 218,050 more chars]
