# Supplementary material for: Synthesis and structure of (Z)-2-(eth­oxy­methyl­idene)-8-methyl-2,3,4,9-tetra­hydro-1H-carbazol-1-one
Source: Acta Crystallogr E Crystallogr Commun. 2026 May 15;82(Pt 6):670–3. doi: 10.1107/S2056989026005049 (PMC13239005; doi:10.1107/S2056989026005049)
Supplement: Supplementary file 2 [file e-82-00670-Isup2.hkl]

data_I                                                                          
_shelx_title ' 07mz458m in Pbca'                                                
_shelx_refln_list_code          4                                               
_shelx_F_calc_maximum      229.39                                               
_exptl_crystal_F_000      1088.00                                               
_reflns_d_resolution_high  0.7500                                               
                                                                                
loop_                                                                           
 _space_group_symop_operation_xyz                                               
 'x, y, z'                                                                      
 '-x+1/2, -y, z+1/2'                                                            
 '-x, y+1/2, -z+1/2'                                                            
 'x+1/2, -y+1/2, -z'                                                            
 '-x, -y, -z'                                                                   
 'x-1/2, y, -z-1/2'                                                             
 'x, -y-1/2, z-1/2'                                                             
 '-x-1/2, y-1/2, z'                                                             
                                                                                
_cell_length_a     6.9872                                                       
_cell_length_b    18.3913                                                       
_cell_length_c    20.3450                                                       
_cell_angle_alpha  90.000                                                       
_cell_angle_beta   90.000                                                       
_cell_angle_gamma  90.000                                                       
                                                                                
_shelx_F_squared_multiplier     1.000                                           
                                                                                
loop_                                                                           
 _refln_index_h                                                                 
 _refln_index_k                                                                 
 _refln_index_l                                                                 
 _refln_F_squared_calc                                                          
 _refln_F_squared_meas                                                          
 _refln_F_squared_sigma                                                         
 _refln_observed_status                                                         
   2   0   0       1220.28       1366.41        23.74 o                         
   4   0   0        569.13        547.32        18.53 o                         
   6   0   0       1574.51       1735.51        30.29 o                         
   8   0   0        140.56        127.06         9.50 o                         
   2   1   0          1.80         -0.20         0.58 o                         
   4   1   0         10.94         38.34         2.61 o                         
   6   1   0         99.86         93.25         4.38 o                         
   8   1   0        168.59        187.83         8.04 o                         
   0   2   0       7705.75       7952.20       134.74 o                         
   2   2   0       2414.35       2685.79        30.55 o                         
   4   2   0        224.31        207.84         5.75 o                         
   6   2   0        344.89        352.63         8.36 o                         
   8   2   0        134.28        127.72         7.75 o                         
   2   3   0       6116.06       6724.96        64.18 o                         
   4   3   0       1658.71       1807.20        21.41 o                         
   6   3   0       3070.52       3259.59        37.43 o                         
   8   3   0          1.95          6.89         3.27 o                         
   0   4   0       7593.00       8269.41        99.64 o                         
   2   4   0        293.47        323.22         5.26 o                         
   4   4   0       2408.92       2700.63        31.64 o                         
   6   4   0        204.03        182.49         7.22 o                         
   8   4   0        312.33        312.60        12.38 o                         
   2   5   0       7687.76       8142.82        77.68 o                         
   4   5   0        958.52        999.90        13.74 o                         
   6   5   0       1129.37       1131.78        17.14 o                         
   8   5   0        668.70        733.67        28.03 o                         
   0   6   0       3050.53       3432.69        43.51 o                         
   2   6   0        374.26        315.35         6.43 o                         
   4   6   0         86.21         68.78         3.03 o                         
   6   6   0        257.51        267.45         8.27 o                         
   8   6   0         29.51         34.26         5.09 o                         
   2   7   0      12128.71      13122.70       138.65 o                         
   4   7   0       1920.33       2106.35        24.54 o                         
   6   7   0          7.67          7.23         2.15 o                         
   8   7   0          7.21         17.57         4.01 o                         
   0   8   0         43.15         42.50         2.27 o                         
   2   8   0       1495.10       1683.13        21.95 o                         
   4   8   0          2.93          3.38         1.16 o                         
   6   8   0        955.03       1003.48        18.60 o                         
   8   8   0        329.89        337.72        10.90 o                         
   2   9   0          0.15          1.55         1.19 o                         
   4   9   0        437.57        428.20         9.88 o                         
   6   9   0        165.69        157.96         6.69 o                         
   8   9   0        527.11        578.60        14.92 o                         
   0  10   0        607.08        531.46        10.67 o                         
   2  10   0       1763.77       2002.94        26.12 o                         
   4  10   0       5228.20       5205.97        61.42 o                         
   6  10   0         19.55         29.68         3.59 o                         
   8  10   0        892.82       1082.37        26.13 o                         
   2  11   0        130.09        128.91         4.70 o                         
   4  11   0          3.19         -0.27         1.44 o                         
   6  11   0          6.17          2.37         2.07 o                         
   8  11   0         16.76         17.84         4.03 o                         
   0  12   0       4210.44       4411.77       118.73 o                         
   2  12   0         58.45         54.75         3.28 o                         
   4  12   0       2789.09       2669.12        39.74 o                         
   6  12   0         10.50         13.21         2.88 o                         
   8  12   0          8.21          7.22         2.76 o                         
   2  13   0        257.22        217.45         6.71 o                         
   4  13   0        809.82        817.99        15.80 o                         
   6  13   0        135.24        147.91         6.86 o                         
   0  14   0         33.85         38.62         4.84 o                         
   2  14   0         32.51         20.05         2.67 o                         
   4  14   0         55.18         31.14         3.53 o                         
   6  14   0        191.04        219.13         9.91 o                         
   2  15   0        153.64        133.76         6.35 o                         
   4  15   0         24.05         11.50         2.42 o                         
   6  15   0         39.70         28.92         3.80 o                         
   0  16   0         43.12         25.25         5.91 o                         
   2  16   0         77.62         65.17         4.02 o                         
   4  16   0          7.97          2.55         2.15 o                         
   6  16   0        119.86        106.29         6.07 o                         
   2  17   0         84.56         89.46         4.88 o                         
   4  17   0        883.74        841.71        20.67 o                         
   6  17   0        474.21        473.18        15.23 o                         
   0  18   0        156.87        144.52        12.89 o                         
   2  18   0         56.18         50.12         5.99 o                         
   4  18   0        181.73        168.04         7.14 o                         
   6  18   0         22.28         25.15         4.41 o                         
   2  19   0         11.71         10.03         3.07 o                         
   4  19   0         26.14         23.08         3.35 o                         
   2  20   0         22.06         17.45         4.74 o                         
   4  20   0         31.68         30.58         3.96 o                         
   2  21   0        239.92        278.60        13.86 o                         
   4  21   0        333.68        361.69        13.31 o                         
   0  22   0        224.87        229.94        17.73 o                         
   2  22   0        265.97        291.85        20.68 o                         
   4  22   0          4.19          5.12         2.85 o                         
   2  23   0          0.91         -1.33         3.76 o                         
   0  24   0         48.16         38.68         9.13 o                         
   1   1   1       5882.40       6500.66        45.76 o                         
   2   1   1        417.60        427.04         4.57 o                         
   3   1   1       1102.11       1206.49        11.63 o                         
   4   1   1       1064.16       1165.21        11.54 o                         
   5   1   1        238.85        236.46         4.33 o                         
   6   1   1         59.44         50.52         2.58 o                         
   7   1   1        403.49        379.14         6.82 o                         
   8   1   1        142.67        131.08         4.81 o                         
   9   1   1         38.13         41.37         4.00 o                         
   0   2   1      12041.86      12506.08       205.41 o                         
   1   2   1       2817.25       3230.14        23.30 o                         
   2   2   1        921.07        885.19         7.83 o                         
   3   2   1       1204.09       1154.35        10.49 o                         
   4   2   1        448.74        470.77         6.15 o                         
   5   2   1         14.19         15.76         1.52 o                         
   6   2   1        490.62        469.02         6.94 o                         
   7   2   1        139.46        131.82         4.19 o                         
   8   2   1        112.74        120.99         5.47 o                         
   9   2   1         26.46         31.89         3.87 o                         
   1   3   1      16850.15      18406.61       145.46 o                         
   2   3   1         44.28         38.51         1.73 o                         
   3   3   1        171.65        183.17         3.13 o                         
   4   3   1          1.42          6.30         1.06 o                         
   5   3   1        425.63        449.53         6.60 o                         
   6   3   1        126.87        109.46         3.36 o                         
   7   3   1        243.00        234.92         5.14 o                         
   8   3   1          0.77          3.69         2.03 o                         
   9   3   1          0.00          3.38         3.64 o                         
   0   4   1       3236.93       3349.83        36.46 o                         
   1   4   1       2807.41       2918.28        23.93 o                         
   2   4   1         78.71         65.30         1.45 o                         
   3   4   1       1115.55       1340.56        11.30 o                         
   4   4   1         26.23         30.12         1.54 o                         
   5   4   1         53.07         56.79         2.14 o                         
   6   4   1        948.63        916.99        10.51 o                         
   7   4   1        368.34        369.07         6.51 o                         
   8   4   1        287.71        272.24         8.08 o                         
   9   4   1          0.52          0.07         2.10 o                         
   1   5   1       5693.33       5917.55        46.34 o                         
   2   5   1       1028.93       1156.08         9.40 o                         
   3   5   1        677.10        750.00         7.32 o                         
   4   5   1        778.58        756.62         8.03 o                         
   5   5   1        324.00        310.79         5.04 o                         
   6   5   1        316.01        320.49         5.69 o                         
   7   5   1        373.60        356.16         7.25 o                         
   8   5   1         47.39         42.90         3.70 o                         
   9   5   1         19.52         24.38         3.74 o                         
   0   6   1       3500.63       3334.54        32.71 o                         
   1   6   1         69.59         88.66         1.96 o                         
   2   6   1       1407.65       1491.88        13.69 o                         
   3   6   1          1.19          3.48         0.70 o                         
   4   6   1         26.86         27.85         1.53 o                         
   5   6   1         62.06         61.66         2.31 o                         
   6   6   1        111.19        107.47         3.79 o                         
   7   6   1         90.93         97.64         3.82 o                         
   8   6   1         64.55         72.77         3.96 o                         
   9   6   1         73.77         73.54         5.43 o                         
   1   7   1       2791.37       2852.02        23.29 o                         
   2   7   1        150.13        186.01         3.47 o                         
   3   7   1          7.56         11.10         0.87 o                         
   4   7   1        537.41        566.91         7.33 o                         
   5   7   1        836.55        828.32        11.10 o                         
   6   7   1        161.39        123.87         4.00 o                         
   7   7   1        378.20        356.73         7.51 o                         
   8   7   1          0.06          2.71         1.96 o                         
   0   8   1       2401.54       2717.94        32.88 o                         
   1   8   1        187.65        173.90         2.66 o                         
   2   8   1       1877.92       1989.33        17.85 o                         
   3   8   1        343.24        275.43         4.88 o                         
   4   8   1         52.96         34.52         1.72 o                         
   5   8   1         33.63         23.06         2.10 o                         
   6   8   1        162.13        140.17         4.36 o                         
   7   8   1        556.83        614.46        10.24 o                         
   8   8   1        121.56        134.85         5.80 o                         
   1   9   1       1891.88       2040.13        15.86 o                         
   2   9   1        223.63        196.22         3.84 o                         
   3   9   1        713.44        731.07         9.07 o                         
   4   9   1         16.82         15.36         1.69 o                         
   5   9   1       1435.98       1421.46        15.96 o                         
   6   9   1        420.31        415.35         7.78 o                         
   7   9   1         63.09         57.62         3.29 o                         
   8   9   1        195.29        230.54         9.40 o                         
   0  10   1       2422.88       2524.34        26.78 o                         
   1  10   1       3133.11       3241.14        23.62 o                         
   2  10   1         33.24         31.37         1.71 o                         
   3  10   1         19.75          7.27         1.31 o                         
   4  10   1         68.23         52.15         2.69 o                         
   5  10   1          1.94          1.00         1.24 o                         
   6  10   1          3.75         -0.97         1.64 o                         
   7  10   1         77.62         74.70         3.66 o                         
   8  10   1         42.00         41.22         3.29 o                         
   1  11   1          6.59          8.91         0.87 o                         
   2  11   1        479.09        490.41         6.99 o                         
   3  11   1        397.89        379.41         6.37 o                         
   4  11   1        296.57        301.19         5.94 o                         
   5  11   1         56.31         55.30         2.81 o                         
   6  11   1         96.26         96.87         3.76 o                         
   7  11   1        150.05        160.33         5.10 o                         
   8  11   1          0.36          5.36         1.86 o                         
   0  12   1          3.87          0.20         1.04 o                         
   1  12   1        138.31        135.77         2.67 o                         
   2  12   1         64.85         72.77         2.62 o                         
   3  12   1        349.09        321.62         5.97 o                         
   4  12   1         61.10         51.81         2.66 o                         
   5  12   1         33.25         26.36         2.30 o                         
   6  12   1          0.97          1.40         1.25 o                         
   7  12   1        110.10        130.84         5.12 o                         
   8  12   1         60.12         56.94         3.93 o                         
   1  13   1        244.87        270.94         4.95 o                         
   2  13   1       1216.07       1217.91        13.43 o                         
   3  13   1        365.87        318.55         6.11 o                         
   4  13   1        337.54        261.89         6.12 o                         
   5  13   1        321.24        325.72         6.86 o                         
   6  13   1         15.51         15.11         2.14 o                         
   7  13   1         10.23         16.57         2.54 o                         
   0  14   1        338.73        397.30         8.26 o                         
   1  14   1        776.25        839.50        10.19 o                         
   2  14   1        302.54        274.22         5.48 o                         
   3  14   1         43.75         36.09         2.45 o                         
   4  14   1        921.43        879.27        11.94 o                         
   5  14   1          0.05          2.37         1.31 o                         
   6  14   1         19.29         21.64         2.36 o                         
   7  14   1        152.84        160.10         5.66 o                         
   1  15   1        318.67        301.00         6.02 o                         
   2  15   1        347.36        361.79         6.57 o                         
   3  15   1        246.64        252.32         6.85 o                         
   4  15   1         29.86         32.40         2.45 o                         
   5  15   1          9.39          7.77         1.65 o                         
   6  15   1         42.99         44.43         2.89 o                         
   7  15   1          0.17          0.14         1.76 o                         
   0  16   1          8.28         12.24         3.49 o                         
   1  16   1         18.53         13.78         1.75 o                         
   2  16   1          1.60          1.72         1.22 o                         
   3  16   1        315.34        280.30         6.12 o                         
   4  16   1        190.83        159.19         4.82 o                         
   5  16   1        154.04        154.34         4.90 o                         
   6  16   1         13.11         20.60         2.44 o                         
   7  16   1         44.82         67.37         4.20 o                         
   1  17   1         21.37         16.33         2.53 o                         
   2  17   1        352.48        333.03         6.59 o                         
   3  17   1        142.66        113.88         3.92 o                         
   4  17   1        292.14        312.92         6.94 o                         
   5  17   1          1.15          4.21         1.46 o                         
   6  17   1         31.20         27.90         2.97 o                         
   0  18   1       1437.21       1523.13        34.76 o                         
   1  18   1         35.07         32.01         3.67 o                         
   2  18   1         30.68         32.62         3.41 o                         
   3  18   1         26.93         26.31         2.33 o                         
   4  18   1        134.79        124.56         4.39 o                         
   5  18   1        178.31        177.35         5.45 o                         
   6  18   1          6.18          6.02         1.72 o                         
   1  19   1          4.40          0.76         2.02 o                         
   2  19   1         13.39         11.65         2.43 o                         
   3  19   1         10.16         12.46         1.89 o                         
   4  19   1         49.10         42.70         2.93 o                         
   5  19   1         13.56         25.85         2.32 o                         
   0  20   1        607.18        619.00        20.51 o                         
   1  20   1         12.59         15.50         3.15 o                         
   2  20   1          0.94          2.07         1.90 o                         
   3  20   1        342.08        332.93         9.45 o                         
   4  20   1         25.37         30.18         2.63 o                         
   5  20   1         25.51         33.92         2.82 o                         
   1  21   1        269.50        274.46         9.58 o                         
   2  21   1          0.50          4.47         2.32 o                         
   3  21   1         98.41        106.32         5.46 o                         
   4  21   1          1.03          1.28         1.80 o                         
   0  22   1         11.85          8.14         3.59 o                         
   1  22   1        502.62        575.77        14.63 o                         
   2  22   1         83.77         87.67         5.69 o                         
   3  22   1         98.00        109.38         5.58 o                         
   4  22   1        148.22        152.81         6.65 o                         
   1  23   1         19.44         24.12         3.59 o                         
   2  23   1         16.81         10.53         2.80 o                         
   3  23   1         12.27         16.78         3.10 o                         
   0  24   1        124.73        135.41        16.92 o                         
   1  24   1         45.78         49.43         4.47 o                         
   1   0   2        293.15        269.57         3.60 o                         
   2   0   2       4548.64       4946.09        47.69 o                         
   3   0   2       1719.86       1651.30        18.45 o                         
   4   0   2          9.59         11.62         1.65 o                         
   5   0   2       1581.23       1819.48        22.38 o                         
   6   0   2        850.01        859.91        14.27 o                         
   7   0   2         20.48         14.27         3.75 o                         
   8   0   2        170.06        172.09         9.62 o                         
   9   0   2         15.58         13.54         4.01 o                         
   1   1   2         57.95         66.83         1.17 o                         
   2   1   2       1631.40       1814.46        14.27 o                         
   3   1   2        254.34        227.09         3.33 o                         
   4   1   2        598.67        589.88         7.04 o                         
   5   1   2         29.64         41.60         1.77 o                         
   6   1   2         88.48         81.39         3.16 o                         
   7   1   2       5200.53       5669.23        46.33 o                         
   8   1   2         31.22         34.06         3.11 o                         
   9   1   2          7.45          3.41         3.09 o                         
   0   2   2         82.35         45.88         1.55 o                         
   1   2   2        124.84        156.61         2.40 o                         
   2   2   2       4243.09       4620.63        33.55 o                         
   3   2   2        134.66        153.07         2.77 o                         
   4   2   2        295.31        242.88         4.13 o                         
   5   2   2        131.00        144.95         3.53 o                         
   6   2   2       1417.66       1509.18        15.55 o                         
   7   2   2        101.65         93.30         3.60 o                         
   8   2   2        177.98        186.18         5.36 o                         
   9   2   2        121.52        123.01         6.31 o                         
   1   3   2       2138.53       2487.81        18.34 o                         
   2   3   2       1626.38       1686.92        13.53 o                         
   3   3   2        519.98        547.93         6.13 o                         
   4   3   2       2916.30       3221.65        25.82 o                         
   5   3   2        283.27        277.95         5.01 o                         
   6   3   2        430.90        398.69         6.70 o                         
   7   3   2         64.96         78.66         3.35 o                         
   8   3   2        146.39        137.13         6.31 o                         
   9   3   2          5.62          3.66         2.73 o                         
   0   4   2        544.90        627.42         7.37 o                         
   1   4   2      31297.79      33558.71       231.49 o                         
   2   4   2        486.56        503.04         5.17 o                         
   3   4   2       1656.70       1727.01        14.65 o                         
   4   4   2         12.76          5.97         1.04 o                         
   5   4   2         34.04         35.13         1.99 o                         
   6   4   2        144.22        124.31         3.56 o                         
   7   4   2         82.12         66.96         3.15 o                         
   8   4   2        385.13        417.87        10.11 o                         
   9   4   2         55.86         70.48         4.64 o                         
   1   5   2       1008.76        950.97         7.65 o                         
   2   5   2       1887.61       1905.11        14.41 o                         
   3   5   2        320.54        398.24         4.50 o                         
   4   5   2        520.00        486.09         6.00 o                         
   5   5   2        156.85        169.63         3.70 o                         
   6   5   2        371.45        348.99         5.94 o                         
   7   5   2        422.50        400.63         7.78 o                         
   8   5   2        109.69        109.21         5.16 o                         
   9   5   2         23.98         30.77         4.18 o                         
   0   6   2       7259.32       7997.70        92.20 o                         
   1   6   2       1225.54       1176.19         9.95 o                         
   2   6   2        857.29        976.59        11.89 o                         
   3   6   2         34.29         33.64         1.33 o                         
   4   6   2        169.65        166.50         3.26 o                         
   5   6   2        295.80        295.32         5.73 o                         
   6   6   2         55.92         59.36         2.94 o                         
   7   6   2         36.83         39.60         2.73 o                         
   8   6   2          0.00          0.75         1.81 o                         
   9   6   2         53.67         61.26         5.28 o                         
   1   7   2        319.67        305.98         3.45 o                         
   2   7   2        986.46       1152.48        11.41 o                         
   3   7   2         68.69         79.39         2.79 o                         
   4   7   2        200.27        154.44         3.15 o                         
   5   7   2        382.00        337.67         5.78 o                         
   6   7   2         66.89         53.66         2.89 o                         
   7   7   2         49.25         50.93         3.10 o                         
   8   7   2        294.29        338.83         9.28 o                         
   0   8   2        468.06        430.98         8.53 o                         
   1   8   2        688.20        624.00         5.91 o                         
   2   8   2        263.48        244.39         5.48 o                         
   3   8   2        754.41        699.44         8.26 o                         
   4   8   2        128.75        159.40         3.77 o                         
   5   8   2        199.00        231.61         5.23 o                         
   6   8   2         56.84         43.38         2.70 o                         
   7   8   2         27.18         22.13         2.38 o                         
   8   8   2         22.72         16.67         2.71 o                         
   1   9   2        128.57        132.04         2.47 o                         
   2   9   2          7.29          2.52         0.85 o                         
   3   9   2        100.08        114.62         3.17 o                         
   4   9   2        292.96        276.53         5.46 o                         
   5   9   2        973.52       1003.28        12.58 o                         
   6   9   2         79.85         75.33         3.40 o                         
   7   9   2          1.57          1.19         1.34 o                         
   8   9   2          7.87         11.58         2.33 o                         
   0  10   2       3862.68       4138.08        41.59 o                         
   1  10   2        157.06        112.37         2.18 o                         
   2  10   2        304.58        259.57         4.61 o                         
   3  10   2        139.03        137.29         3.57 o                         
   4  10   2        234.96        216.84         4.91 o                         
   5  10   2        312.64        257.75         5.73 o                         
   6  10   2         59.53         56.16         2.92 o                         
   7  10   2        416.46        452.07        10.17 o                         
   8  10   2         30.79         25.46         3.24 o                         
   1  11   2       2399.37       2771.34        22.24 o                         
   2  11   2        683.85        677.67         8.58 o                         
   3  11   2        168.48        163.13         4.05 o                         
   4  11   2         13.76         11.29         1.62 o                         
   5  11   2        562.68        496.51         8.39 o                         
   6  11   2         89.58         85.42         3.57 o                         
   7  11   2         17.18         10.04         1.88 o                         
   8  11   2          0.00          0.65         1.86 o                         
   0  12   2         94.71         84.02         2.97 o                         
   1  12   2        117.34        116.98         3.01 o                         
   2  12   2        205.47        168.36         3.95 o                         
   3  12   2        794.13        760.50         9.98 o                         
   4  12   2        447.24        414.53         7.30 o                         
   5  12   2         11.55         10.05         1.68 o                         
   6  12   2        169.85        172.04         5.70 o                         
   7  12   2         39.73         48.62         3.44 o                         
   8  12   2         52.28         73.20         3.97 o                         
   1  13   2        274.97        255.78         5.15 o                         
   2  13   2         83.15         79.21         2.89 o                         
   3  13   2       1348.22       1407.44        15.46 o                         
   4  13   2         45.40         38.54         2.58 o                         
   5  13   2         19.00          8.27         1.68 o                         
   6  13   2         86.14         88.67         3.75 o                         
   7  13   2         50.52         48.38         3.51 o                         
   0  14   2        897.72        953.88        13.12 o                         
   1  14   2         59.93         50.60         2.42 o                         
   2  14   2         65.30         51.97         2.60 o                         
   3  14   2        379.32        338.12         6.48 o                         
   4  14   2         91.30         81.71         3.34 o                         
   5  14   2          9.28          3.77         1.41 o                         
   6  14   2          4.79          5.20         1.58 o                         
   7  14   2        209.13        234.38         7.00 o                         
   1  15   2        126.18        127.59         3.87 o                         
   2  15   2       1003.54       1049.83        12.67 o                         
   3  15   2         15.31          8.57         1.60 o                         
   4  15   2         45.10         39.95         2.63 o                         
   5  15   2          0.13         -1.21         1.21 o                         
   6  15   2          5.03          6.78         1.75 o                         
   7  15   2         27.74         22.98         2.53 o                         
   0  16   2         54.33         49.72         5.12 o                         
   1  16   2         62.54         64.57         2.89 o                         
   2  16   2          3.42          6.78         1.50 o                         
   3  16   2       1358.44       1397.30        18.38 o                         
   4  16   2        238.41        226.07         5.70 o                         
   5  16   2        152.99        160.22         5.62 o                         
   6  16   2          7.72          8.44         1.90 o                         
   7  16   2          0.01          2.29         1.65 o                         
   1  17   2        309.45        311.80         8.02 o                         
   2  17   2          5.56          3.48         1.55 o                         
   3  17   2        353.91        332.34         6.84 o                         
   4  17   2        120.27        112.23         4.15 o                         
   5  17   2          2.02          4.05         1.30 o                         
   6  17   2         13.25         11.13         2.14 o                         
   0  18   2       1225.50       1252.67        30.39 o                         
   1  18   2         23.00         21.28         2.81 o                         
   2  18   2        106.38         83.71         4.44 o                         
   3  18   2         64.83         62.08         3.12 o                         
   4  18   2          2.70          1.86         1.39 o                         
   5  18   2          1.73          3.71         1.56 o                         
   6  18   2        104.63        108.28         4.78 o                         
   1  19   2          0.07          5.23         2.32 o                         
   2  19   2          0.00          1.43         1.73 o                         
   3  19   2        274.29        285.18         7.05 o                         
   4  19   2          6.88          6.03         1.87 o                         
   5  19   2         76.24         68.94         3.61 o                         
   0  20   2        262.20        249.29        18.53 o                         
   1  20   2        369.42        371.47        10.88 o                         
   2  20   2          0.03          1.63         1.90 o                         
   3  20   2        343.38        342.78         9.58 o                         
   4  20   2        299.19        322.30         7.99 o                         
   5  20   2        151.32        151.75         5.57 o                         
   1  21   2        148.92        144.16         6.91 o                         
   2  21   2         37.49         26.55         3.50 o                         
   3  21   2          8.30          4.15         2.19 o                         
   4  21   2          0.84         -1.43         2.24 o                         
   0  22   2         87.26        110.40        20.42 o                         
   1  22   2        164.92        182.87         7.84 o                         
   2  22   2         37.21         37.73         4.42 o                         
   3  22   2          3.55          4.93         2.11 o                         
   4  22   2          1.41          6.93         3.66 o                         
   1  23   2        342.57        365.44        13.44 o                         
   2  23   2        233.04        239.11         9.31 o                         
   3  23   2        106.94        113.71         6.49 o                         
   0  24   2        146.71        160.68        10.82 o                         
   1  24   2        101.54        107.87         7.75 o                         
   1   1   3        764.30        775.13         6.87 o                         
   2   1   3         25.96         28.56         1.48 o                         
   3   1   3         58.91         55.96         1.51 o                         
   4   1   3       1561.30       1891.25        15.46 o                         
   5   1   3        567.30        611.62         6.89 o                         
   6   1   3        304.93        295.78         5.62 o                         
   7   1   3          0.16          2.14         1.86 o                         
   8   1   3        134.91        137.09         4.85 o                         
   9   1   3         26.16         32.98         4.51 o                         
   0   2   3      16639.75      18509.95       192.64 o                         
   1   2   3       5130.14       5649.79        40.19 o                         
   2   2   3        742.72        806.16         7.74 o                         
   3   2   3       2109.14       2286.81        17.25 o                         
   4   2   3        390.76        399.78         5.03 o                         
   5   2   3         29.91         24.98         1.56 o                         
   6   2   3         65.86         60.41         2.70 o                         
   7   2   3        151.55        140.52         4.66 o                         
   8   2   3        159.08        138.21         5.00 o                         
   9   2   3          4.65         10.99         3.13 o                         
   1   3   3      41657.29      43196.72       300.18 o                         
   2   3   3       1849.66       2111.00        16.43 o                         
   3   3   3         23.41         22.98         1.25 o                         
   4   3   3         75.44         72.39         2.26 o                         
   5   3   3         89.91         79.10         2.67 o                         
   6   3   3        455.12        448.26         7.18 o                         
   7   3   3          1.55         -0.61         1.37 o                         
   8   3   3         15.72         17.60         2.97 o                         
   9   3   3          1.39          6.62         2.92 o                         
   0   4   3          0.70          2.31         0.65 o                         
   1   4   3      18348.44      18894.62       156.00 o                         
   2   4   3       1151.94       1170.01        10.05 o                         
   3   4   3       2589.14       2984.12        23.31 o                         
   4   4   3        449.87        487.34         8.15 o                         
   5   4   3        439.48        460.36         6.69 o                         
   6   4   3       1349.40       1336.01        14.37 o                         
   7   4   3         17.20         10.90         1.78 o                         
   8   4   3        209.66        205.73         6.90 o                         
   9   4   3         97.60        110.43         5.99 o                         
   1   5   3         70.24         48.84         1.37 o                         
   2   5   3       2577.74       2684.74        20.64 o                         
   3   5   3        112.02         80.24         2.06 o                         
   4   5   3        389.45        379.42         5.44 o                         
   5   5   3          1.28          1.46         1.05 o                         
   6   5   3        302.53        330.31         5.77 o                         
   7   5   3        628.45        670.59        11.40 o                         
   8   5   3          5.88          4.75         2.27 o                         
   9   5   3          5.32          6.36         2.69 o                         
   0   6   3        231.12        221.53         3.84 o                         
   1   6   3       1279.54       1373.23        10.14 o                         
   2   6   3       1209.89       1248.93        10.25 o                         
   3   6   3        255.10        212.85         3.32 o                         
   4   6   3        652.69        705.69         7.70 o                         
   5   6   3       2909.13       2951.64        25.24 o                         
   6   6   3         29.82         21.43         2.19 o                         
   7   6   3        601.03        619.66        10.06 o                         
   8   6   3        182.87        198.89         6.99 o                         
   1   7   3       1645.72       1666.91        12.72 o                         
   2   7   3        183.18        162.24         2.55 o                         
   3   7   3        215.71        224.93         4.26 o                         
   4   7   3        204.92        229.04         4.43 o                         
   5   7   3        149.16        127.42         4.83 o                         
   6   7   3        677.32        663.33         9.99 o                         
   7   7   3          6.06          4.14         1.54 o                         
   8   7   3          0.00          0.79         1.86 o                         
   0   8   3          4.66          8.33         1.00 o                         
   1   8   3       3800.37       4051.86        28.49 o                         
   2   8   3       2065.16       2358.11        17.89 o                         
   3   8   3        129.09        121.06         2.75 o                         
   4   8   3        241.05        253.87         5.61 o                         
   5   8   3         11.93         10.44         1.63 o                         
   6   8   3          0.24          0.35         1.25 o                         
   7   8   3         20.06         20.87         2.19 o                         
   8   8   3        210.67        219.51         7.59 o                         
   1   9   3          2.26          0.95         0.60 o                         
   2   9   3         48.87         53.81         2.49 o                         
   3   9   3        834.21        864.55         9.48 o                         
   4   9   3        116.70        105.31         3.31 o                         
   5   9   3        201.23        171.51         5.00 o                         
   6   9   3         14.65          8.98         1.67 o                         
   7   9   3          2.73          6.45         2.19 o                         
   8   9   3        291.00        332.35         9.39 o                         
   0  10   3        101.41        144.28         3.62 o                         
   1  10   3        263.65        236.89         3.51 o                         
   2  10   3        765.76        738.84        12.16 o                         
   3  10   3        240.69        261.44         6.94 o                         
   4  10   3         55.70         39.51         2.29 o                         
   5  10   3        329.09        343.64         6.80 o                         
   6  10   3        164.01        153.34         4.61 o                         
   7  10   3        220.70        245.50         6.94 o                         
   8  10   3         79.21         80.95         4.67 o                         
   1  11   3        143.23        120.89         3.06 o                         
   2  11   3         24.32         26.57         1.83 o                         
   3  11   3        419.30        404.33         6.90 o                         
   4  11   3          1.48         -1.13         1.13 o                         
   5  11   3        237.64        193.45         5.01 o                         
   6  11   3          2.51          3.88         1.33 o                         
   7  11   3         36.63         28.95         2.69 o                         
   8  11   3         65.14         56.74         4.25 o                         
   0  12   3       3482.89       3816.64        39.30 o                         
   1  12   3        169.69        143.83         2.82 o                         
   2  12   3        173.00        158.30         4.72 o                         
   3  12   3          0.14          0.42         1.11 o                         
   4  12   3        169.97        149.23         4.18 o                         
   5  12   3        374.29        321.53         6.68 o                         
   6  12   3         14.25         15.69         2.31 o                         
   7  12   3         30.73         30.09         2.93 o                         
   8  12   3         41.27         42.21         3.90 o                         
   1  13   3          3.48          7.69         1.43 o                         
   2  13   3        368.21        378.16         6.37 o                         
   3  13   3        777.40        749.77        10.18 o                         
   4  13   3        387.53        343.42         6.69 o                         
   5  13   3        714.96        700.43        10.69 o                         
   6  13   3        320.71        290.80         7.43 o                         
   7  13   3        250.23        270.61         7.52 o                         
   0  14   3        104.04         98.42         3.45 o                         
   1  14   3        123.38        119.41         3.68 o                         
   2  14   3        265.84        236.94         5.09 o                         
   3  14   3        415.32        354.35         6.69 o                         
   4  14   3        479.46        458.44         8.80 o                         
   5  14   3        102.38         99.85         3.79 o                         
   6  14   3          5.67          2.46         1.86 o                         
   7  14   3          0.87          1.92         1.55 o                         
   1  15   3        658.87        605.69         9.10 o                         
   2  15   3         55.65         48.18         2.80 o                         
   3  15   3         16.09         15.09         1.79 o                         
   4  15   3         26.42         22.68         2.16 o                         
   5  15   3         25.56         23.82         2.33 o                         
   6  15   3          2.17          2.84         1.93 o                         
   7  15   3          1.59          4.05         1.61 o                         
   0  16   3        345.57        362.85        10.73 o                         
   1  16   3        378.46        350.81         7.18 o                         
   2  16   3        677.77        677.34        10.43 o                         
   3  16   3        279.13        266.72         5.95 o                         
   4  16   3          5.89          7.17         1.66 o                         
   5  16   3        112.11        121.11         4.76 o                         
   6  16   3         90.08        104.78         4.64 o                         
   1  17   3          4.86          3.08         1.81 o                         
   2  17   3         51.35         46.56         2.87 o                         
   3  17   3         43.01         49.64         3.02 o                         
   4  17   3          0.04         -1.23         1.23 o                         
   5  17   3         63.67         76.70         3.88 o                         
   6  17   3        118.31        115.80         4.93 o                         
   0  18   3       1852.43       1904.42        63.39 o                         
   1  18   3          1.94         -1.48         1.64 o                         
   2  18   3         97.56         90.90         4.70 o                         
   3  18   3         63.16         75.68         3.64 o                         
   4  18   3        145.71        154.67         4.89 o                         
   5  18   3        161.78        141.28         5.30 o                         
   6  18   3         63.95         65.40         3.92 o                         
   1  19   3         32.86         27.77         3.19 o                         
   2  19   3         61.77         47.83         3.69 o                         
   3  19   3        144.65        136.04         4.81 o                         
   4  19   3         90.12         84.64         4.00 o                         
   5  19   3          4.19          4.38         2.10 o                         
   0  20   3        260.99        286.90        17.19 o                         
   1  20   3         36.35         27.11         3.24 o                         
   2  20   3          9.19          7.95         2.27 o                         
   3  20   3         10.93          9.49         2.56 o                         
   4  20   3         22.10         21.32         4.40 o                         
   5  20   3         13.62         16.82         2.56 o                         
   1  21   3          3.52          6.38         2.48 o                         
   2  21   3          3.39          2.64         1.94 o                         
   3  21   3         14.34         11.41         3.05 o                         
   4  21   3        112.43        117.99        10.78 o                         
   0  22   3          2.89          1.88         3.42 o                         
   1  22   3         81.09         93.15         5.76 o                         
   2  22   3         67.11         62.95         4.61 o                         
   3  22   3          8.04          5.52         2.25 o                         
   1  23   3          0.54          5.34         2.32 o                         
   2  23   3          4.25          4.93         2.27 o                         
   3  23   3          0.13         -0.87         2.77 o                         
   0  24   3         18.55         19.65         4.51 o                         
   1  24   3         32.60         59.34         4.63 o                         
   0   0   4      52620.18      51296.06      2482.04 o                         
   1   0   4         59.33         60.08         1.82 o                         
   2   0   4          0.08         -0.50         0.50 o                         
   3   0   4       5377.35       5711.05        64.96 o                         
   4   0   4        254.95        269.13         5.57 o                         
   5   0   4         74.52         71.63         2.97 o                         
   6   0   4         41.15         37.58         4.72 o                         
   7   0   4        629.79        618.40        14.35 o                         
   8   0   4         17.02         24.98         4.52 o                         
   9   0   4          1.90          2.69         3.10 o                         
   1   1   4          8.02          3.40         0.58 o                         
   2   1   4        489.96        573.70         5.96 o                         
   3   1   4       3313.15       3681.36        26.93 o                         
   4   1   4       1907.63       2079.52        16.66 o                         
   5   1   4         92.96         91.97         2.66 o                         
   6   1   4        171.25        176.07         6.42 o                         
   7   1   4         23.27         20.58         2.46 o                         
   8   1   4         21.20         17.93         2.67 o                         
   9   1   4         18.30         18.24         3.88 o                         
   0   2   4        155.73         98.60         2.24 o                         
   1   2   4      12658.93      13905.54       109.67 o                         
   2   2   4       1162.37       1171.69         9.93 o                         
   3   2   4       5535.14       6246.74        43.23 o                         
   4   2   4        928.25       1025.67         9.54 o                         
   5   2   4        146.47        123.42         3.22 o                         
   6   2   4         46.89         48.22         2.51 o                         
   7   2   4          2.01          4.00         1.78 o                         
   8   2   4          5.09          2.07         1.93 o                         
   9   2   4         19.15         28.04         4.26 o                         
   1   3   4      28669.43      30351.82       236.70 o                         
   2   3   4         27.33         15.68         0.90 o                         
   3   3   4        598.32        610.91         6.67 o                         
   4   3   4         55.73         47.17         1.60 o                         
   5   3   4        188.94        175.31         3.90 o                         
   6   3   4       1953.81       1988.13        19.05 o                         
   7   3   4          9.24          7.79         1.80 o                         
   8   3   4        525.71        582.17        11.31 o                         
   9   3   4          1.81          1.88         3.00 o                         
   0   4   4       7496.70       7698.03        81.38 o                         
   1   4   4        318.61        307.01         3.54 o                         
   2   4   4        355.49        289.45         3.63 o                         
   3   4   4       1938.87       2027.92        18.02 o                         
   4   4   4        243.53        297.36         4.09 o                         
   5   4   4        114.45        107.82         2.87 o                         
   6   4   4         14.59         15.43         1.85 o                         
   7   4   4         17.64         17.06         1.96 o                         
   8   4   4          5.94          8.87         2.18 o                         
   9   4   4         30.18         34.32         4.76 o                         
   1   5   4        987.22        951.65         8.14 o                         
   2   5   4       8995.37      10385.91        73.32 o                         
   3   5   4          1.60          2.04         0.84 o                         
   4   5   4        181.11        154.41         3.28 o                         
   5   5   4        815.04        837.11        13.57 o                         
   6   5   4         38.33         30.78         2.29 o                         
   7   5   4        173.58        170.44         6.07 o                         
   8   5   4        623.67        700.47        14.42 o                         
   9   5   4          2.35          5.07         2.95 o                         
   0   6   4        410.94        394.29         5.76 o                         
   1   6   4        370.40        299.74         3.33 o                         
   2   6   4        151.22        138.82         3.03 o                         
   3   6   4        386.67        420.61         5.31 o                         
   4   6   4        671.92        727.11         8.30 o                         
   5   6   4        113.42        107.39         3.07 o                         
   6   6   4        242.08        222.05         5.35 o                         
   7   6   4         38.90         44.37         3.69 o                         
   8   6   4          1.60          2.74         2.02 o                         
   1   7   4        525.61        578.41         5.46 o                         
   2   7   4        245.66        285.70         3.72 o                         
   3   7   4        321.48        314.35         4.30 o                         
   4   7   4        235.55        189.14         3.83 o                         
   5   7   4        734.11        630.28         8.41 o                         
   6   7   4        204.84        198.49         5.14 o                         
   7   7   4         36.70         30.93         2.87 o                         
   8   7   4         47.40         48.48         4.02 o                         
   0   8   4          0.11          0.97         0.72 o                         
   1   8   4         42.21         41.25         1.23 o                         
   2   8   4       5107.60       5560.41        38.82 o                         
   3   8   4        240.79        241.86         3.65 o                         
   4   8   4        902.05        885.16         9.11 o                         
   5   8   4       2277.37       2371.35        23.07 o                         
   6   8   4          2.11          1.34         1.28 o                         
   7   8   4        274.05        265.70         6.95 o                         
   8   8   4         42.28         38.69         3.63 o                         
   1   9   4        517.15        521.60         6.82 o                         
   2   9   4        176.88        189.41         3.58 o                         
   3   9   4        586.13        617.05         8.79 o                         
   4   9   4         39.02         37.43         2.24 o                         
   5   9   4        519.53        442.99         7.57 o                         
   6   9   4         14.89          6.51         1.69 o                         
   7   9   4        101.39        123.87         8.07 o                         
   8   9   4        402.00        388.68        10.24 o                         
   0  10   4        975.56       1009.71        12.75 o                         
   1  10   4       1466.95       1491.54        11.72 o                         
   2  10   4       1326.28       1353.63        13.27 o                         
   3  10   4        206.98        176.13         4.37 o                         
   4  10   4         36.34         35.14         2.32 o                         
   5  10   4        745.80        646.78         9.69 o                         
   6  10   4          4.45          1.68         1.49 o                         
   7  10   4         20.40         29.50         2.85 o                         
   8  10   4        287.92        333.91         9.67 o                         
   1  11   4         22.12         13.69         0.99 o                         
   2  11   4        156.75        162.63         3.81 o                         
   3  11   4         67.67         64.06         2.60 o                         
   4  11   4          7.20         13.33         1.66 o                         
   5  11   4          5.17          6.94         1.51 o                         
   6  11   4          0.97          0.90         1.39 o                         
   7  11   4         42.19         41.41         3.27 o                         
   8  11   4         50.61         54.25         5.09 o                         
   0  12   4        626.80        610.03         9.34 o                         
   1  12   4          2.94          6.97         0.89 o                         
   2  12   4        305.15        320.87         6.05 o                         
   3  12   4         61.29         47.17         2.48 o                         
   4  12   4        698.56        698.28         9.96 o                         
   5  12   4          1.84          2.16         1.45 o                         
   6  12   4        548.42        589.38        10.99 o                         
   7  12   4         21.17         12.35         2.13 o                         
   8  12   4          3.56          5.26         2.03 o                         
   1  13   4        121.82        115.88         3.12 o                         
   2  13   4          0.03         -0.77         1.07 o                         
   3  13   4       1252.49       1297.63        14.65 o                         
   4  13   4          0.05          0.55         1.12 o                         
   5  13   4         21.31         14.34         2.06 o                         
   6  13   4         18.97         18.21         2.42 o                         
   7  13   4        130.17        147.59         5.48 o                         
   0  14   4         28.67         28.49         2.26 o                         
   1  14   4        268.46        254.59         5.38 o                         
   2  14   4        770.39        742.03        10.58 o                         
   3  14   4          1.03          2.18         1.45 o                         
   4  14   4        296.39        269.79         6.03 o                         
   5  14   4         80.02         81.61         3.82 o                         
   6  14   4         84.95         87.76         4.20 o                         
   7  14   4         12.32         13.28         2.13 o                         
   1  15   4         69.47         66.83         2.94 o                         
   2  15   4        416.76        397.72         7.45 o                         
   3  15   4        367.56        325.08         6.45 o                         
   4  15   4          0.70          6.25         1.52 o                         
   5  15   4         53.27         43.40         3.15 o                         
   6  15   4         52.34         62.83         3.69 o                         
   7  15   4         58.29         62.05         3.75 o                         
   0  16   4        160.35        163.66         9.16 o                         
   1  16   4        498.97        475.82         8.06 o                         
   2  16   4          0.66          1.45         1.43 o                         
   3  16   4          0.43          2.79         1.40 o                         
   4  16   4        112.95         93.83         3.75 o                         
   5  16   4          0.03          0.09         1.31 o                         
   6  16   4        170.92        141.20         5.41 o                         
   1  17   4         57.66         49.16         3.63 o                         
   2  17   4         83.27         86.91         3.49 o                         
   3  17   4          0.54          1.86         1.38 o                         
   4  17   4        233.22        216.06         6.08 o                         
   5  17   4          4.47          2.07         1.53 o                         
   6  17   4        234.49        259.91         7.51 o                         
   0  18   4        957.73        944.78        25.26 o                         
   1  18   4        449.57        443.56        11.36 o                         
   2  18   4         67.83         66.22         3.61 o                         
   3  18   4        335.84        322.80         7.43 o                         
   4  18   4         42.87         41.11         3.65 o                         
   5  18   4          0.01          2.44         1.49 o                         
   6  18   4        288.80        328.26         8.58 o                         
   1  19   4        120.25        113.18         5.19 o                         
   2  19   4         37.04         35.21         3.74 o                         
   3  19   4        224.31        240.82         7.94 o                         
   4  19   4         30.73         40.81         3.44 o                         
   5  19   4          0.72          0.68         2.48 o                         
   0  20   4        110.60        109.96         8.33 o                         
   1  20   4         80.63         62.79         4.06 o                         
   2  20   4        363.94        383.30        10.02 o                         
   3  20   4         49.82         63.52         4.32 o                         
   4  20   4        265.94        305.91         8.58 o                         
   5  20   4         37.74         54.12         3.71 o                         
   1  21   4        111.52        101.35         5.83 o                         
   2  21   4         34.07         47.07         5.35 o                         
   3  21   4         35.41         62.55         5.27 o                         
   4  21   4          2.67          1.30         2.45 o                         
   0  22   4         37.71         38.08         6.26 o                         
   1  22   4         43.19         54.46         4.54 o                         
   2  22   4        235.50        248.08         8.30 o                         
   3  22   4          1.46          2.16         2.52 o                         
   1  23   4        189.97        197.42         8.38 o                         
   2  23   4         35.50         44.78         3.81 o                         
   0  24   4         84.53         93.70         8.16 o                         
   1  24   4          0.05         -1.80         1.80 o                         
   1   1   5       4314.53       4902.24        43.20 o                         
   2   1   5         90.15        117.91         2.19 o                         
   3   1   5         98.51         69.76         1.61 o                         
   4   1   5         10.10          8.96         0.94 o                         
   5   1   5         30.88         25.84         1.63 o                         
   6   1   5          5.23          1.14         1.50 o                         
   7   1   5         40.31         44.31         3.16 o                         
   8   1   5         79.61         81.41         4.31 o                         
   9   1   5          0.55          4.61         2.96 o                         
   0   2   5       7001.90       6947.81        73.60 o                         
   1   2   5      13662.57      14711.19       116.05 o                         
   2   2   5       1434.21       1538.95        13.43 o                         
   3   2   5        980.67        969.43         9.28 o                         
   4   2   5        697.05        759.10         7.66 o                         
   5   2   5        204.03        225.43         4.39 o                         
   6   2   5        259.72        241.18         5.59 o                         
   7   2   5        131.46        120.93         4.14 o                         
   8   2   5        317.49        327.34         8.84 o                         
   9   2   5         81.92         69.86         6.51 o                         
   1   3   5        403.86        429.91         5.26 o                         
   2   3   5        767.47        821.83         8.11 o                         
   3   3   5         84.62        124.16         2.54 o                         
   4   3   5         35.87         31.84         1.76 o                         
   5   3   5        103.13        127.85         3.33 o                         
   6   3   5         11.62         13.08         1.97 o                         
   7   3   5        271.06        268.60         6.86 o                         
   8   3   5         49.45         50.42         4.25 o                         
   9   3   5        346.38        423.81        13.80 o                         
   0   4   5       5232.70       4903.04        52.91 o                         
   1   4   5         32.06         24.65         1.09 o                         
   2   4   5        156.63        194.65         2.97 o                         
   3   4   5         97.27         88.64         2.45 o                         
   4   4   5          5.19          3.65         1.30 o                         
   5   4   5          3.80          3.15         1.12 o                         
   6   4   5          5.95          9.00         1.56 o                         
   7   4   5        104.28        102.33         4.78 o                         
   8   4   5        101.08        101.62         4.99 o                         
   9   4   5         36.34         38.79         5.17 o                         
   1   5   5       3801.74       4334.97        32.69 o                         
   2   5   5       3953.72       4415.78        34.75 o                         
   3   5   5       2959.93       3395.49        26.38 o                         
   4   5   5        240.08        214.07         3.92 o                         
   5   5   5        368.39        359.41         5.97 o                         
   6   5   5        649.26        642.17         8.87 o                         
   7   5   5         27.65         30.60         3.08 o                         
   8   5   5         29.72         33.12         3.41 o                         
   0   6   5       3371.04       3333.42        33.39 o                         
   1   6   5        178.33        143.17         3.22 o                         
   2   6   5         15.30         17.28         1.10 o                         
   3   6   5        144.95        163.79         3.03 o                         
   4   6   5          6.35          7.88         1.10 o                         
   5   6   5         16.30          8.32         1.43 o                         
   6   6   5        214.12        233.23         6.80 o                         
   7   6   5          0.24         -0.77         1.84 o                         
   8   6   5          1.53          5.05         2.24 o                         
   1   7   5        166.97        155.26         2.46 o                         
   2   7   5       5899.56       6529.03        53.40 o                         
   3   7   5         25.64         20.61         1.30 o                         
   4   7   5         30.26         26.88         1.58 o                         
   5   7   5        224.23        171.04         4.16 o                         
   6   7   5       1841.22       1757.57        20.73 o                         
   7   7   5        100.29         85.29         4.59 o                         
   8   7   5          4.70          7.05         2.24 o                         
   0   8   5       1970.09       2048.33        28.94 o                         
   1   8   5       1247.73       1384.85        11.29 o                         
   2   8   5        152.64        141.80         2.83 o                         
   3   8   5       1078.37       1132.90        10.56 o                         
   4   8   5         22.52         20.23         1.49 o                         
   5   8   5          0.87          1.61         1.47 o                         
   6   8   5        270.14        226.35         6.18 o                         
   7   8   5         52.22         46.23         3.17 o                         
   8   8   5          1.41         -0.17         1.91 o                         
   1   9   5        898.77        940.54         8.50 o                         
   2   9   5        748.09        597.44         8.02 o                         
   3   9   5         37.25         41.97         1.62 o                         
   4   9   5        851.22        872.25        10.86 o                         
   5   9   5        825.46        835.66        12.00 o                         
   6   9   5          1.88          0.24         1.24 o                         
   7   9   5         44.81         40.10         3.15 o                         
   8   9   5         12.00         11.21         2.72 o                         
   0  10   5        504.19        502.82         7.91 o                         
   1  10   5        395.47        403.19         4.79 o                         
   2  10   5        158.47        155.68         3.46 o                         
   3  10   5        184.51        194.76         4.30 o                         
   4  10   5       1616.34       1611.25        22.51 o                         
   5  10   5         61.93         49.23         2.59 o                         
   6  10   5        102.22         98.48         4.58 o                         
   7  10   5          8.17         14.02         2.24 o                         
   8  10   5         66.61         81.53         4.87 o                         
   1  11   5        315.54        313.12         4.21 o                         
   2  11   5        618.43        605.22         7.67 o                         
   3  11   5        245.04        215.18         4.68 o                         
   4  11   5         99.82         85.21         3.16 o                         
   5  11   5        124.61        111.94         4.24 o                         
   6  11   5          8.68          7.61         1.72 o                         
   7  11   5        104.10         81.83         4.04 o                         
   8  11   5        246.15        305.60         9.35 o                         
   0  12   5       1418.65       1488.22        18.02 o                         
   1  12   5         37.96         39.48         1.53 o                         
   2  12   5       1199.82       1232.55        19.54 o                         
   3  12   5         16.42         21.90         1.96 o                         
   4  12   5        192.37        183.61         4.70 o                         
   5  12   5        127.40        160.80         5.16 o                         
   6  12   5          3.17          3.76         1.57 o                         
   7  12   5         92.88        103.03         4.59 o                         
   1  13   5         87.66         84.27         2.74 o                         
   2  13   5        596.16        619.78         9.25 o                         
   3  13   5         36.46         32.52         2.56 o                         
   4  13   5         27.92         22.82         2.13 o                         
   5  13   5         47.73         47.47         3.12 o                         
   6  13   5         84.33         78.18         3.91 o                         
   7  13   5         40.16         26.78         2.70 o                         
   0  14   5        228.75        232.16         5.51 o                         
   1  14   5        689.79        699.45         9.04 o                         
   2  14   5          4.40          2.01         1.29 o                         
   3  14   5        839.32        851.01        12.08 o                         
   4  14   5         91.44         76.09         3.23 o                         
   5  14   5        215.88        223.38         6.32 o                         
   6  14   5          0.02          1.28         1.64 o                         
   7  14   5          0.95          0.97         1.47 o                         
   1  15   5        933.22        891.82        11.72 o                         
   2  15   5        267.77        275.66         7.27 o                         
   3  15   5        111.90         80.18         3.49 o                         
   4  15   5         39.40         36.41         3.18 o                         
   5  15   5         78.19         53.80         3.26 o                         
   6  15   5        187.00        211.65         6.52 o                         
   7  15   5          7.29         14.61         2.22 o                         
   0  16   5          4.60          5.73         2.13 o                         
   1  16   5         89.97         82.81         3.91 o                         
   2  16   5        132.09        128.54         5.82 o                         
   3  16   5          0.01          1.11         1.48 o                         
   4  16   5         70.01         70.14         4.05 o                         
   5  16   5        109.16        113.09         4.69 o                         
   6  16   5         98.34         97.90         4.51 o                         
   1  17   5        125.14        111.53         6.05 o                         
   2  17   5       1219.91       1244.22        15.82 o                         
   3  17   5        373.59        399.39         7.65 o                         
   4  17   5         25.02         19.80         2.66 o                         
   5  17   5         11.41          9.17         2.23 o                         
   6  17   5        332.25        369.71        10.00 o                         
   0  18   5         11.30         19.17         3.61 o                         
   1  18   5         28.31         41.58         3.59 o                         
   2  18   5         13.19         14.23         2.21 o                         
   3  18   5          0.62         -0.30         1.49 o                         
   4  18   5        271.96        259.09         7.65 o                         
   5  18   5         37.86         36.63         3.64 o                         
   6  18   5         26.29         34.68         3.43 o                         
   1  19   5        156.02        175.80         6.38 o                         
   2  19   5        486.61        479.52        10.99 o                         
   3  19   5          0.60          4.57         2.12 o                         
   4  19   5        144.20        149.58         5.38 o                         
   5  19   5         36.23         35.83         3.43 o                         
   0  20   5       1461.73       1530.80        39.49 o                         
   1  20   5         57.44         54.76         3.93 o                         
   2  20   5         41.30         34.51         3.45 o                         
   3  20   5         25.60         25.28         3.66 o                         
   4  20   5         25.13         30.48         3.22 o                         
   5  20   5         19.00         13.40         2.34 o                         
   1  21   5         71.56         81.33         5.35 o                         
   2  21   5         17.42         20.65         2.98 o                         
   3  21   5          9.31          2.07         2.45 o                         
   4  21   5         54.64         63.22         5.28 o                         
   0  22   5          0.98         -0.61         2.83 o                         
   1  22   5         25.27         28.94         3.96 o                         
   2  22   5         11.39          7.35         2.59 o                         
   3  22   5        156.73        175.06         8.18 o                         
   1  23   5          3.37          1.02         2.70 o                         
   2  23   5         36.61         27.20         3.76 o                         
   0  24   5         25.88         19.56         4.74 o                         
   0   0   6       9984.62      10773.95       159.93 o                         
   1   0   6       5965.80       6106.38        65.54 o                         
   2   0   6       1265.31       1351.54        17.11 o                         
   3   0   6       5691.61       6443.85        63.65 o                         
   4   0   6        958.91        946.66        13.61 o                         
   5   0   6        222.14        201.27         6.63 o                         
   6   0   6         22.75         28.12         3.41 o                         
   7   0   6        391.38        396.78        11.33 o                         
   8   0   6          2.49          0.61         2.92 o                         
   9   0   6        285.83        335.86        13.44 o                         
   1   1   6       1626.91       1552.85        14.17 o                         
   2   1   6        332.73        311.61         4.07 o                         
   3   1   6       3796.54       4218.70        34.02 o                         
   4   1   6         75.75         90.79         2.31 o                         
   5   1   6         73.93         80.44         2.53 o                         
   6   1   6        139.12        127.71         3.85 o                         
   7   1   6         93.89         94.27         4.15 o                         
   8   1   6         35.86         34.82         3.37 o                         
   9   1   6         90.14         95.45         6.41 o                         
   0   2   6         68.39         82.12         2.22 o                         
   1   2   6       7287.51       7898.45        63.55 o                         
   2   2   6         37.57         34.86         1.21 o                         
   3   2   6       1172.08       1363.50        13.00 o                         
   4   2   6        362.24        404.30         5.55 o                         
   5   2   6         65.67         52.73         2.26 o                         
   6   2   6       1254.96       1287.78        17.44 o                         
   7   2   6        178.34        180.00         5.65 o                         
   8   2   6         19.17         15.90         2.51 o                         
   9   2   6         80.77        103.85         6.41 o                         
   1   3   6       1301.86       1396.60        13.10 o                         
   2   3   6       2270.89       2532.31        20.93 o                         
   3   3   6        169.37        173.76         3.16 o                         
   4   3   6        897.46        971.10        10.07 o                         
   5   3   6         72.96         64.16         3.07 o                         
   6   3   6       1093.90       1095.89        13.48 o                         
   7   3   6        124.82        115.77         5.19 o                         
   8   3   6          4.84          5.58         3.15 o                         
   9   3   6         39.38         42.43         4.50 o                         
   0   4   6        857.11        844.40        11.33 o                         
   1   4   6       3193.29       3310.39        26.22 o                         
   2   4   6       3330.23       3580.77        28.97 o                         
   3   4   6        133.77        173.99         3.29 o                         
   4   4   6       1368.06       1379.36        15.25 o                         
   5   4   6        713.28        705.53         8.75 o                         
   6   4   6         15.43         17.90         2.34 o                         
   7   4   6         13.54         13.96         2.49 o                         
   8   4   6        121.46        110.62         5.36 o                         
   1   5   6        398.63        366.71         4.55 o                         
   2   5   6        320.54        307.42         4.79 o                         
   3   5   6        714.21        721.50         7.67 o                         
   4   5   6         81.65         81.93         2.41 o                         
   5   5   6       1722.24       1886.01        22.97 o                         
   6   5   6        443.71        435.29         8.83 o                         
   7   5   6         10.71          4.05         2.43 o                         
   8   5   6          1.52          1.22         2.24 o                         
   0   6   6       2714.61       3182.85        45.44 o                         
   1   6   6         77.45         48.19         1.36 o                         
   2   6   6       6776.28       7680.12        58.72 o                         
   3   6   6        177.72        159.57         3.08 o                         
   4   6   6         48.45         70.63         2.27 o                         
   5   6   6       2244.84       2273.69        20.36 o                         
   6   6   6        699.55        623.07        11.51 o                         
   7   6   6        189.66        169.08         6.13 o                         
   8   6   6         35.77         50.18         4.42 o                         
   1   7   6        284.94        278.46         3.71 o                         
   2   7   6       7079.67       7323.19        56.36 o                         
   3   7   6        711.07        718.12         8.20 o                         
   4   7   6        196.69        205.88         3.95 o                         
   5   7   6       1695.28       1704.62        20.39 o                         
   6   7   6         37.87         38.75         2.89 o                         
   7   7   6         27.65         29.89         3.25 o                         
   8   7   6          8.67         14.59         2.51 o                         
   0   8   6        131.69        257.23         5.58 o                         
   1   8   6       2887.18       3380.94        24.49 o                         
   2   8   6       1480.03       1599.52        13.95 o                         
   3   8   6       2056.23       2141.67        19.35 o                         
   4   8   6        368.71        375.56         5.36 o                         
   5   8   6         16.92         21.67         2.26 o                         
   6   8   6          4.40          2.25         1.47 o                         
   7   8   6         16.59         17.05         2.79 o                         
   8   8   6         76.01         88.04         4.92 o                         
   1   9   6        777.53        828.31         7.82 o                         
   2   9   6        795.43        762.83         8.07 o                         
   3   9   6         70.37         86.29         2.74 o                         
   4   9   6         47.60         42.32         2.68 o                         
   5   9   6         42.15         41.93         2.70 o                         
   6   9   6         17.66         20.21         2.33 o                         
   7   9   6         67.24         65.34         4.33 o                         
   8   9   6         54.46         64.23         6.61 o                         
   0  10   6         45.81         52.44         2.28 o                         
   1  10   6        378.74        383.11         4.75 o                         
   2  10   6        301.75        286.76         4.33 o                         
   3  10   6          1.08          2.27         1.17 o                         
   4  10   6        703.25        635.07         9.09 o                         
   5  10   6         31.69         22.77         2.33 o                         
   6  10   6          0.01          1.41         1.36 o                         
   7  10   6        177.99        199.50         6.24 o                         
   8  10   6          8.47         13.34         2.59 o                         
   1  11   6        267.19        289.17         4.19 o                         
   2  11   6         23.62         28.26         1.69 o                         
   3  11   6          0.04          0.01         1.19 o                         
   4  11   6        702.32        648.09         9.37 o                         
   5  11   6        244.08        229.60         6.12 o                         
   6  11   6        229.69        222.82         6.29 o                         
   7  11   6        106.12         99.05         4.40 o                         
   8  11   6          3.97          1.41         2.07 o                         
   0  12   6        624.77        600.66         9.42 o                         
   1  12   6        422.13        400.40         5.14 o                         
   2  12   6        380.66        332.38         6.21 o                         
   3  12   6         73.46         65.99         3.08 o                         
   4  12   6        198.80        179.88         5.23 o                         
   5  12   6        100.00        102.71         4.15 o                         
   6  12   6        291.29        271.20         7.10 o                         
   7  12   6         10.04         12.76         2.04 o                         
   1  13   6       1379.18       1402.31        13.35 o                         
   2  13   6        589.12        519.97         8.33 o                         
   3  13   6        462.88        428.72         8.24 o                         
   4  13   6        178.42        169.17         5.62 o                         
   5  13   6        303.04        291.53         7.19 o                         
   6  13   6        215.87        208.03         6.34 o                         
   7  13   6          4.41          9.03         1.82 o                         
   0  14   6       1845.17       1917.64        30.92 o                         
   1  14   6          7.29          2.80         1.37 o                         
   2  14   6        145.46        142.10         4.25 o                         
   3  14   6          0.13         -0.48         1.13 o                         
   4  14   6          8.30          9.59         2.03 o                         
   5  14   6         79.44         78.32         3.85 o                         
   6  14   6         64.88         56.86         3.40 o                         
   7  14   6         39.08         37.07         3.27 o                         
   1  15   6       1310.62       1338.90        14.47 o                         
   2  15   6         78.89         66.47         3.15 o                         
   3  15   6        448.35        432.55         8.23 o                         
   4  15   6         19.11         28.35         3.00 o                         
   5  15   6        220.29        206.22         6.78 o                         
   6  15   6          5.95          7.06         2.05 o                         
   7  15   6          4.44          5.31         1.76 o                         
   0  16   6        273.21        262.05         8.88 o                         
   1  16   6         26.16         36.82         2.77 o                         
   2  16   6        444.55        436.65         8.80 o                         
   3  16   6       1036.75       1115.49        14.96 o                         
   4  16   6        115.42        105.04         4.89 o                         
   5  16   6         33.26         30.62         3.14 o                         
   6  16   6         31.89         29.06         3.24 o                         
   1  17   6        367.46        366.68         8.89 o                         
   2  17   6        199.93        172.46         5.09 o                         
   3  17   6         13.17          9.64         2.15 o                         
   4  17   6          9.25         12.62         2.12 o                         
   5  17   6          9.60          7.91         2.18 o                         
   6  17   6          5.11          4.80         3.28 o                         
   0  18   6        190.50        185.80         8.05 o                         
   1  18   6        789.94        791.73        14.30 o                         
   2  18   6        432.72        393.57         9.66 o                         
   3  18   6         79.82         88.12         4.32 o                         
   4  18   6          5.87          1.80         1.92 o                         
   5  18   6         29.70         32.25         3.51 o                         
   1  19   6         46.61         38.95         3.64 o                         
   2  19   6          2.61         -0.35         1.81 o                         
   3  19   6         99.50         93.65         5.12 o                         
   4  19   6        178.50        176.56         6.46 o                         
   5  19   6          5.51         17.49         2.77 o                         
   0  20   6        127.46        123.66         8.92 o                         
   1  20   6         31.84         31.54         3.50 o                         
   2  20   6        413.69        446.15        10.80 o                         
   3  20   6        167.98        212.18         8.71 o                         
   4  20   6         10.05          7.25         2.20 o                         
   1  21   6         41.42         31.97         3.43 o                         
   2  21   6          5.86          7.21         2.54 o                         
   3  21   6          0.16         -0.68         2.91 o                         
   4  21   6          3.70          3.70         2.81 o                         
   0  22   6        206.74        218.62        12.34 o                         
   1  22   6          0.33         -0.87         2.65 o                         
   2  22   6          0.66          0.90         2.34 o                         
   3  22   6         25.43         24.33         3.87 o                         
   1  23   6         30.09         30.27         4.28 o                         
   2  23   6        229.44        232.00         9.38 o                         
   1   1   7         42.89         47.85         1.38 o                         
   2   1   7         18.07         12.44         0.90 o                         
   3   1   7          2.33          2.90         0.73 o                         
   4   1   7          0.47          0.86         1.17 o                         
   5   1   7       1617.34       1632.18        15.97 o                         
   6   1   7        314.71        319.59         6.96 o                         
   7   1   7         13.57         11.91         2.36 o                         
   8   1   7        173.07        182.21         6.59 o                         
   0   2   7         73.99         33.63         1.78 o                         
   1   2   7          0.18          1.30         0.50 o                         
   2   2   7       3314.88       3628.05        31.28 o                         
   3   2   7          5.97          3.07         1.07 o                         
   4   2   7          6.30         16.39         1.53 o                         
   5   2   7       1506.42       1581.58        14.51 o                         
   6   2   7          0.05         -0.43         1.42 o                         
   7   2   7          5.38          2.15         1.71 o                         
   8   2   7         42.00         38.80         3.84 o                         
   1   3   7        897.01        945.97         9.79 o                         
   2   3   7        393.97        442.41         5.99 o                         
   3   3   7        158.31        172.41         3.23 o                         
   4   3   7         17.25         26.18         1.69 o                         
   5   3   7        261.91        264.28         5.12 o                         
   6   3   7        153.29        128.47         4.26 o                         
   7   3   7        236.58        214.53         5.86 o                         
   8   3   7         11.36         14.05         3.36 o                         
   0   4   7        249.78        294.81         5.49 o                         
   1   4   7        823.94       1013.39        10.43 o                         
   2   4   7        689.74        699.99         8.10 o                         
   3   4   7       1448.59       1562.96        14.66 o                         
   4   4   7        194.32        216.74         4.03 o                         
   5   4   7         93.71         89.58         2.84 o                         
   6   4   7         17.12         21.16         2.49 o                         
   7   4   7        271.84        274.94         7.75 o                         
   8   4   7         64.95         60.51         4.60 o                         
   1   5   7        455.11        451.98         5.41 o                         
   2   5   7       1506.69       1528.21        14.73 o                         
   3   5   7          8.39         11.18         1.44 o                         
   4   5   7        359.73        342.64         7.25 o                         
   5   5   7         19.53         12.61         1.77 o                         
   6   5   7        606.47        672.94        10.89 o                         
   7   5   7        120.69         93.32         5.41 o                         
   8   5   7         48.19         49.03         3.91 o                         
   0   6   7       1063.24       1089.53        14.56 o                         
   1   6   7        879.58        869.47         8.41 o                         
   2   6   7        713.18        685.96         6.85 o                         
   3   6   7        420.04        413.30         6.32 o                         
   4   6   7        834.38        859.96        10.06 o                         
   5   6   7       1728.64       1791.54        19.21 o                         
   6   6   7         66.77         53.80         3.48 o                         
   7   6   7        144.77        126.71         6.07 o                         
   8   6   7          3.20          3.47         2.07 o                         
   1   7   7        433.75        486.85         5.48 o                         
   2   7   7       1073.90       1170.62        10.55 o                         
   3   7   7        301.87        337.37         6.70 o                         
   4   7   7        232.51        201.87         4.14 o                         
   5   7   7        473.29        411.02         9.25 o                         
   6   7   7        175.54        163.22         5.55 o                         
   7   7   7         65.14         52.06         4.01 o                         
   8   7   7         29.24         27.06         3.12 o                         
   0   8   7        623.36        695.40         9.70 o                         
   1   8   7          3.48          3.09         0.68 o                         
   2   8   7        148.95        193.75         3.17 o                         
   3   8   7       2682.89       2984.67        25.67 o                         
   4   8   7        449.81        446.21         7.24 o                         
   5   8   7        435.43        423.84         8.73 o                         
   6   8   7         39.51         45.35         3.10 o                         
   7   8   7          2.31          5.12         2.12 o                         
   8   8   7          7.45         10.89         2.66 o                         
   1   9   7        395.48        417.63         4.99 o                         
   2   9   7       1023.84       1036.04         9.47 o                         
   3   9   7       1375.13       1545.91        22.87 o                         
   4   9   7        874.50        867.18        13.18 o                         
   5   9   7         14.22          9.64         1.72 o                         
   6   9   7        325.94        300.10         7.21 o                         
   7   9   7         62.92         59.56         4.14 o                         
   8   9   7         20.32         24.96         3.28 o                         
   0  10   7          6.59          5.21         1.11 o                         
   1  10   7        149.01        163.70         2.99 o                         
   2  10   7        911.43        880.10         8.52 o                         
   3  10   7        420.86        414.72         6.35 o                         
   4  10   7         17.60         10.20         1.98 o                         
   5  10   7          0.00          0.54         1.38 o                         
   6  10   7          2.92          4.97         1.47 o                         
   7  10   7         31.51         31.50         3.52 o                         
   8  10   7         34.01         34.41         3.73 o                         
   1  11   7         16.02         10.85         1.04 o                         
   2  11   7         23.33         20.68         1.42 o                         
   3  11   7        222.50        230.94         5.28 o                         
   4  11   7        199.50        173.63         5.62 o                         
   5  11   7        568.67        519.44        10.58 o                         
   6  11   7        154.27        162.79         5.42 o                         
   7  11   7         22.76         19.04         2.52 o                         
   0  12   7        460.80        495.28        13.11 o                         
   1  12   7          4.38          8.06         1.04 o                         
   2  12   7         47.06         38.02         2.32 o                         
   3  12   7        258.63        235.76         5.44 o                         
   4  12   7         75.40         69.78         3.47 o                         
   5  12   7        262.64        233.14         6.97 o                         
   6  12   7          0.54          2.02         1.73 o                         
   7  12   7         79.28         64.03         3.98 o                         
   1  13   7        389.34        391.76         5.71 o                         
   2  13   7        818.09        737.38        10.38 o                         
   3  13   7         39.07         35.51         2.40 o                         
   4  13   7        110.19        109.59         4.31 o                         
   5  13   7        333.42        317.98         8.38 o                         
   6  13   7         48.20         28.78         3.25 o                         
   7  13   7         47.88         65.68         4.07 o                         
   0  14   7        136.72        112.05         4.75 o                         
   1  14   7        181.33        160.25         3.93 o                         
   2  14   7         17.98         14.07         1.87 o                         
   3  14   7         74.30         59.87         3.45 o                         
   4  14   7         56.78         42.82         3.08 o                         
   5  14   7         39.66         36.12         3.04 o                         
   6  14   7        123.14        118.58         5.31 o                         
   7  14   7          2.99         10.17         1.98 o                         
   1  15   7          0.29          2.06         1.28 o                         
   2  15   7         48.41         35.20         2.60 o                         
   3  15   7          1.08          2.52         1.63 o                         
   4  15   7        307.03        276.00         7.60 o                         
   5  15   7          1.92          2.45         1.53 o                         
   6  15   7         22.11         23.48         2.75 o                         
   0  16   7        126.53        122.71         6.19 o                         
   1  16   7       2797.37       2972.57        27.15 o                         
   2  16   7        155.42        174.93         5.02 o                         
   3  16   7        160.02        134.09         5.22 o                         
   4  16   7        319.60        303.70         8.15 o                         
   5  16   7         46.84         46.47         3.80 o                         
   6  16   7         43.91         72.99         4.02 o                         
   1  17   7         28.37         21.54         2.47 o                         
   2  17   7          3.30          5.75         1.56 o                         
   3  17   7        150.56        128.42         5.07 o                         
   4  17   7         87.26        109.79         5.17 o                         
   5  17   7          1.33          0.67         1.99 o                         
   6  17   7        359.76        402.42        10.52 o                         
   0  18   7         83.08         66.78         7.94 o                         
   1  18   7         19.44         22.59         2.96 o                         
   2  18   7         66.13         68.23         4.10 o                         
   3  18   7        333.26        317.94         8.25 o                         
   4  18   7        300.51        329.09         8.77 o                         
   5  18   7         32.91         37.63         3.61 o                         
   1  19   7        400.14        384.13         9.64 o                         
   2  19   7         98.02         91.33         5.63 o                         
   3  19   7        247.21        263.39         8.40 o                         
   4  19   7          0.60         -0.30         1.92 o                         
   5  19   7         30.00         35.32         3.59 o                         
   0  20   7        324.28        356.39        13.47 o                         
   1  20   7         26.03         34.50         3.83 o                         
   2  20   7         11.02         15.45         3.08 o                         
   3  20   7         58.18         60.71         5.03 o                         
   4  20   7          2.96          3.63         2.02 o                         
   1  21   7        117.59        111.82         5.32 o                         
   2  21   7         38.60         33.70         4.19 o                         
   3  21   7         47.10         52.47         4.94 o                         
   4  21   7          2.06          5.60         2.78 o                         
   0  22   7        382.61        448.50        18.04 o                         
   1  22   7         98.94        111.94         6.32 o                         
   2  22   7          1.53          3.64         2.50 o                         
   3  22   7          7.01          9.66         3.02 o                         
   1  23   7          0.13          0.98         2.32 o                         
   2  23   7          0.00         -1.42         2.10 o                         
   0   0   8       1720.49       1833.45        30.92 o                         
   1   0   8        169.91        191.04         3.93 o                         
   2   0   8       3027.54       3374.66        38.62 o                         
   3   0   8        182.93        228.87         5.53 o                         
   4   0   8       1303.59       1260.78        18.60 o                         
   5   0   8       1215.41       1180.74        22.85 o                         
   6   0   8        556.51        527.61        14.43 o                         
   7   0   8         14.39          4.80         2.88 o                         
   8   0   8        155.48        175.07         9.23 o                         
   1   1   8        468.88        451.58         5.67 o                         
   2   1   8        225.90        291.09         4.28 o                         
   3   1   8        940.41       1083.16        11.00 o                         
   4   1   8         96.82         93.17         3.09 o                         
   5   1   8        110.67        124.23         3.88 o                         
   6   1   8        160.90        126.26         4.87 o                         
   7   1   8        138.83        122.98         5.26 o                         
   8   1   8         66.20         66.57         4.30 o                         
   0   2   8        479.57        546.57         8.27 o                         
   1   2   8       1405.78       1454.97        13.91 o                         
   2   2   8        683.18        707.29         8.37 o                         
   3   2   8        448.36        423.24         5.59 o                         
   4   2   8       1023.80       1009.76        11.21 o                         
   5   2   8         19.18         20.88         2.04 o                         
   6   2   8         78.53         80.14         3.43 o                         
   7   2   8         24.33         24.13         2.92 o                         
   8   2   8        182.06        195.03         6.85 o                         
   1   3   8        419.38        433.15         5.69 o                         
   2   3   8         50.65         34.14         1.63 o                         
   3   3   8         39.25         27.22         1.36 o                         
   4   3   8          0.97          3.52         1.07 o                         
   5   3   8        688.30        658.15        13.50 o                         
   6   3   8        459.11        468.81         8.74 o                         
   7   3   8         88.87        100.65         4.44 o                         
   8   3   8        201.68        223.47        11.17 o                         
   0   4   8       2494.09       2916.44        33.50 o                         
   1   4   8         45.08         38.93         1.27 o                         
   2   4   8       1220.04       1410.63        14.34 o                         
   3   4   8        161.22        159.78         3.23 o                         
   4   4   8        216.32        216.82         4.23 o                         
   5   4   8       1580.62       1642.17        18.58 o                         
   6   4   8         68.26         56.95         3.23 o                         
   7   4   8         46.80         46.91         4.35 o                         
   8   4   8          0.63          0.69         2.31 o                         
   1   5   8       1467.77       1416.32        14.00 o                         
   2   5   8       9577.55      10907.41        82.02 o                         
   3   5   8        723.66        769.88        11.80 o                         
   4   5   8         10.94          9.61         1.82 o                         
   5   5   8         80.28         85.70         3.40 o                         
   6   5   8        381.20        353.87        12.30 o                         
   7   5   8        290.18        286.75        10.20 o                         
   8   5   8         13.42         20.15         3.38 o                         
   0   6   8       5954.48       6574.52        71.52 o                         
   1   6   8         46.67         51.68         1.64 o                         
   2   6   8       2984.09       3018.67        23.40 o                         
   3   6   8        615.32        636.44         7.61 o                         
   4   6   8         49.24         48.46         2.50 o                         
   5   6   8        111.75         91.57         3.59 o                         
   6   6   8        818.29        803.85        12.56 o                         
   7   6   8        538.27        550.15        14.62 o                         
   8   6   8          2.17          1.93         2.02 o                         
   1   7   8       1420.88       1465.32        12.70 o                         
   2   7   8         72.10         81.07         1.96 o                         
   3   7   8        222.90        197.65         4.39 o                         
   4   7   8         20.97         27.38         2.09 o                         
   5   7   8        208.58        173.22         5.36 o                         
   6   7   8        332.54        315.38         8.29 o                         
   7   7   8        259.63        237.66         7.46 o                         
   8   7   8         15.44         12.69         3.69 o                         
   0   8   8         18.68         28.39         1.79 o                         
   1   8   8       1460.49       1626.80        14.01 o                         
   2   8   8        376.83        395.56         5.44 o                         
   3   8   8        264.26        267.08         4.58 o                         
   4   8   8         42.93         37.67         2.34 o                         
   5   8   8        440.72        407.48         8.92 o                         
   6   8   8         81.41         89.12         4.58 o                         
   7   8   8          1.97          4.00         1.91 o                         
   8   8   8        183.71        183.42         9.38 o                         
   1   9   8        290.86        269.63         3.91 o                         
   2   9   8        132.81        124.77         2.64 o                         
   3   9   8        420.81        400.07         6.02 o                         
   4   9   8        655.22        648.90        13.17 o                         
   5   9   8        804.22        775.64        12.19 o                         
   6   9   8        101.50         74.26         3.74 o                         
   7   9   8         17.15         19.35         2.56 o                         
   8   9   8         14.20         24.74         3.59 o                         
   0  10   8         68.60         47.22         3.43 o                         
   1  10   8        388.43        402.15         5.11 o                         
   2  10   8        443.15        453.33         5.50 o                         
   3  10   8       1415.92       1417.21        16.07 o                         
   4  10   8         61.70         48.31         3.24 o                         
   5  10   8         16.50          4.60         1.76 o                         
   6  10   8         89.31         84.46         4.05 o                         
   7  10   8         46.95         46.86         3.53 o                         
   8  10   8        112.48         96.58         5.57 o                         
   1  11   8        100.15        120.02         3.24 o                         
   2  11   8        508.37        490.96         6.35 o                         
   3  11   8        349.47        312.13         8.09 o                         
   4  11   8       1803.23       1719.59        21.77 o                         
   5  11   8        100.31         91.36         4.45 o                         
   6  11   8          0.01          1.54         1.44 o                         
   7  11   8          5.67          7.86         2.02 o                         
   0  12   8        278.90        244.13         6.78 o                         
   1  12   8        935.74        883.75         9.38 o                         
   2  12   8       1434.48       1449.29        17.98 o                         
   3  12   8        918.77        932.72        13.92 o                         
   4  12   8         21.55         22.39         2.62 o                         
   5  12   8        235.74        211.38         6.64 o                         
   6  12   8         40.28         38.58         3.33 o                         
   7  12   8          6.96          6.89         2.98 o                         
   1  13   8        731.04        802.27         9.18 o                         
   2  13   8        917.60        867.83        12.05 o                         
   3  13   8         56.71         48.93         3.17 o                         
   4  13   8         22.74         21.66         2.70 o                         
   5  13   8        406.58        364.98         9.00 o                         
   6  13   8          8.51          3.80         1.68 o                         
   7  13   8          0.82          5.57         1.95 o                         
   0  14   8        291.51        283.22        12.24 o                         
   1  14   8         83.39         90.48         3.04 o                         
   2  14   8         32.53         23.06         2.23 o                         
   3  14   8          1.99          0.03         1.55 o                         
   4  14   8          0.53         -1.38         1.48 o                         
   5  14   8        189.12        197.29         6.72 o                         
   6  14   8          0.19         -0.88         1.58 o                         
   7  14   8         17.52         16.68         3.00 o                         
   1  15   8          6.92          9.63         1.56 o                         
   2  15   8        117.00         90.58         3.62 o                         
   3  15   8        481.53        479.06        12.77 o                         
   4  15   8        145.48        141.37         5.54 o                         
   5  15   8         99.07         99.65         4.90 o                         
   6  15   8        209.12        214.71         7.33 o                         
   0  16   8        261.30        258.73         8.96 o                         
   1  16   8       1113.69       1130.57        15.61 o                         
   2  16   8         73.70         49.40         3.23 o                         
   3  16   8        456.33        405.59         9.10 o                         
   4  16   8          0.61         -0.43         1.75 o                         
   5  16   8        268.44        292.00         8.44 o                         
   6  16   8         12.97          8.33         2.76 o                         
   1  17   8         68.76         67.11         3.38 o                         
   2  17   8        282.79        291.61         7.37 o                         
   3  17   8          3.50          4.97         1.92 o                         
   4  17   8        243.97        245.93         7.52 o                         
   5  17   8         81.78        101.30         5.15 o                         
   6  17   8         16.77         20.69         2.87 o                         
   0  18   8        126.51        110.44         6.37 o                         
   1  18   8         28.42         39.01         4.49 o                         
   2  18   8         57.56         61.62         4.07 o                         
   3  18   8         20.95         26.72         2.91 o                         
   4  18   8         58.53         56.41         4.00 o                         
   5  18   8         54.40         60.40         4.18 o                         
   1  19   8        223.60        245.60         7.61 o                         
   2  19   8          9.52         17.66         3.27 o                         
   3  19   8         32.92         32.78         3.66 o                         
   4  19   8         21.81         15.21         2.66 o                         
   5  19   8          2.41          1.65         2.76 o                         
   0  20   8         93.65         90.37         6.06 o                         
   1  20   8        138.17        129.55         6.49 o                         
   2  20   8         29.73         39.73         4.21 o                         
   3  20   8        167.02        146.97         7.38 o                         
   4  20   8         16.34         12.48         2.75 o                         
   1  21   8          1.37          0.81         2.00 o                         
   2  21   8         72.89         83.10         5.43 o                         
   3  21   8         23.65         19.45         3.54 o                         
   0  22   8        177.21        197.36        11.54 o                         
   1  22   8          0.43         -0.39         2.16 o                         
   2  22   8          0.14         -2.05         2.05 o                         
   3  22   8         10.96         23.19         3.66 o                         
   1  23   8        212.00        221.60        10.47 o                         
   1   1   9       2759.61       2982.21        26.12 o                         
   2   1   9        339.96        392.64         5.59 o                         
   3   1   9         61.34         49.48         1.79 o                         
   4   1   9         64.80         53.38         2.14 o                         
   5   1   9         28.41         20.26         2.14 o                         
   6   1   9          7.71          6.69         1.84 o                         
   7   1   9         24.09         17.04         2.62 o                         
   8   1   9         64.67         70.53         4.39 o                         
   0   2   9       2135.43       2200.30        39.31 o                         
   1   2   9        833.55        811.66         9.54 o                         
   2   2   9       3459.23       3836.03        33.40 o                         
   3   2   9        291.54        291.01         4.44 o                         
   4   2   9       1753.09       1809.31        19.09 o                         
   5   2   9         94.48         64.31         3.44 o                         
   6   2   9          0.30          1.91         1.66 o                         
   7   2   9         89.51         91.38         4.61 o                         
   8   2   9          1.07         -2.30         2.30 o                         
   1   3   9          9.34          7.01         0.98 o                         
   2   3   9       1450.19       1519.57        15.25 o                         
   3   3   9          1.38         11.33         1.64 o                         
   4   3   9         43.15         41.23         2.89 o                         
   5   3   9          1.29          1.00         1.26 o                         
   6   3   9        433.98        423.94        10.85 o                         
   7   3   9         16.36         16.60         2.62 o                         
   8   3   9         74.12         63.88         5.29 o                         
   0   4   9        599.22        760.97        11.24 o                         
   1   4   9        211.35        220.34         4.57 o                         
   2   4   9         89.83        100.66         3.09 o                         
   3   4   9       1833.77       1905.92        19.19 o                         
   4   4   9        163.27        139.77         3.86 o                         
   5   4   9        896.86        910.69        12.87 o                         
   6   4   9          2.07          1.13         1.61 o                         
   7   4   9          4.47          9.52         2.58 o                         
   8   4   9         14.91         18.73         3.68 o                         
   1   5   9        137.71        162.72         2.91 o                         
   2   5   9        546.80        499.98         7.04 o                         
   3   5   9       1138.16       1184.79        13.37 o                         
   4   5   9        542.87        514.93         8.14 o                         
   5   5   9         18.68         17.17         2.07 o                         
   6   5   9        117.79        109.53         4.20 o                         
   7   5   9        114.94         92.08         6.98 o                         
   8   5   9        329.61        349.01        10.98 o                         
   0   6   9        161.91        181.18         4.53 o                         
   1   6   9         31.73         43.38         1.56 o                         
   2   6   9         30.93         30.59         1.22 o                         
   3   6   9          0.75          8.36         1.57 o                         
   4   6   9          2.04          1.34         1.19 o                         
   5   6   9         46.46         51.48         2.90 o                         
   6   6   9          3.37          1.22         1.94 o                         
   7   6   9          0.21          3.12         2.74 o                         
   8   6   9         65.64         75.81         5.50 o                         
   1   7   9        980.34        935.56         9.78 o                         
   2   7   9        395.10        387.98         4.85 o                         
   3   7   9        177.95        186.65         4.62 o                         
   4   7   9        849.81        841.66        15.34 o                         
   5   7   9        202.91        209.47         6.04 o                         
   6   7   9        237.74        208.57         7.32 o                         
   7   7   9          0.62          2.34         2.53 o                         
   8   7   9          0.21          3.30         2.57 o                         
   0   8   9         35.08         16.44         1.80 o                         
   1   8   9       1083.99       1196.90        11.12 o                         
   2   8   9        449.82        532.39         6.18 o                         
   3   8   9          6.24          5.20         1.62 o                         
   4   8   9        134.22        143.25         4.16 o                         
   5   8   9         76.88         57.90         3.86 o                         
   6   8   9        204.38        184.36         6.98 o                         
   7   8   9         57.35         54.95         4.39 o                         
   8   8   9         10.28         11.64         2.64 o                         
   1   9   9         53.87         32.44         1.51 o                         
   2   9   9        208.88        220.75         3.89 o                         
   3   9   9       1424.92       1428.57        18.33 o                         
   4   9   9       1415.54       1400.33        20.20 o                         
   5   9   9         48.59         48.63         4.02 o                         
   6   9   9        242.40        232.94         7.10 o                         
   7   9   9        124.50        121.47         6.14 o                         
   8   9   9         69.74         63.88         5.15 o                         
   0  10   9        835.37        794.88        17.06 o                         
   1  10   9        154.84        139.00         2.87 o                         
   2  10   9        344.32        321.54         4.87 o                         
   3  10   9       1044.77       1119.69        13.82 o                         
   4  10   9       2156.09       2058.98        24.66 o                         
   5  10   9        551.56        487.70        10.24 o                         
   6  10   9          4.37          2.80         1.81 o                         
   7  10   9          3.34          5.57         2.31 o                         
   1  11   9          4.00          4.88         1.08 o                         
   2  11   9        114.99         99.39         2.79 o                         
   3  11   9         93.13         71.75         4.85 o                         
   4  11   9        258.69        263.70         7.04 o                         
   5  11   9        131.20        114.33         4.85 o                         
   6  11   9         53.31         50.70         3.69 o                         
   7  11   9          0.28          0.44         1.68 o                         
   0  12   9        236.13        250.69        10.47 o                         
   1  12   9         25.02         20.20         1.44 o                         
   2  12   9       3149.77       3153.99        36.66 o                         
   3  12   9        198.62        166.98         5.41 o                         
   4  12   9        164.19        133.79         6.13 o                         
   5  12   9         87.25         97.13         4.81 o                         
   6  12   9          1.31          3.77         1.83 o                         
   7  12   9         29.14         33.77         3.48 o                         
   1  13   9         63.04         58.46         3.16 o                         
   2  13   9        579.68        541.22         9.75 o                         
   3  13   9        339.93        333.46         7.74 o                         
   4  13   9        211.74        188.54         6.13 o                         
   5  13   9         12.75         17.70         3.32 o                         
   6  13   9          1.21         -0.06         1.68 o                         
   7  13   9        131.34        152.96         6.28 o                         
   0  14   9        245.24        235.74         5.98 o                         
   1  14   9        172.39        163.70         4.75 o                         
   2  14   9          3.04          0.29         1.49 o                         
   3  14   9        133.62        132.47         4.99 o                         
   4  14   9         12.08          7.68         2.14 o                         
   5  14   9        251.86        278.28         7.96 o                         
   6  14   9          0.18          1.99         2.19 o                         
   1  15   9        439.60        421.48         9.42 o                         
   2  15   9        343.39        333.54         7.71 o                         
   3  15   9         27.13         31.95         3.06 o                         
   4  15   9          2.04          3.57         1.96 o                         
   5  15   9          0.11          0.70         1.84 o                         
   6  15   9          7.25          4.09         1.95 o                         
   0  16   9          0.60          0.00         2.17 o                         
   1  16   9        334.30        346.04         6.39 o                         
   2  16   9         36.84         32.42         2.78 o                         
   3  16   9          0.59         -1.26         1.79 o                         
   4  16   9          3.10          6.02         2.14 o                         
   5  16   9          5.43          5.80         2.10 o                         
   6  16   9          0.36         -1.96         1.96 o                         
   1  17   9         51.54         41.53         3.96 o                         
   2  17   9          2.83          3.47         1.70 o                         
   3  17   9        205.12        230.67         6.90 o                         
   4  17   9        197.42        230.01         7.38 o                         
   5  17   9          3.05          2.52         2.67 o                         
   0  18   9        133.33        146.36         8.18 o                         
   1  18   9         29.11         34.77         3.95 o                         
   2  18   9         32.88         31.95         3.50 o                         
   3  18   9         97.77         94.95         4.59 o                         
   4  18   9         89.44         76.30         4.46 o                         
   5  18   9        102.10        115.11         5.46 o                         
   1  19   9         42.55         38.46         4.11 o                         
   2  19   9        562.04        526.91        13.56 o                         
   3  19   9         82.41         82.75         4.88 o                         
   4  19   9        497.48        552.79        13.19 o                         
   5  19   9          5.53          5.71         2.09 o                         
   0  20   9        917.52       1015.51        46.20 o                         
   1  20   9         90.31        100.87         5.76 o                         
   2  20   9         25.75         30.36         4.00 o                         
   3  20   9         31.93         33.27         4.56 o                         
   4  20   9          9.67         14.83         2.95 o                         
   1  21   9        119.30        113.89         6.30 o                         
   2  21   9         49.56         44.60         4.63 o                         
   3  21   9          1.16          6.00         2.53 o                         
   0  22   9        384.97        410.99        25.79 o                         
   1  22   9        208.98        216.52         8.72 o                         
   2  22   9         11.93         12.85         3.05 o                         
   0   0  10        573.23        710.98        14.68 o                         
   1   0  10        409.01        401.08         8.96 o                         
   2   0  10        997.59       1049.43        14.54 o                         
   3   0  10         61.47         86.75         3.16 o                         
   4   0  10       5486.32       6157.39        70.02 o                         
   5   0  10       1262.49       1141.80        22.63 o                         
   6   0  10        305.04        245.07         9.90 o                         
   7   0  10        146.32        144.59         7.98 o                         
   8   0  10        303.68        309.07        21.82 o                         
   1   1  10        783.00        894.57         8.86 o                         
   2   1  10        596.17        518.20         6.96 o                         
   3   1  10       1094.75       1082.14        14.25 o                         
   4   1  10        608.26        598.30         8.83 o                         
   5   1  10         42.39         33.48         3.05 o                         
   6   1  10          3.01          5.09         1.86 o                         
   7   1  10         26.68         33.04         3.37 o                         
   8   1  10         93.67         98.51         5.06 o                         
   0   2  10        369.64        439.39         8.37 o                         
   1   2  10        976.05       1093.10        11.53 o                         
   2   2  10          8.23          8.97         1.14 o                         
   3   2  10       1688.52       1599.14        16.69 o                         
   4   2  10         59.07         34.42         2.90 o                         
   5   2  10          5.84          4.27         1.79 o                         
   6   2  10          4.17          2.19         1.64 o                         
   7   2  10        139.64        136.55         7.57 o                         
   8   2  10         10.97          4.52         2.52 o                         
   1   3  10       1443.43       1480.32        14.77 o                         
   2   3  10       1373.57       1307.68        13.76 o                         
   3   3  10        637.79        678.40         9.09 o                         
   4   3  10        214.13        157.99         4.25 o                         
   5   3  10        576.67        541.76        10.20 o                         
   6   3  10        244.02        216.63         6.12 o                         
   7   3  10        203.25        184.36         6.44 o                         
   8   3  10          1.10          0.63         2.55 o                         
   0   4  10       1349.20       1430.74        18.62 o                         
   1   4  10        313.15        298.19         4.87 o                         
   2   4  10        750.17        816.83         9.85 o                         
   3   4  10        216.37        219.58         4.62 o                         
   4   4  10        113.87        106.10         3.52 o                         
   5   4  10        240.36        231.16         6.28 o                         
   6   4  10          0.19          1.07         1.64 o                         
   7   4  10          0.39         -1.09         2.00 o                         
   8   4  10          0.87         -2.03         2.40 o                         
   1   5  10       2288.79       2519.19        21.37 o                         
   2   5  10        768.53        815.09         9.98 o                         
   3   5  10         39.82         38.35         2.11 o                         
   4   5  10        561.57        546.98         8.68 o                         
   5   5  10         64.64         50.14         2.88 o                         
   6   5  10          0.78         -1.44         1.44 o                         
   7   5  10        155.36        152.47         7.56 o                         
   8   5  10         17.75         18.39         3.49 o                         
   0   6  10       1035.96       1018.35        14.67 o                         
   1   6  10       1257.26       1210.42        11.81 o                         
   2   6  10        634.91        704.58         9.11 o                         
   3   6  10        560.45        555.24         8.98 o                         
   4   6  10        291.18        274.51         5.78 o                         
   5   6  10        271.49        249.38         5.90 o                         
   6   6  10        112.40        105.41         6.07 o                         
   7   6  10        403.25        385.47        13.03 o                         
   8   6  10         12.66         15.01         3.06 o                         
   1   7  10       2439.52       2486.89        21.52 o                         
   2   7  10        103.25        128.69         2.95 o                         
   3   7  10          3.47          1.64         1.14 o                         
   4   7  10        182.78        161.19         4.41 o                         
   5   7  10         88.46         99.15         3.71 o                         
   6   7  10         23.33         23.71         3.59 o                         
   7   7  10        157.03        141.60         7.46 o                         
   8   7  10        467.75        560.76        14.07 o                         
   0   8  10        120.83        101.44         3.75 o                         
   1   8  10          0.05          1.89         0.79 o                         
   2   8  10         74.46         73.28         2.27 o                         
   3   8  10         38.24         34.43         2.31 o                         
   4   8  10         18.35         21.95         2.10 o                         
   5   8  10         29.17         37.11         3.45 o                         
   6   8  10        100.25         86.96         5.15 o                         
   7   8  10         20.73         17.69         3.66 o                         
   8   8  10          0.76          3.84         2.16 o                         
   1   9  10        799.81        880.90         9.16 o                         
   2   9  10        127.22        112.91         3.37 o                         
   3   9  10         85.43        104.10         4.88 o                         
   4   9  10          0.27          3.06         1.88 o                         
   5   9  10        510.74        453.11        10.63 o                         
   6   9  10         73.55         63.65         4.31 o                         
   7   9  10         43.18         46.05         4.25 o                         
   0  10  10        878.88        836.11        12.14 o                         
   1  10  10          0.01          2.81         1.22 o                         
   2  10  10        185.30        173.73         4.24 o                         
   3  10  10       5012.49       5328.99        51.31 o                         
   4  10  10       1543.22       1552.34        22.22 o                         
   5  10  10        107.58         99.63         5.53 o                         
   6  10  10          1.17          4.00         1.97 o                         
   7  10  10         17.73         18.86         2.95 o                         
   1  11  10        541.51        542.39         6.55 o                         
   2  11  10        165.93        172.82         4.09 o                         
   3  11  10         29.92         34.71         2.89 o                         
   4  11  10        340.03        349.36         8.27 o                         
   5  11  10          8.69          8.39         2.24 o                         
   6  11  10         37.07         24.74         2.90 o                         
   7  11  10         44.98         44.63         4.05 o                         
   0  12  10       2829.38       2943.47        32.61 o                         
   1  12  10         11.46          6.48         1.11 o                         
   2  12  10        519.73        488.53         9.09 o                         
   3  12  10        541.23        601.27        10.81 o                         
   4  12  10          5.24          4.75         1.96 o                         
   5  12  10         69.13         76.82         4.23 o                         
   6  12  10         19.76         27.10         2.97 o                         
   7  12  10        180.89        178.07         7.43 o                         
   1  13  10        139.04        130.23         3.10 o                         
   2  13  10        387.96        352.07         7.71 o                         
   3  13  10        230.53        233.26         6.54 o                         
   4  13  10          3.02         -0.91         1.54 o                         
   5  13  10        107.70         81.23         4.41 o                         
   6  13  10         48.11         44.67         3.65 o                         
   7  13  10          6.07          6.57         2.02 o                         
   0  14  10          0.61          2.57         1.55 o                         
   1  14  10         22.95         19.40         1.85 o                         
   2  14  10        541.05        490.40         9.46 o                         
   3  14  10       1043.51        994.62        15.23 o                         
   4  14  10        230.83        213.33         6.64 o                         
   5  14  10        581.21        625.87        12.60 o                         
   6  14  10         22.92         23.70         2.79 o                         
   1  15  10         79.59         75.84         4.22 o                         
   2  15  10        240.97        235.39         6.50 o                         
   3  15  10        436.25        401.42         9.06 o                         
   4  15  10          4.86          5.68         2.24 o                         
   5  15  10          6.61         19.16         2.81 o                         
   6  15  10          0.37          1.51         1.99 o                         
   0  16  10         44.84         37.27         4.08 o                         
   1  16  10        256.50        270.13         6.78 o                         
   2  16  10         91.20         87.20         4.04 o                         
   3  16  10        833.11        866.98        14.46 o                         
   4  16  10         37.66         40.58         3.71 o                         
   5  16  10        113.85        110.79         5.46 o                         
   6  16  10          0.40         -1.29         2.16 o                         
   1  17  10          0.58          2.24         2.05 o                         
   2  17  10          2.04          1.18         1.79 o                         
   3  17  10         43.62         37.01         3.36 o                         
   4  17  10         74.75        107.23         5.07 o                         
   5  17  10         31.49         50.08         4.60 o                         
   0  18  10         25.89         20.70         4.62 o                         
   1  18  10         41.83         31.53         3.88 o                         
   2  18  10        166.89        149.58         6.05 o                         
   3  18  10        158.48        149.31         5.73 o                         
   4  18  10         44.19         42.45         4.21 o                         
   5  18  10        165.09        189.99         7.29 o                         
   1  19  10        178.16        174.81         7.32 o                         
   2  19  10        398.63        456.90        12.61 o                         
   3  19  10          0.01          3.33         2.06 o                         
   4  19  10          8.71          1.78         2.46 o                         
   0  20  10        185.23        185.35        16.65 o                         
   1  20  10          3.25          5.09         2.45 o                         
   2  20  10          0.72          0.59         2.24 o                         
   3  20  10          0.03          1.99         2.40 o                         
   4  20  10         25.66         37.22         4.02 o                         
   1  21  10        143.99        155.66         9.00 o                         
   2  21  10          1.26          5.31         2.41 o                         
   3  21  10          9.15          8.76         2.76 o                         
   0  22  10        249.47        255.19        20.42 o                         
   1  22  10         12.01         14.43         3.44 o                         
   2  22  10          1.53          5.34         2.47 o                         
   1   1  11       1132.14       1292.35        15.40 o                         
   2   1  11         16.50         19.34         1.40 o                         
   3   1  11       1127.07       1135.06        12.98 o                         
   4   1  11        215.27        184.53         5.33 o                         
   5   1  11       1492.55       1437.42        19.03 o                         
   6   1  11         73.41         88.11         4.32 o                         
   7   1  11        195.16        197.10         6.69 o                         
   8   1  11         49.50         54.40         4.77 o                         
   0   2  11        366.58        354.89         6.74 o                         
   1   2  11        947.49        971.14        10.73 o                         
   2   2  11         49.90         41.39         2.45 o                         
   3   2  11          4.21          3.64         1.19 o                         
   4   2  11         10.36          4.42         1.70 o                         
   5   2  11        329.61        266.28         6.93 o                         
   6   2  11          9.94         10.30         2.29 o                         
   7   2  11        546.36        572.30        11.90 o                         
   8   2  11         97.30         83.47         5.27 o                         
   1   3  11        110.35        133.38         3.15 o                         
   2   3  11        228.82        217.74         6.12 o                         
   3   3  11        310.46        275.05         5.31 o                         
   4   3  11        874.93        847.97        11.36 o                         
   5   3  11         12.68         10.52         1.99 o                         
   6   3  11        741.18        690.05        13.94 o                         
   7   3  11        401.58        394.77         9.61 o                         
   8   3  11          0.80         -2.61         2.61 o                         
   0   4  11        560.03        620.30        10.07 o                         
   1   4  11        792.66        913.89        10.54 o                         
   2   4  11         55.87         59.62         2.33 o                         
   3   4  11         79.29         75.40         2.84 o                         
   4   4  11        275.81        256.26         5.62 o                         
   5   4  11        428.38        367.98         8.24 o                         
   6   4  11        165.63        160.88         5.63 o                         
   7   4  11        574.71        644.57        14.20 o                         
   8   4  11          3.40          8.58         2.69 o                         
   1   5  11        443.30        427.12         6.35 o                         
   2   5  11          3.80          4.59         1.02 o                         
   3   5  11        301.93        236.42         5.10 o                         
   4   5  11        722.12        714.39        10.29 o                         
   5   5  11          1.93          4.95         1.84 o                         
   6   5  11         70.63         67.18         3.77 o                         
   7   5  11          9.02         16.32         3.13 o                         
   8   5  11          4.62          4.85         2.66 o                         
   0   6  11        607.55        652.58        10.82 o                         
   1   6  11        357.81        410.56         6.33 o                         
   2   6  11         21.16         24.74         1.78 o                         
   3   6  11          7.80          5.81         1.38 o                         
   4   6  11        156.94        147.71         6.61 o                         
   5   6  11          0.94          1.71         1.54 o                         
   6   6  11          3.03          2.32         2.66 o                         
   7   6  11         19.97         18.89         3.55 o                         
   8   6  11         40.99         60.69         5.72 o                         
   1   7  11          9.70         17.95         1.34 o                         
   2   7  11        156.23        171.95         3.56 o                         
   3   7  11        181.29        155.59         4.16 o                         
   4   7  11        438.02        448.48         9.93 o                         
   5   7  11          1.35          1.69         1.51 o                         
   6   7  11          4.80          6.73         2.66 o                         
   7   7  11          2.80          0.81         2.39 o                         
   8   7  11         64.90         75.70         5.87 o                         
   0   8  11          0.14          5.16         1.88 o                         
   1   8  11         33.05         37.79         1.75 o                         
   2   8  11         24.83         32.89         2.09 o                         
   3   8  11       6184.40       6459.42        61.71 o                         
   4   8  11        914.37        948.17        12.63 o                         
   5   8  11          2.70          5.98         1.99 o                         
   6   8  11         63.02         56.29         4.81 o                         
   7   8  11         20.78         19.30         3.58 o                         
   1   9  11       1276.10       1231.10        11.88 o                         
   2   9  11        714.73        710.35         9.67 o                         
   3   9  11       1499.67       1457.32        20.07 o                         
   4   9  11         11.38         25.70         2.66 o                         
   5   9  11          4.94          6.76         2.02 o                         
   6   9  11          6.14          4.05         2.52 o                         
   7   9  11         75.90         79.70         5.10 o                         
   0  10  11        575.95        529.33         9.58 o                         
   1  10  11        202.04        175.32         3.57 o                         
   2  10  11          0.00          2.16         1.23 o                         
   3  10  11          8.46         11.52         1.97 o                         
   4  10  11         88.87         71.23         4.25 o                         
   5  10  11         60.03         53.11         4.11 o                         
   6  10  11         92.49        111.18         5.69 o                         
   7  10  11          0.46          0.76         1.92 o                         
   1  11  11       1127.48       1117.64        14.84 o                         
   2  11  11         14.60         24.25         1.97 o                         
   3  11  11        373.81        323.55         7.59 o                         
   4  11  11        275.21        249.43         6.97 o                         
   5  11  11         15.02         12.46         2.46 o                         
   6  11  11         23.58         18.34         2.71 o                         
   7  11  11         94.74        101.19         8.42 o                         
   0  12  11         34.19         13.79         2.15 o                         
   1  12  11         12.47          8.58         1.38 o                         
   2  12  11         30.82         26.86         2.68 o                         
   3  12  11        431.99        390.36         8.55 o                         
   4  12  11         79.91         77.02         4.07 o                         
   5  12  11          8.18          8.82         2.11 o                         
   6  12  11         38.75         44.87         3.63 o                         
   7  12  11         13.77         19.40         4.20 o                         
   1  13  11         61.00         69.21         2.91 o                         
   2  13  11       1097.72       1064.47        15.24 o                         
   3  13  11         30.57         31.20         3.06 o                         
   4  13  11         31.12         16.72         2.61 o                         
   5  13  11         71.16         70.61         4.13 o                         
   6  13  11          3.25          4.20         1.87 o                         
   0  14  11         84.06         65.45         3.35 o                         
   1  14  11         24.08         14.04         2.10 o                         
   2  14  11          8.75         12.26         2.12 o                         
   3  14  11          0.24          1.97         1.70 o                         
   4  14  11        332.28        294.88         8.02 o                         
   5  14  11         24.25         30.56         4.44 o                         
   6  14  11          1.15         -1.44         1.84 o                         
   1  15  11        171.38        164.95         5.19 o                         
   2  15  11        113.95         95.82         4.23 o                         
   3  15  11         78.98         68.71         3.96 o                         
   4  15  11         67.14         63.75         3.98 o                         
   5  15  11         21.65         21.41         2.85 o                         
   6  15  11         24.77         21.20         2.90 o                         
   0  16  11        419.98        420.37        14.97 o                         
   1  16  11         50.84         53.72         3.19 o                         
   2  16  11        404.97        396.26         8.81 o                         
   3  16  11          1.34          5.51         2.16 o                         
   4  16  11         38.65         45.65         3.70 o                         
   5  16  11         44.48         46.01         4.02 o                         
   1  17  11          4.98          6.29         2.29 o                         
   2  17  11        133.88        116.31         4.69 o                         
   3  17  11          0.21          2.32         1.84 o                         
   4  17  11          6.24          2.25         2.00 o                         
   5  17  11          0.08         -0.45         2.07 o                         
   0  18  11        206.32        191.36        24.18 o                         
   1  18  11         18.92         21.38         3.25 o                         
   2  18  11         94.28         86.50         5.32 o                         
   3  18  11         51.36         59.57         3.84 o                         
   4  18  11         79.60         76.19         4.34 o                         
   5  18  11        148.81        161.33         6.40 o                         
   1  19  11        157.06        145.38         8.84 o                         
   2  19  11        138.81        152.33         7.23 o                         
   3  19  11         17.03         20.14         3.06 o                         
   4  19  11         38.32         38.57         3.51 o                         
   0  20  11         23.39         27.40         8.06 o                         
   1  20  11        218.06        244.53        10.54 o                         
   2  20  11          0.01         -0.39         2.44 o                         
   3  20  11          0.88          3.73         2.36 o                         
   1  21  11          9.19          9.09         5.46 o                         
   2  21  11        202.70        219.90        14.66 o                         
   0  22  11          0.16         10.74         6.98 o                         
   1  22  11         10.35         16.75         5.28 o                         
   0   0  12         26.90         37.53         3.08 o                         
   1   0  12        586.29        528.55        11.23 o                         
   2   0  12        698.07        620.52        13.23 o                         
   3   0  12        904.85        898.84        17.88 o                         
   4   0  12       1153.36       1133.65        23.83 o                         
   5   0  12        273.67        235.87         9.29 o                         
   6   0  12          0.38         -0.05         2.44 o                         
   7   0  12         32.76         24.73         4.32 o                         
   8   0  12          7.06          6.45         3.24 o                         
   1   1  12       2891.51       3328.78        29.64 o                         
   2   1  12       3204.95       3446.92        31.01 o                         
   3   1  12         82.05         70.75         3.17 o                         
   4   1  12         22.72          8.55         1.94 o                         
   5   1  12          0.42          3.27         1.80 o                         
   6   1  12          0.91         -1.80         1.80 o                         
   7   1  12          0.34         -0.38         2.88 o                         
   8   1  12         28.09         32.26         3.40 o                         
   0   2  12       2119.28       2084.96        25.83 o                         
   1   2  12         54.57         59.29         3.05 o                         
   2   2  12        399.20        418.20         6.38 o                         
   3   2  12         25.68         17.76         1.68 o                         
   4   2  12       2282.25       2273.18        25.73 o                         
   5   2  12         22.83         13.72         2.26 o                         
   6   2  12        151.83        149.87         5.60 o                         
   7   2  12         19.05         25.19         3.27 o                         
   8   2  12        158.93        169.89         7.23 o                         
   1   3  12         12.07         14.00         1.28 o                         
   2   3  12        950.66        934.18        10.47 o                         
   3   3  12        232.44        209.89         4.72 o                         
   4   3  12         64.62         61.50         3.15 o                         
   5   3  12          2.51          0.68         1.63 o                         
   6   3  12        441.61        457.41         9.95 o                         
   7   3  12        118.88        111.97         5.22 o                         
   8   3  12         28.85         27.94         4.23 o                         
   0   4  12        289.60        214.20         5.28 o                         
   1   4  12        419.59        420.86         6.37 o                         
   2   4  12         75.19         72.37         4.30 o                         
   3   4  12       1484.44       1487.01        16.41 o                         
   4   4  12        610.74        548.42         9.88 o                         
   5   4  12        122.10        102.04         4.32 o                         
   6   4  12         78.18         61.55         3.63 o                         
   7   4  12         77.69         71.88         4.87 o                         
   8   4  12          4.40          3.14         2.77 o                         
   1   5  12        101.31         88.96         2.76 o                         
   2   5  12         13.71          8.97         1.56 o                         
   3   5  12        661.51        664.04         9.46 o                         
   4   5  12          8.62          9.15         1.59 o                         
   5   5  12          3.36          3.35         1.71 o                         
   6   5  12         45.10         41.32         3.33 o                         
   7   5  12         31.75         26.98         4.29 o                         
   8   5  12          0.34          1.37         2.90 o                         
   0   6  12         61.26        120.00         4.11 o                         
   1   6  12          0.57          1.56         0.96 o                         
   2   6  12        794.36        779.88        10.15 o                         
   3   6  12       1838.33       1958.09        20.44 o                         
   4   6  12          2.22          4.76         1.47 o                         
   5   6  12        237.49        239.05         8.85 o                         
   6   6  12        433.05        435.30        12.68 o                         
   7   6  12         24.70         17.36         3.66 o                         
   8   6  12        360.85        428.79        14.07 o                         
   1   7  12        510.34        484.27         7.85 o                         
   2   7  12         95.14         83.20         3.00 o                         
   3   7  12         47.10         32.04         2.33 o                         
   4   7  12        515.72        449.67         8.84 o                         
   5   7  12        685.62        666.77        13.17 o                         
   6   7  12         83.55         77.43         5.42 o                         
   7   7  12         16.83         24.68         4.07 o                         
   0   8  12        379.03        286.91         6.93 o                         
   1   8  12        269.44        215.66         4.69 o                         
   2   8  12        160.62        152.22         4.06 o                         
   3   8  12       1371.24       1304.86        15.41 o                         
   4   8  12         66.60         55.78         3.74 o                         
   5   8  12        249.38        212.81         8.23 o                         
   6   8  12        297.16        299.35        10.57 o                         
   7   8  12         22.25         30.42         4.25 o                         
   1   9  12         14.54         17.88         1.63 o                         
   2   9  12          4.87          9.65         1.98 o                         
   3   9  12        908.80        909.05        12.06 o                         
   4   9  12        292.45        279.65         7.00 o                         
   5   9  12         72.04         70.92         4.26 o                         
   6   9  12          0.33         -1.04         2.10 o                         
   7   9  12        239.59        227.13         9.65 o                         
   0  10  12       2729.49       3067.65        33.82 o                         
   1  10  12        581.19        600.55         8.08 o                         
   2  10  12         99.66         97.67         3.65 o                         
   3  10  12          2.01          2.88         1.45 o                         
   4  10  12        288.37        291.18         8.18 o                         
   5  10  12          4.05          4.18         2.07 o                         
   6  10  12         69.10         63.61         5.05 o                         
   7  10  12          9.04          8.01         2.49 o                         
   1  11  12        940.23        849.87         9.79 o                         
   2  11  12          0.17          1.27         1.64 o                         
   3  11  12        211.51        198.44         6.51 o                         
   4  11  12        920.40        903.44        16.01 o                         
   5  11  12         59.20         57.38         3.86 o                         
   6  11  12          0.20         -1.65         1.65 o                         
   7  11  12        190.72        199.12         7.95 o                         
   0  12  12        881.17        933.46        13.97 o                         
   1  12  12          0.07          0.28         1.10 o                         
   2  12  12          0.94          3.28         1.44 o                         
   3  12  12         12.23         12.67         2.44 o                         
   4  12  12        244.39        216.09         7.45 o                         
   5  12  12          1.26          0.62         1.83 o                         
   6  12  12          0.55          2.07         2.52 o                         
   7  12  12         68.87         56.42         4.37 o                         
   1  13  12        438.41        403.77         6.89 o                         
   2  13  12        732.15        747.80        12.32 o                         
   3  13  12       1063.73       1044.74        15.89 o                         
   4  13  12        235.22        213.35         6.74 o                         
   5  13  12          5.32         -1.68         1.68 o                         
   6  13  12         18.54         14.33         2.59 o                         
   0  14  12       2009.36       2103.53        28.93 o                         
   1  14  12         46.06         48.14         3.13 o                         
   2  14  12         14.02          8.90         1.91 o                         
   3  14  12       1215.44       1190.24        17.46 o                         
   4  14  12        627.68        609.92        12.08 o                         
   5  14  12        166.28        184.81         6.68 o                         
   6  14  12         21.14         23.96         3.27 o                         
   1  15  12        312.26        295.67         7.08 o                         
   2  15  12        298.37        311.53         7.67 o                         
   3  15  12         49.90         68.08         3.86 o                         
   4  15  12        117.07        124.94         6.05 o                         
   5  15  12         66.30         59.61         4.17 o                         
   6  15  12         55.96         65.05         4.96 o                         
   0  16  12        535.83        565.16        24.71 o                         
   1  16  12         98.72         82.47         5.09 o                         
   2  16  12         12.84         15.08         2.36 o                         
   3  16  12          3.15          3.22         1.71 o                         
   4  16  12          4.93          5.08         2.16 o                         
   5  16  12         20.84         30.23         3.20 o                         
   1  17  12        145.26        126.64         5.96 o                         
   2  17  12        140.94        137.43         6.30 o                         
   3  17  12         12.09         12.55         2.36 o                         
   4  17  12         17.15         19.30         2.80 o                         
   5  17  12          0.23          3.19         2.12 o                         
   0  18  12          2.82         -3.22         3.76 o                         
   1  18  12          0.71          0.91         2.44 o                         
   2  18  12          0.00          3.22         2.42 o                         
   3  18  12          2.58          2.14         1.92 o                         
   4  18  12         14.10         20.33         2.74 o                         
   1  19  12         30.92         23.90         4.13 o                         
   2  19  12         47.82         59.04         4.68 o                         
   3  19  12          2.89          3.04         2.99 o                         
   4  19  12        119.26        117.63         5.38 o                         
   0  20  12         63.13         59.10        10.21 o                         
   1  20  12         28.56         33.94         4.79 o                         
   2  20  12         79.71         99.12         7.03 o                         
   3  20  12        129.46        169.33         7.83 o                         
   1  21  12         28.16         38.66         7.02 o                         
   2  21  12          1.25         -0.22         3.07 o                         
   1   1  13       1150.44       1182.06        14.30 o                         
   2   1  13         16.61         24.60         1.52 o                         
   3   1  13        698.17        736.95        11.33 o                         
   4   1  13          8.49         18.19         2.37 o                         
   5   1  13         25.25         32.80         3.20 o                         
   6   1  13         25.45         24.92         2.90 o                         
   7   1  13          0.41          0.58         2.00 o                         
   8   1  13        112.45        111.27         5.50 o                         
   0   2  13       1181.21       1210.43        16.84 o                         
   1   2  13        331.56        357.68         5.76 o                         
   2   2  13        361.44        380.79         7.61 o                         
   3   2  13        170.03        143.79         4.60 o                         
   4   2  13        847.16        795.80        12.57 o                         
   5   2  13         15.32         17.02         2.48 o                         
   6   2  13          9.24         15.54         2.57 o                         
   7   2  13         81.57         78.45         4.48 o                         
   8   2  13         20.44         15.90         3.84 o                         
   1   3  13         22.60         36.58         1.95 o                         
   2   3  13        788.47        855.35        12.06 o                         
   3   3  13        264.03        263.95         6.28 o                         
   4   3  13        387.51        367.59         8.06 o                         
   5   3  13          6.07         12.51         2.19 o                         
   6   3  13          6.70          4.67         2.00 o                         
   7   3  13         93.86         94.56         4.76 o                         
   8   3  13          4.91          3.09         2.88 o                         
   0   4  13        796.47        798.45        14.13 o                         
   1   4  13        627.46        618.10         8.34 o                         
   2   4  13        465.07        447.42         7.03 o                         
   3   4  13        210.32        180.12         4.77 o                         
   4   4  13        252.17        250.65         6.59 o                         
   5   4  13        250.45        222.51         6.14 o                         
   6   4  13         59.81         55.40         3.82 o                         
   7   4  13          0.17         -2.59         3.02 o                         
   8   4  13        173.42        191.74         9.11 o                         
   1   5  13        158.70        158.33         3.83 o                         
   2   5  13         18.06         19.00         1.74 o                         
   3   5  13        228.34        205.89         5.48 o                         
   4   5  13        281.76        252.84         6.56 o                         
   5   5  13         23.36         24.19         2.69 o                         
   6   5  13        195.74        178.38         5.73 o                         
   7   5  13         43.60         34.69         5.59 o                         
   0   6  13        273.25        231.67         6.01 o                         
   1   6  13        826.95        829.03        10.47 o                         
   2   6  13         19.90         15.80         1.70 o                         
   3   6  13       1836.95       1800.15        20.42 o                         
   4   6  13        108.14        130.46         6.53 o                         
   5   6  13          5.30          6.50         1.80 o                         
   6   6  13          5.62          7.11         2.67 o                         
   7   6  13          0.02         -1.34         2.26 o                         
   1   7  13        159.56        187.76         6.06 o                         
   2   7  13         47.88         53.03         2.59 o                         
   3   7  13        494.26        476.23         8.05 o                         
   4   7  13       1180.11       1128.25        14.51 o                         
   5   7  13         49.02         39.56         3.81 o                         
   6   7  13         17.00         10.84         2.94 o                         
   7   7  13         30.20         41.31         4.52 o                         
   0   8  13        328.55        268.07         7.06 o                         
   1   8  13         64.53         50.07         2.45 o                         
   2   8  13        234.55        238.67         5.25 o                         
   3   8  13        312.94        287.92         6.26 o                         
   4   8  13        211.14        215.67         5.51 o                         
   5   8  13         84.24         74.24         5.09 o                         
   6   8  13        103.24        106.60         6.38 o                         
   7   8  13          3.93         -2.06         2.06 o                         
   1   9  13         85.24         62.71         2.77 o                         
   2   9  13         44.29         32.64         2.33 o                         
   3   9  13        243.33        251.12         6.75 o                         
   4   9  13        116.98        122.48         6.17 o                         
   5   9  13         22.30         15.60         3.72 o                         
   6   9  13          4.28          5.22         2.38 o                         
   7   9  13         36.36         31.18         4.38 o                         
   0  10  13        341.93        327.49         9.72 o                         
   1  10  13        167.38        172.62         4.18 o                         
   2  10  13         51.16         40.11         2.40 o                         
   3  10  13          1.28          2.23         1.31 o                         
   4  10  13         90.07         78.82         6.27 o                         
   5  10  13         41.25         27.67         3.93 o                         
   6  10  13         14.58         14.79         3.21 o                         
   7  10  13        236.13        301.01        12.21 o                         
   1  11  13       1709.78       1646.34        16.62 o                         
   2  11  13         43.81         37.57         2.53 o                         
   3  11  13          2.54         -1.50         1.63 o                         
   4  11  13        492.03        455.72        10.82 o                         
   5  11  13         72.77         65.00         5.02 o                         
   6  11  13         53.93         67.51         4.73 o                         
   7  11  13         17.16         22.33         3.15 o                         
   0  12  13        663.13        707.19        13.47 o                         
   1  12  13         45.96         34.86         2.26 o                         
   2  12  13        639.74        604.93         9.68 o                         
   3  12  13        176.52        154.99         5.44 o                         
   4  12  13        929.70        924.71        18.36 o                         
   5  12  13         10.00          6.53         2.05 o                         
   6  12  13         78.48         98.12         5.46 o                         
   1  13  13          0.91          1.77         1.30 o                         
   2  13  13        306.40        263.53         6.87 o                         
   3  13  13        325.59        307.78         7.85 o                         
   4  13  13         72.82         70.67         4.16 o                         
   5  13  13         45.85         35.11         3.46 o                         
   6  13  13          3.74          3.59         3.26 o                         
   0  14  13         62.73         49.30         3.73 o                         
   1  14  13         28.61         34.55         2.70 o                         
   2  14  13          8.23          7.19         1.87 o                         
   3  14  13         46.57         35.74         3.36 o                         
   4  14  13        112.56         97.83         4.82 o                         
   5  14  13        109.88        129.28         5.66 o                         
   6  14  13          7.11         18.28         3.33 o                         
   1  15  13        221.41        207.51         6.53 o                         
   2  15  13        178.17        165.17         5.58 o                         
   3  15  13        101.19        110.73         4.77 o                         
   4  15  13        149.45        158.82         6.02 o                         
   5  15  13        255.09        211.81         7.22 o                         
   0  16  13         32.14         33.31         8.06 o                         
   1  16  13         88.20         95.68         5.29 o                         
   2  16  13         93.24         78.91         4.17 o                         
   3  16  13          0.00          1.62         1.76 o                         
   4  16  13         11.43         13.56         2.59 o                         
   5  16  13        134.36        157.86         6.29 o                         
   1  17  13          0.03          4.53         2.65 o                         
   2  17  13         83.55         82.53         4.22 o                         
   3  17  13          6.71         11.84         2.19 o                         
   4  17  13         18.80         23.23         2.85 o                         
   5  17  13         19.56         18.92         2.77 o                         
   0  18  13          4.15         10.74         5.91 o                         
   1  18  13         78.61         73.21         8.20 o                         
   2  18  13        101.96         93.82         6.61 o                         
   3  18  13         11.22         11.70         2.44 o                         
   4  18  13          1.08          0.14         1.95 o                         
   1  19  13          6.96          9.95         3.30 o                         
   2  19  13          5.50          2.80         3.83 o                         
   3  19  13         13.12          7.38         3.88 o                         
   0  20  13        469.38        533.48        28.47 o                         
   1  20  13        175.71        180.78        11.78 o                         
   2  20  13         64.86         86.75         6.91 o                         
   3  20  13         60.36         78.95         5.75 o                         
   1  21  13          2.28          5.58         4.36 o                         
   0   0  14       1572.60       1732.96        47.28 o                         
   1   0  14          0.08          4.49         2.64 o                         
   2   0  14         21.45         20.84         3.07 o                         
   3   0  14          2.49          4.81         2.41 o                         
   4   0  14         98.58         64.09         4.90 o                         
   5   0  14       3056.93       3012.05        47.86 o                         
   6   0  14          2.83          0.32         2.99 o                         
   7   0  14        117.41         99.85         7.21 o                         
   1   1  14          3.65          6.10         0.96 o                         
   2   1  14         44.22         36.71         2.52 o                         
   3   1  14        115.11        113.65         4.20 o                         
   4   1  14        510.18        459.81         9.16 o                         
   5   1  14        136.42        132.78         5.25 o                         
   6   1  14          0.54          1.65         1.71 o                         
   7   1  14          9.99          5.28         2.27 o                         
   0   2  14       1166.21       1239.52        17.35 o                         
   1   2  14        214.85        238.22         4.64 o                         
   2   2  14        650.93        556.61         9.28 o                         
   3   2  14          0.02          2.09         1.48 o                         
   4   2  14         65.68         41.20         3.04 o                         
   5   2  14       1362.67       1360.62        19.03 o                         
   6   2  14         36.09         33.85         3.39 o                         
   7   2  14         53.66         54.70         5.25 o                         
   1   3  14        172.97        197.20         4.92 o                         
   2   3  14        135.57        147.65         3.82 o                         
   3   3  14       2058.91       2119.96        24.23 o                         
   4   3  14         51.41         30.57         2.86 o                         
   5   3  14         23.03         32.40         3.14 o                         
   6   3  14          0.03         -0.50         1.71 o                         
   7   3  14        135.86        126.30         5.58 o                         
   0   4  14        344.68        332.44         7.28 o                         
   1   4  14         20.33         26.64         1.84 o                         
   2   4  14        194.94        166.96         4.13 o                         
   3   4  14       1841.65       1879.83        20.56 o                         
   4   4  14        534.38        529.69        13.82 o                         
   5   4  14        239.44        215.44         6.52 o                         
   6   4  14         14.02         15.15         2.56 o                         
   7   4  14          4.89          4.90         2.68 o                         
   1   5  14          2.08          4.02         1.13 o                         
   2   5  14        876.05        819.21        10.76 o                         
   3   5  14        224.58        242.48         6.27 o                         
   4   5  14        261.93        270.43         6.93 o                         
   5   5  14         99.19         88.83         4.41 o                         
   6   5  14        174.47        172.04         6.24 o                         
   7   5  14          2.58          3.14         2.81 o                         
   0   6  14        131.63        131.13         4.45 o                         
   1   6  14        157.77        130.42         3.68 o                         
   2   6  14        173.24        158.90         4.20 o                         
   3   6  14         72.89         61.60         2.86 o                         
   4   6  14        126.40        117.32         4.62 o                         
   5   6  14         64.67         61.38         3.64 o                         
   6   6  14          3.20         -2.01         3.02 o                         
   7   6  14         91.14         88.14         6.21 o                         
   1   7  14        526.16        510.80         7.92 o                         
   2   7  14          0.26          1.02         1.11 o                         
   3   7  14        801.53        779.42        11.11 o                         
   4   7  14        482.17        480.52         9.61 o                         
   5   7  14        207.61        223.09         7.53 o                         
   6   7  14          1.28          4.47         4.34 o                         
   7   7  14         66.51         76.37         5.34 o                         
   0   8  14       2713.79       2748.34        40.62 o                         
   1   8  14        146.45        132.05         3.83 o                         
   2   8  14        425.42        415.31         7.33 o                         
   3   8  14          2.29         -0.09         1.34 o                         
   4   8  14          9.70          6.51         1.95 o                         
   5   8  14         34.39         25.47         3.86 o                         
   6   8  14        120.79        122.73        10.62 o                         
   7   8  14          4.58          0.42         5.04 o                         
   1   9  14        694.65        623.44         9.29 o                         
   2   9  14        162.97        150.40         4.30 o                         
   3   9  14         10.28         10.86         1.77 o                         
   4   9  14         42.16         58.86         3.87 o                         
   5   9  14         66.78         67.76         5.09 o                         
   6   9  14        142.23        142.50         7.32 o                         
   7   9  14         73.46         74.88         5.76 o                         
   0  10  14        819.85        819.14        17.16 o                         
   1  10  14        243.14        241.69         5.44 o                         
   2  10  14         82.78         81.90         3.32 o                         
   3  10  14       1303.10       1281.77        15.93 o                         
   4  10  14        342.82        325.53         8.88 o                         
   5  10  14         66.48         80.17         5.70 o                         
   6  10  14         60.84         61.94         5.35 o                         
   7  10  14         69.39         80.76         5.15 o                         
   1  11  14        270.94        231.41         5.38 o                         
   2  11  14         73.15         66.51         3.08 o                         
   3  11  14        162.03        151.39         5.82 o                         
   4  11  14         12.48         13.47         2.71 o                         
   5  11  14        213.05        187.05         8.18 o                         
   6  11  14          0.01          1.39         2.59 o                         
   0  12  14        990.76        960.67        16.64 o                         
   1  12  14         26.25         36.05         2.35 o                         
   2  12  14         84.50         90.13         3.65 o                         
   3  12  14          5.57          5.10         1.87 o                         
   4  12  14        525.27        472.42        10.27 o                         
   5  12  14        379.85        381.44        10.90 o                         
   6  12  14        302.06        354.59        10.79 o                         
   1  13  14        211.05        207.97         5.33 o                         
   2  13  14         31.99         29.88         2.75 o                         
   3  13  14         10.07         14.23         2.18 o                         
   4  13  14        521.82        529.30        11.19 o                         
   5  13  14         31.49         41.10         5.51 o                         
   6  13  14          2.28          4.19         2.20 o                         
   0  14  14         94.33        100.46         4.89 o                         
   1  14  14         33.42         41.29         3.45 o                         
   2  14  14         29.33         25.49         2.63 o                         
   3  14  14          4.49          0.60         1.74 o                         
   4  14  14          0.08          0.46         2.76 o                         
   5  14  14        279.57        257.69        10.51 o                         
   1  15  14         74.25         72.31         4.06 o                         
   2  15  14         64.54         61.72         3.59 o                         
   3  15  14         12.84         11.65         2.24 o                         
   4  15  14        163.18        170.84         7.05 o                         
   5  15  14         43.83         34.37         4.07 o                         
   0  16  14        461.83        480.83        24.71 o                         
   1  16  14          0.48          0.48         2.32 o                         
   2  16  14          0.20          3.13         2.04 o                         
   3  16  14        142.96        142.86         5.62 o                         
   4  16  14          1.10          1.63         2.12 o                         
   5  16  14         29.22         36.88         3.94 o                         
   1  17  14        259.98        293.70        11.16 o                         
   2  17  14          6.05          5.89         2.90 o                         
   3  17  14         29.52         29.12         3.14 o                         
   4  17  14          0.52          0.26         2.03 o                         
   0  18  14          4.40         10.74         5.37 o                         
   1  18  14         18.35         12.20         3.46 o                         
   2  18  14        100.18         77.10         7.54 o                         
   3  18  14        112.00        110.66         5.07 o                         
   4  18  14        109.19        154.09         6.28 o                         
   1  19  14         77.99         79.55         7.78 o                         
   2  19  14         46.66         48.33         5.83 o                         
   3  19  14          0.75          1.69         2.99 o                         
   0  20  14        118.93        128.40        13.97 o                         
   1  20  14         56.23         51.58         7.60 o                         
   2  20  14         71.86         84.63         6.81 o                         
   1   1  15         52.90         40.04         1.87 o                         
   2   1  15        132.12        116.59         4.11 o                         
   3   1  15        221.93        228.74         6.01 o                         
   4   1  15         25.78         21.64         2.65 o                         
   5   1  15        249.08        224.33         6.79 o                         
   6   1  15          1.44          0.74         1.80 o                         
   7   1  15        390.55        436.70        10.72 o                         
   0   2  15        171.76        165.98         5.82 o                         
   1   2  15        114.80         96.20         3.95 o                         
   2   2  15        257.31        293.41         6.53 o                         
   3   2  15         82.51         60.48         3.32 o                         
   4   2  15        538.55        477.61         9.64 o                         
   5   2  15         57.84         40.72         3.42 o                         
   6   2  15         19.06         21.00         2.73 o                         
   7   2  15         21.23         20.18         2.92 o                         
   1   3  15        667.59        613.57         8.55 o                         
   2   3  15        104.97        110.62         3.94 o                         
   3   3  15         77.37         59.09         3.36 o                         
   4   3  15        216.57        197.22         5.95 o                         
   5   3  15         31.40         25.45         2.90 o                         
   6   3  15          5.63          2.37         1.93 o                         
   7   3  15         60.78         61.08         4.19 o                         
   0   4  15        735.72        675.32        11.59 o                         
   1   4  15        558.66        536.89         7.99 o                         
   2   4  15        402.25        365.62         7.48 o                         
   3   4  15        888.10        745.79        12.55 o                         
   4   4  15        139.11        134.85         5.05 o                         
   5   4  15         30.62         27.87         3.06 o                         
   6   4  15         92.90         77.37         4.37 o                         
   7   4  15         81.24         68.28         5.78 o                         
   1   5  15       1433.50       1415.55        15.73 o                         
   2   5  15        225.95        199.17         4.48 o                         
   3   5  15        966.93        976.38        13.24 o                         
   4   5  15        896.73        833.14        12.59 o                         
   5   5  15          0.00         -0.99         1.66 o                         
   6   5  15        336.22        359.08         9.17 o                         
   7   5  15          2.11          4.84         3.26 o                         
   0   6  15        249.69        206.22         7.40 o                         
   1   6  15        140.04        130.23         5.03 o                         
   2   6  15        311.87        298.38         6.03 o                         
   3   6  15          1.83          0.93         1.46 o                         
   4   6  15          0.61         -1.45         1.45 o                         
   5   6  15         48.05         44.52         4.12 o                         
   6   6  15        121.37        125.49         7.02 o                         
   7   6  15        206.25        227.60         9.83 o                         
   1   7  15        254.93        262.33         5.51 o                         
   2   7  15        375.08        339.43         7.14 o                         
   3   7  15         86.23         60.62         3.44 o                         
   4   7  15        342.32        321.97         7.83 o                         
   5   7  15          0.04          1.25         2.09 o                         
   6   7  15          9.62         15.38         3.25 o                         
   7   7  15        289.29        313.67        11.74 o                         
   0   8  15        625.42        547.95        19.87 o                         
   1   8  15          0.07         -0.23         1.10 o                         
   2   8  15         96.09         87.66         3.79 o                         
   3   8  15        169.99        158.70         4.69 o                         
   4   8  15         70.72         68.32         3.60 o                         
   5   8  15        101.91        106.66         6.18 o                         
   6   8  15          1.98          2.35         2.41 o                         
   7   8  15         63.32         81.21         6.92 o                         
   1   9  15        286.91        275.75         5.90 o                         
   2   9  15         24.90         22.56         2.14 o                         
   3   9  15         47.03         49.66         2.82 o                         
   4   9  15        101.90         79.96         4.46 o                         
   5   9  15         41.63         42.73         4.80 o                         
   6   9  15          3.85          3.74         3.26 o                         
   0  10  15        253.02        298.29         9.62 o                         
   1  10  15         22.75         17.46         2.24 o                         
   2  10  15          0.06         -1.16         1.16 o                         
   3  10  15         77.15         76.53         3.37 o                         
   4  10  15        200.91        172.59         7.57 o                         
   5  10  15        230.60        232.92         9.25 o                         
   6  10  15        125.97        140.62         7.58 o                         
   1  11  15       1244.14       1222.88        23.39 o                         
   2  11  15         75.12         65.20         3.15 o                         
   3  11  15        145.63        130.28         5.35 o                         
   4  11  15        648.22        623.26        15.10 o                         
   5  11  15         16.88         22.00         3.59 o                         
   6  11  15         21.88         26.89         4.14 o                         
   0  12  15          0.00          1.59         1.73 o                         
   1  12  15        200.83        179.04         4.95 o                         
   2  12  15         30.33         28.32         2.72 o                         
   3  12  15         56.08         36.65         3.36 o                         
   4  12  15        434.63        448.67        12.76 o                         
   5  12  15         13.78         17.77         3.05 o                         
   6  12  15         59.97         62.29         4.90 o                         
   1  13  15         49.28         41.10         2.81 o                         
   2  13  15          0.72          2.50         1.61 o                         
   3  13  15          0.00          3.73         1.72 o                         
   4  13  15          2.52          0.32         2.88 o                         
   5  13  15        139.99        123.68         6.21 o                         
   0  14  15        121.57        132.34         6.60 o                         
   1  14  15        407.16        395.28         9.37 o                         
   2  14  15         16.61         20.52         2.86 o                         
   3  14  15          0.44          0.21         2.00 o                         
   4  14  15         33.51         29.67         3.26 o                         
   5  14  15         20.28         21.69         3.21 o                         
   1  15  15         37.09         32.12         3.56 o                         
   2  15  15        129.02        134.98         5.70 o                         
   3  15  15          4.70          6.91         1.97 o                         
   4  15  15          5.92          7.00         2.25 o                         
   5  15  15          3.68          5.44         2.84 o                         
   0  16  15          0.34          1.61         4.30 o                         
   1  16  15         28.99         34.42         3.91 o                         
   2  16  15        552.27        617.68        13.06 o                         
   3  16  15        269.29        272.06         7.82 o                         
   4  16  15         19.30         33.30         3.52 o                         
   1  17  15         52.59         59.22         5.35 o                         
   2  17  15        398.31        441.59        10.95 o                         
   3  17  15        239.80        259.58        10.92 o                         
   4  17  15         40.81         54.61         4.01 o                         
   0  18  15          2.46          5.91         5.37 o                         
   1  18  15         63.02         69.56        13.70 o                         
   2  18  15         43.91         48.33         5.83 o                         
   3  18  15         16.01         12.57         3.90 o                         
   1  19  15         69.23         50.03         6.81 o                         
   2  19  15          2.91         12.46         3.51 o                         
   0  20  15         14.58         10.21         5.91 o                         
   1  20  15         11.51          0.81         4.18 o                         
   0   0  16        533.14        488.89        22.03 o                         
   1   0  16       1100.04       1041.48        19.53 o                         
   2   0  16        288.82        243.35         8.51 o                         
   3   0  16        256.46        257.72         9.41 o                         
   4   0  16         36.43         37.71         4.71 o                         
   5   0  16          9.51          4.63         2.67 o                         
   6   0  16          3.86          5.58         2.73 o                         
   7   0  16          2.91          6.58         3.23 o                         
   1   1  16        531.62        456.47         8.09 o                         
   2   1  16       2938.89       3105.83        32.60 o                         
   3   1  16        277.82        264.19         6.68 o                         
   4   1  16         33.26         26.20         2.83 o                         
   5   1  16        562.97        636.81        12.16 o                         
   6   1  16          7.26          7.85         2.30 o                         
   7   1  16        220.25        230.58         7.73 o                         
   0   2  16         78.19         75.65         7.45 o                         
   1   2  16        301.10        297.73         6.42 o                         
   2   2  16         20.92         15.57         2.13 o                         
   3   2  16         92.93         89.22         4.01 o                         
   4   2  16        562.39        528.22        10.34 o                         
   5   2  16        107.45         99.59         4.77 o                         
   6   2  16          0.16          0.10         2.75 o                         
   7   2  16          1.68          2.53         2.96 o                         
   1   3  16        468.95        450.19         7.20 o                         
   2   3  16       1585.25       1618.20        21.55 o                         
   3   3  16        525.02        455.10         9.05 o                         
   4   3  16        203.33        198.30         6.20 o                         
   5   3  16        218.48        220.90         6.82 o                         
   6   3  16         95.38         68.47         4.21 o                         
   7   3  16         37.23         46.25         3.78 o                         
   0   4  16       2570.14       2677.16        45.86 o                         
   1   4  16          0.15          0.75         1.15 o                         
   2   4  16        379.30        376.05         8.81 o                         
   3   4  16        161.86        166.59         5.40 o                         
   4   4  16        339.20        274.59         7.34 o                         
   5   4  16        235.23        242.20         7.19 o                         
   6   4  16         19.12         23.48         2.96 o                         
   7   4  16         80.90         78.52         6.00 o                         
   1   5  16          1.05          2.97         1.17 o                         
   2   5  16         68.84         56.31         3.36 o                         
   3   5  16          8.05          5.99         1.74 o                         
   4   5  16        146.05        144.72         5.37 o                         
   5   5  16         94.38        100.19         4.74 o                         
   6   5  16         21.24         20.66         2.78 o                         
   7   5  16         19.67         28.50         4.51 o                         
   0   6  16         99.81        119.71         5.69 o                         
   1   6  16       1798.22       1800.79        19.30 o                         
   2   6  16        934.51        896.28        12.38 o                         
   3   6  16         91.37         66.20         4.69 o                         
   4   6  16       1056.92       1081.86        15.12 o                         
   5   6  16        212.05        222.28         6.95 o                         
   6   6  16        147.68        163.04         8.23 o                         
   7   6  16          0.03         -0.14         2.69 o                         
   1   7  16         13.95         21.93         2.31 o                         
   2   7  16         99.42        118.62         3.92 o                         
   3   7  16          1.27          1.35         1.57 o                         
   4   7  16        120.66         94.55         4.30 o                         
   5   7  16          1.35         -0.52         2.31 o                         
   6   7  16        131.89        127.01         7.29 o                         
   7   7  16          0.17          2.94         2.83 o                         
   0   8  16       2741.94       2550.91        47.82 o                         
   1   8  16         83.72         80.51         4.39 o                         
   2   8  16         50.89         50.29         2.71 o                         
   3   8  16        331.32        311.90         9.62 o                         
   4   8  16         80.32         69.49         4.35 o                         
   5   8  16         22.71         27.87         3.87 o                         
   6   8  16          0.74          2.37         2.29 o                         
   1   9  16        660.06        644.01        10.76 o                         
   2   9  16        198.45        187.41         5.04 o                         
   3   9  16         10.51         13.32         2.12 o                         
   4   9  16         38.33         39.29         3.57 o                         
   5   9  16         14.35          6.47         2.52 o                         
   6   9  16          3.85          3.30         2.87 o                         
   0  10  16         66.04         45.82         4.08 o                         
   1  10  16         16.47         15.83         2.20 o                         
   2  10  16        189.40        189.40         5.14 o                         
   3  10  16          3.00          1.44         1.70 o                         
   4  10  16        135.20        114.64         6.30 o                         
   5  10  16          4.13          6.38         2.64 o                         
   6  10  16        157.85        155.97         7.96 o                         
   1  11  16        187.88        141.11         4.77 o                         
   2  11  16        792.79        776.98        12.54 o                         
   3  11  16         66.23         65.56         4.04 o                         
   4  11  16          0.19          3.58         3.26 o                         
   5  11  16          2.77          8.92         3.80 o                         
   6  11  16         10.09         11.07         3.25 o                         
   0  12  16        165.20        141.60         6.51 o                         
   1  12  16         27.83         22.24         2.31 o                         
   2  12  16         20.65         21.05         2.75 o                         
   3  12  16         90.43         93.10         5.60 o                         
   4  12  16         75.30         71.07         7.26 o                         
   5  12  16          3.49          7.95         3.69 o                         
   1  13  16        259.73        246.52         6.65 o                         
   2  13  16          0.20         -0.92         1.70 o                         
   3  13  16         24.27         20.06         2.68 o                         
   4  13  16         23.52         25.80         3.48 o                         
   5  13  16          6.64          9.40         2.59 o                         
   0  14  16         25.80         21.33         3.30 o                         
   1  14  16        118.28        100.38         5.70 o                         
   2  14  16         15.07         14.62         2.56 o                         
   3  14  16         39.11         34.99         3.26 o                         
   4  14  16        328.71        325.19        11.08 o                         
   5  14  16         28.90         17.59         3.05 o                         
   1  15  16          8.68          3.83         1.88 o                         
   2  15  16          4.67          6.69         2.20 o                         
   3  15  16         77.53         72.62         4.59 o                         
   4  15  16          4.19          1.01         2.12 o                         
   0  16  16          5.58          7.52         5.37 o                         
   1  16  16          4.88          4.19         2.48 o                         
   2  16  16        262.02        259.41         8.25 o                         
   3  16  16         43.74         46.13         4.09 o                         
   4  16  16          3.11          2.61         2.59 o                         
   1  17  16        237.21        254.99        13.10 o                         
   2  17  16         10.97         12.01         2.72 o                         
   3  17  16          1.24          2.56         2.81 o                         
   0  18  16         18.18         19.34         6.98 o                         
   1  18  16         77.61         75.74        18.00 o                         
   2  18  16        175.75        226.32        16.81 o                         
   3  18  16          9.13          6.59         3.10 o                         
   1  19  16         10.93         12.98         5.37 o                         
   2  19  16         24.20         32.47         4.79 o                         
   1   1  17          2.71          5.05         1.46 o                         
   2   1  17         51.59         44.06         2.99 o                         
   3   1  17         41.41         32.41         2.82 o                         
   4   1  17         36.48         35.36         3.29 o                         
   5   1  17          0.16         -1.10         1.63 o                         
   6   1  17         49.86         59.35         4.12 o                         
   7   1  17          1.33         -1.39         2.49 o                         
   0   2  17        527.35        559.45        23.34 o                         
   1   2  17        782.37        823.16        24.99 o                         
   2   2  17        567.44        543.43         9.76 o                         
   3   2  17        549.30        520.84        10.01 o                         
   4   2  17         55.12         52.32         3.59 o                         
   5   2  17         72.07         68.68         4.00 o                         
   6   2  17         48.38         40.77         3.59 o                         
   7   2  17         25.63         27.84         3.23 o                         
   1   3  17        291.40        289.47         6.50 o                         
   2   3  17        375.02        364.58         7.76 o                         
   3   3  17        227.72        186.32         5.77 o                         
   4   3  17        272.16        240.95         6.92 o                         
   5   3  17         22.46         19.69         2.71 o                         
   6   3  17        430.79        486.75        11.16 o                         
   7   3  17        116.09        130.31         5.85 o                         
   0   4  17         21.91         37.91         5.77 o                         
   1   4  17        407.45        346.28         7.23 o                         
   2   4  17         10.42          9.10         1.83 o                         
   3   4  17          0.49          0.37         1.67 o                         
   4   4  17         85.77         84.95         4.26 o                         
   5   4  17         20.53         24.60         2.85 o                         
   6   4  17        277.25        307.65         8.68 o                         
   7   4  17          2.48          5.70         2.96 o                         
   1   5  17        198.41        188.06         5.13 o                         
   2   5  17        135.93        129.49         4.59 o                         
   3   5  17        470.47        405.39         8.80 o                         
   4   5  17          6.29          5.66         2.44 o                         
   5   5  17          3.27          1.85         1.80 o                         
   6   5  17        142.99        144.95         6.95 o                         
   7   5  17         11.38         14.27         3.86 o                         
   0   6  17        580.12        539.79        13.33 o                         
   1   6  17        155.20        168.31         4.94 o                         
   2   6  17         82.80         55.97         3.91 o                         
   3   6  17        929.30       1020.56        16.85 o                         
   4   6  17        607.77        682.48        12.45 o                         
   5   6  17        110.93         95.95         4.68 o                         
   6   6  17        202.82        213.20         9.31 o                         
   1   7  17         63.44         65.45         5.63 o                         
   2   7  17        177.91        157.12         5.78 o                         
   3   7  17        105.84         80.88         3.86 o                         
   4   7  17        116.10        102.81         4.33 o                         
   5   7  17         28.74         31.78         3.79 o                         
   6   7  17          6.15          5.26         3.33 o                         
   0   8  17       3705.53       3751.68        54.46 o                         
   1   8  17         27.45         22.89         2.39 o                         
   2   8  17        139.19        122.01         4.63 o                         
   3   8  17         65.12         52.02         3.35 o                         
   4   8  17        180.44        174.43         5.93 o                         
   5   8  17         31.84         26.80         3.82 o                         
   6   8  17          4.34          3.64         3.33 o                         
   1   9  17          6.30          7.33         1.75 o                         
   2   9  17        846.52        846.62        13.18 o                         
   3   9  17         18.09         20.26         2.46 o                         
   4   9  17         56.34         53.64         4.75 o                         
   5   9  17         43.22         46.49         4.81 o                         
   6   9  17         26.23         21.31         3.23 o                         
   0  10  17        386.63        345.87        10.95 o                         
   1  10  17          1.18          2.52         1.50 o                         
   2  10  17         77.22         68.00         3.45 o                         
   3  10  17        293.73        282.94         8.29 o                         
   4  10  17         20.92         19.26         3.32 o                         
   5  10  17          5.32          4.61         2.48 o                         
   6  10  17         12.91          4.33         2.84 o                         
   1  11  17         23.02         23.81         2.62 o                         
   2  11  17          0.00          0.50         1.37 o                         
   3  11  17        198.04        209.14         9.43 o                         
   4  11  17          2.45          0.64         4.65 o                         
   5  11  17         18.84         22.46         3.58 o                         
   0  12  17          2.70          7.65         2.40 o                         
   1  12  17         49.35         51.44         3.20 o                         
   2  12  17         11.79          8.82         2.12 o                         
   3  12  17         29.39         36.10         4.94 o                         
   4  12  17        161.75        153.97         7.37 o                         
   5  12  17         10.22         14.58         3.41 o                         
   1  13  17         49.70         47.61         3.29 o                         
   2  13  17         86.39         84.92         5.27 o                         
   3  13  17         36.94         34.95         4.29 o                         
   4  13  17          0.01         -1.69         2.05 o                         
   5  13  17        125.60        123.09         6.37 o                         
   0  14  17        279.15        321.79        10.85 o                         
   1  14  17         40.28         53.25         3.65 o                         
   2  14  17        201.22        209.48         7.30 o                         
   3  14  17        117.63        145.92         7.11 o                         
   4  14  17         51.78         41.38         4.00 o                         
   1  15  17         67.21         83.00         5.56 o                         
   2  15  17        122.54        109.78         5.41 o                         
   3  15  17         53.19         56.68         4.16 o                         
   4  15  17        102.32        110.70         6.48 o                         
   0  16  17         93.62         71.99        10.21 o                         
   1  16  17          0.32          1.28         2.88 o                         
   2  16  17         66.90         59.63         4.23 o                         
   3  16  17        138.06        138.94         6.20 o                         
   1  17  17        132.31        145.00         9.68 o                         
   2  17  17         26.79         37.94         4.48 o                         
   3  17  17         12.12         17.71         3.22 o                         
   0  18  17          6.69          6.45         5.91 o                         
   1  18  17        104.18        101.67        23.37 o                         
   2  18  17         37.75         34.89         4.91 o                         
   0   0  18       2478.09       2665.23        73.06 o                         
   1   0  18        134.58        130.65         6.17 o                         
   2   0  18       1102.16       1025.96        21.03 o                         
   3   0  18        405.58        384.49        12.45 o                         
   4   0  18        201.40        206.62         9.20 o                         
   5   0  18         72.86         60.54         5.47 o                         
   6   0  18        152.96        147.98         8.55 o                         
   1   1  18        267.98        258.16         6.93 o                         
   2   1  18         15.66         18.70         2.26 o                         
   3   1  18         28.50         24.44         2.74 o                         
   4   1  18          0.01          0.74         1.63 o                         
   5   1  18        219.90        219.19         7.01 o                         
   6   1  18         85.84         95.40         5.08 o                         
   0   2  18        264.71        273.46        12.16 o                         
   1   2  18        299.19        263.89         7.15 o                         
   2   2  18       1139.26       1180.76        17.90 o                         
   3   2  18         10.20          9.74         2.09 o                         
   4   2  18         17.19         15.56         2.55 o                         
   5   2  18        213.82        200.31         6.79 o                         
   6   2  18        138.47        137.70         5.93 o                         
   1   3  18        502.63        505.64        10.40 o                         
   2   3  18        190.30        181.03         5.68 o                         
   3   3  18        132.24        124.53         4.89 o                         
   4   3  18         86.35         69.76         3.96 o                         
   5   3  18          7.70          9.59         2.24 o                         
   6   3  18         71.91         83.76         4.71 o                         
   0   4  18        124.14        122.05         7.11 o                         
   1   4  18        121.15         87.65         7.19 o                         
   2   4  18         45.43         28.43         2.74 o                         
   3   4  18          0.82         -1.41         1.41 o                         
   4   4  18        521.22        544.62        12.17 o                         
   5   4  18        152.86        149.34         5.83 o                         
   6   4  18        231.87        256.24         8.04 o                         
   1   5  18          2.62          6.25         1.89 o                         
   2   5  18        412.71        417.10         8.66 o                         
   3   5  18         22.26         23.08         2.79 o                         
   4   5  18        198.65        174.59         7.53 o                         
   5   5  18        117.30        117.52         6.31 o                         
   6   5  18        445.80        498.32        12.87 o                         
   0   6  18         29.97         41.04         4.00 o                         
   1   6  18         70.57         51.95         3.51 o                         
   2   6  18       1232.82       1221.72        16.97 o                         
   3   6  18         83.88         69.08         3.79 o                         
   4   6  18        190.02        188.14         6.27 o                         
   5   6  18         15.11         11.47         2.36 o                         
   6   6  18        131.57        152.97         7.97 o                         
   1   7  18        319.43        326.38         8.35 o                         
   2   7  18       1673.56       1730.57        24.11 o                         
   3   7  18        123.99        120.57         4.89 o                         
   4   7  18         47.74         44.55         3.50 o                         
   5   7  18          0.09          5.93         2.44 o                         
   6   7  18        189.27        214.08         9.56 o                         
   0   8  18        522.71        527.91        13.91 o                         
   1   8  18        121.91        102.26         4.10 o                         
   2   8  18        658.30        651.85        12.76 o                         
   3   8  18          2.63          3.58         1.66 o                         
   4   8  18          0.02          0.40         1.89 o                         
   5   8  18          0.07          0.87         2.56 o                         
   6   8  18         41.14         48.60         5.89 o                         
   1   9  18          0.32          1.01         1.61 o                         
   2   9  18         73.64         57.56         3.77 o                         
   3   9  18          1.80          4.16         1.82 o                         
   4   9  18         86.82         75.40         5.34 o                         
   5   9  18         61.42         52.80         6.75 o                         
   6   9  18         40.68         37.34         4.65 o                         
   0  10  18        458.57        399.33        12.07 o                         
   1  10  18         87.10         75.82         3.75 o                         
   2  10  18         58.85         55.77         3.81 o                         
   3  10  18         99.37         78.98         5.23 o                         
   4  10  18         83.65         73.07         5.24 o                         
   5  10  18        232.55        272.77        10.98 o                         
   1  11  18        122.03        110.85         4.41 o                         
   2  11  18          0.26         -1.68         1.68 o                         
   3  11  18         28.47         25.59         4.21 o                         
   4  11  18          4.65          3.61         2.50 o                         
   5  11  18         25.80         25.20         4.34 o                         
   0  12  18         40.21         51.96         5.03 o                         
   1  12  18          0.29          2.98         1.55 o                         
   2  12  18         27.37         28.38         7.83 o                         
   3  12  18          4.19          0.77         2.65 o                         
   4  12  18          0.33         -2.11         2.11 o                         
   5  12  18         24.62         38.22         4.73 o                         
   1  13  18         98.90         99.24         4.45 o                         
   2  13  18         56.58         63.10         4.19 o                         
   3  13  18          0.22          2.12         2.29 o                         
   4  13  18         77.19         62.80         5.32 o                         
   0  14  18       1141.28       1249.41        33.04 o                         
   1  14  18          0.94          4.26         1.96 o                         
   2  14  18        206.98        221.63         7.48 o                         
   3  14  18        150.23        178.83         7.98 o                         
   4  14  18          9.14         10.21         2.91 o                         
   1  15  18         78.32         75.82         4.85 o                         
   2  15  18         53.54         61.80         4.35 o                         
   3  15  18          0.12          0.72         2.56 o                         
   4  15  18          0.01          0.12         2.54 o                         
   0  16  18        117.41        140.76        13.43 o                         
   1  16  18         24.94         22.18         4.03 o                         
   2  16  18          3.08          5.77         2.30 o                         
   3  16  18         19.70         24.45         3.76 o                         
   1  17  18         98.82        109.18        12.63 o                         
   2  17  18        114.93        124.98         6.64 o                         
   0  18  18         13.85          8.60         5.91 o                         
   1  18  18         10.22         13.70         4.56 o                         
   1   1  19        257.10        268.11         8.85 o                         
   2   1  19        413.11        374.87        11.95 o                         
   3   1  19          9.25          4.80         2.01 o                         
   4   1  19          5.60          4.48         2.00 o                         
   5   1  19         30.41         30.27         3.42 o                         
   6   1  19        191.48        187.53         7.28 o                         
   0   2  19        398.06        348.60        25.25 o                         
   1   2  19        162.61        169.11         5.88 o                         
   2   2  19        288.44        298.08         7.31 o                         
   3   2  19         45.44         43.74         3.43 o                         
   4   2  19        364.59        353.56         8.76 o                         
   5   2  19        176.48        181.28         6.51 o                         
   6   2  19        117.49        122.68         5.61 o                         
   1   3  19        780.31        743.98        13.43 o                         
   2   3  19         30.38         20.45         2.50 o                         
   3   3  19          2.66          0.09         1.55 o                         
   4   3  19        206.67        224.80         6.97 o                         
   5   3  19         35.11         25.20         3.02 o                         
   6   3  19         25.35         28.78         3.08 o                         
   1   4  19       1352.86       1336.38        19.79 o                         
   2   4  19          0.70          1.75         1.89 o                         
   3   4  19        303.76        275.80         7.38 o                         
   4   4  19          0.04          1.77         1.92 o                         
   5   4  19          3.95          0.48         1.83 o                         
   6   4  19          0.67          0.57         2.04 o                         
   1   5  19        567.98        553.17        11.43 o                         
   2   5  19         67.57         64.88         3.94 o                         
   3   5  19        441.99        409.97         9.20 o                         
   4   5  19          0.01          1.40         1.65 o                         
   5   5  19          3.96          5.45         2.11 o                         
   6   5  19         32.00         53.34         4.72 o                         
   0   6  19        474.22        495.12        13.19 o                         
   1   6  19         67.51         62.97         3.83 o                         
   2   6  19          5.95          8.92         2.17 o                         
   3   6  19        109.72         93.03         5.66 o                         
   4   6  19          0.54          1.62         1.73 o                         
   5   6  19        189.26        183.42         6.59 o                         
   6   6  19         30.84         32.79         4.73 o                         
   1   7  19         54.72         56.77         4.01 o                         
   2   7  19         91.88         86.48         4.59 o                         
   3   7  19         69.64         65.69         3.79 o                         
   4   7  19         26.07         28.50         3.49 o                         
   5   7  19          2.69          3.60         2.34 o                         
   6   7  19         99.12        105.70         6.84 o                         
   0   8  19        185.84        153.30         7.35 o                         
   1   8  19         32.34         26.17         3.12 o                         
   2   8  19        154.40        157.79         6.07 o                         
   3   8  19         41.60         30.28         3.34 o                         
   4   8  19         57.63         60.63         3.83 o                         
   5   8  19        340.27        340.74        11.68 o                         
   1   9  19         88.28         72.48         4.35 o                         
   2   9  19         78.82         71.94         4.27 o                         
   3   9  19        231.90        229.97         7.47 o                         
   4   9  19         54.11         60.19         4.37 o                         
   5   9  19        145.90        159.36         7.96 o                         
   0  10  19         50.57         58.42         4.71 o                         
   1  10  19        149.84        151.86         5.91 o                         
   2  10  19          0.53          5.45         2.01 o                         
   3  10  19         10.51         17.14         3.22 o                         
   4  10  19          0.82          1.80         2.22 o                         
   5  10  19         15.12         17.03         3.38 o                         
   1  11  19          0.96          2.35         1.72 o                         
   2  11  19         22.63         16.49         2.76 o                         
   3  11  19          2.35          3.43         3.07 o                         
   4  11  19         38.46         48.03         5.53 o                         
   5  11  19          9.56         10.60         2.74 o                         
   0  12  19         48.93         37.28         4.81 o                         
   1  12  19         66.51         62.89         3.60 o                         
   2  12  19        151.09        151.75         8.24 o                         
   3  12  19         26.76         34.79         4.94 o                         
   4  12  19          1.11          3.34         2.67 o                         
   1  13  19         72.73         88.85         4.69 o                         
   2  13  19          0.61          3.07         2.42 o                         
   3  13  19          0.03         -0.87         2.50 o                         
   4  13  19          0.02         -2.21         2.56 o                         
   0  14  19        154.16        186.70         8.43 o                         
   1  14  19         82.11         73.78         5.03 o                         
   2  14  19         62.10         61.52         5.02 o                         
   3  14  19        123.48        150.35         7.99 o                         
   1  15  19          3.05          1.63         2.34 o                         
   2  15  19         27.97         38.36         4.58 o                         
   3  15  19          0.49         -1.82         2.87 o                         
   0  16  19        110.50        125.71        13.43 o                         
   1  16  19          0.00          4.22         5.08 o                         
   2  16  19         12.04          8.31         2.69 o                         
   1  17  19         14.94         22.98         5.50 o                         
   0   0  20         10.01          9.13         4.84 o                         
   1   0  20       1096.39       1109.65        32.50 o                         
   2   0  20       1187.78       1208.50        24.30 o                         
   3   0  20          5.55          1.26         2.83 o                         
   4   0  20         77.19         68.45         5.84 o                         
   5   0  20        108.96        151.10         9.34 o                         
   6   0  20         54.18         44.83         5.85 o                         
   1   1  20        385.07        352.01        10.41 o                         
   2   1  20        168.42        157.92         6.01 o                         
   3   1  20         51.94         45.55         3.42 o                         
   4   1  20        335.41        311.40         8.38 o                         
   5   1  20        150.74        163.82         6.33 o                         
   6   1  20         54.95         63.24         5.29 o                         
   0   2  20        547.51        558.67        18.80 o                         
   1   2  20        820.60        780.29        16.45 o                         
   2   2  20         21.76         18.92         2.74 o                         
   3   2  20         49.85         47.53         3.70 o                         
   4   2  20         50.40         65.42         3.96 o                         
   5   2  20         14.21         13.53         2.66 o                         
   6   2  20        313.60        361.92         9.88 o                         
   1   3  20         20.13         17.19         3.06 o                         
   2   3  20        130.28         97.66         5.12 o                         
   3   3  20          0.27         -1.00         1.66 o                         
   4   3  20         75.19         79.56         4.26 o                         
   5   3  20        399.96        461.14        12.81 o                         
   6   3  20          3.26          6.11         2.19 o                         
   0   4  20       1271.75       1364.06        33.05 o                         
   1   4  20         60.18         66.71         3.85 o                         
   2   4  20          0.89          0.52         1.80 o                         
   3   4  20          5.67         12.34         3.08 o                         
   4   4  20          6.98          7.93         2.11 o                         
   5   4  20        337.08        351.74         9.38 o                         
   6   4  20        511.01        627.08        13.44 o                         
   1   5  20         54.46         47.78         3.64 o                         
   2   5  20        205.17        193.69         6.80 o                         
   3   5  20         27.94         19.92         2.95 o                         
   4   5  20         29.01         20.89         2.85 o                         
   5   5  20         97.95         92.54         4.90 o                         
   6   5  20         56.42         62.42         6.99 o                         
   0   6  20        876.01        908.69        25.64 o                         
   1   6  20        534.38        517.41        11.26 o                         
   2   6  20        302.61        306.96         8.65 o                         
   3   6  20        360.64        348.70         9.55 o                         
   4   6  20         17.60         23.93         2.87 o                         
   5   6  20         64.94         67.90         4.28 o                         
   1   7  20        179.14        172.57         6.31 o                         
   2   7  20          2.75          1.52         1.80 o                         
   3   7  20          8.23         12.31         2.51 o                         
   4   7  20          0.33          4.75         2.47 o                         
   5   7  20          7.70          9.47         3.03 o                         
   0   8  20         61.41         61.84         7.25 o                         
   1   8  20          2.22          1.19         2.48 o                         
   2   8  20          5.02          5.62         2.05 o                         
   3   8  20         98.31         83.31         4.71 o                         
   4   8  20         19.59         28.25         3.57 o                         
   5   8  20         58.81         68.74         5.41 o                         
   1   9  20         71.15         62.53         6.59 o                         
   2   9  20        225.81        220.76         7.39 o                         
   3   9  20         26.42         17.10         2.51 o                         
   4   9  20        146.70        159.01        10.01 o                         
   5   9  20          0.32         -1.58         2.49 o                         
   0  10  20        389.04        366.67        12.07 o                         
   1  10  20        319.74        326.95         9.01 o                         
   2  10  20        166.97        212.15         9.22 o                         
   3  10  20         35.16         46.57         4.58 o                         
   4  10  20         74.98         77.34         6.47 o                         
   5  10  20          8.36         11.78         3.16 o                         
   1  11  20         86.91         84.59         4.97 o                         
   2  11  20          0.67          2.57         2.86 o                         
   3  11  20         71.11         72.92         6.09 o                         
   4  11  20         54.30         58.69         5.84 o                         
   0  12  20         34.29         36.39         4.63 o                         
   1  12  20          7.19          9.56         2.54 o                         
   2  12  20         72.16         74.09         6.06 o                         
   3  12  20          0.95         -2.27         2.76 o                         
   4  12  20         13.32         15.44         4.03 o                         
   1  13  20          3.56          1.02         2.10 o                         
   2  13  20         84.87         86.98         6.27 o                         
   3  13  20          1.04          6.96         3.93 o                         
   0  14  20        111.99        117.08         9.67 o                         
   1  14  20        227.70        227.32        10.11 o                         
   2  14  20        208.34        185.42         8.24 o                         
   3  14  20         13.49         14.03         3.32 o                         
   1  15  20         39.65         47.09         4.29 o                         
   2  15  20         29.22         40.67         4.17 o                         
   0  16  20         78.97         95.09        11.82 o                         
   1  16  20         16.66         25.10         8.86 o                         
   1   1  21        130.93        126.18         7.13 o                         
   2   1  21         23.47         25.30         4.98 o                         
   3   1  21        459.81        488.24        10.45 o                         
   4   1  21         10.36         10.87         2.40 o                         
   5   1  21        344.72        427.19        10.62 o                         
   0   2  21        347.92        342.02        22.56 o                         
   1   2  21         59.09         55.01         4.61 o                         
   2   2  21         12.85         14.70         3.15 o                         
   3   2  21         17.51         21.04         3.09 o                         
   4   2  21         33.95         29.10         3.32 o                         
   5   2  21          6.91         10.32         2.45 o                         
   1   3  21         50.89         70.74         5.04 o                         
   2   3  21        290.08        304.78         8.59 o                         
   3   3  21         57.88         40.46         4.09 o                         
   4   3  21         13.61         10.95         2.32 o                         
   5   3  21        283.26        320.27         8.99 o                         
   1   4  21         61.89         59.60         4.55 o                         
   2   4  21        121.75        117.72         5.55 o                         
   3   4  21        421.38        419.43        10.66 o                         
   4   4  21        133.66        146.01         5.90 o                         
   5   4  21         12.37          6.17         2.30 o                         
   1   5  21         44.02         41.81         4.19 o                         
   2   5  21         53.03         54.72         3.87 o                         
   3   5  21         73.59         63.95         5.05 o                         
   4   5  21          6.61         10.08         2.29 o                         
   5   5  21          3.01          1.23         2.07 o                         
   0   6  21        227.23        223.25        15.31 o                         
   1   6  21        443.19        399.55        11.61 o                         
   2   6  21         62.26         55.30         4.19 o                         
   3   6  21          3.31          6.24         2.24 o                         
   4   6  21        337.99        380.54        15.49 o                         
   5   6  21         23.29         17.78         2.89 o                         
   1   7  21         78.59         87.88         4.65 o                         
   2   7  21        201.37        186.44         6.87 o                         
   3   7  21         14.57         16.99         2.86 o                         
   4   7  21          0.72          6.71         2.82 o                         
   5   7  21         86.91         88.51         5.93 o                         
   0   8  21       1356.54       1420.73        35.14 o                         
   1   8  21        280.89        260.02         9.35 o                         
   2   8  21        124.45        121.21         6.05 o                         
   3   8  21          0.05          2.81         2.54 o                         
   4   8  21          1.01          0.82         2.33 o                         
   5   8  21          1.36         -1.93         3.02 o                         
   1   9  21          4.43          5.72         2.16 o                         
   2   9  21        235.83        243.24         8.12 o                         
   3   9  21          0.50          1.21         2.03 o                         
   4   9  21         86.19         99.98         7.32 o                         
   0  10  21         54.45         65.40         6.58 o                         
   1  10  21         59.52         58.30         4.17 o                         
   2  10  21        113.18        124.62         5.78 o                         
   3  10  21         41.32         46.23         4.75 o                         
   4  10  21         24.30         30.17         4.94 o                         
   1  11  21       1808.14       2060.85        32.08 o                         
   2  11  21         55.37         55.56         4.67 o                         
   3  11  21          3.64          6.72         2.92 o                         
   4  11  21          1.17         -2.45         2.70 o                         
   0  12  21        269.19        316.59        14.62 o                         
   1  12  21        157.24        166.68         8.15 o                         
   2  12  21          0.12          0.06         2.60 o                         
   3  12  21          7.11          7.00         3.10 o                         
   1  13  21         19.67         33.51         3.62 o                         
   2  13  21         51.62         52.31         5.44 o                         
   3  13  21          4.97          8.70         5.55 o                         
   0  14  21        172.36        203.02        11.20 o                         
   1  14  21          0.05          5.13         3.02 o                         
   2  14  21          0.00          1.09         3.02 o                         
   1  15  21         24.91         30.82         4.64 o                         
   0   0  22        891.10        945.00        38.14 o                         
   1   0  22         25.06         23.36         7.52 o                         
   2   0  22        170.31        163.95        10.62 o                         
   3   0  22        759.02        807.03        25.82 o                         
   4   0  22        100.47        118.91        17.90 o                         
   5   0  22          5.93          4.20         3.30 o                         
   1   1  22         93.68         99.09         5.83 o                         
   2   1  22        423.72        435.32        12.55 o                         
   3   1  22        189.34        207.44         8.70 o                         
   4   1  22        256.93        262.43         7.93 o                         
   5   1  22        317.14        361.63         9.76 o                         
   0   2  22        985.53       1013.23        28.68 o                         
   1   2  22         82.15         68.57         4.88 o                         
   2   2  22        380.58        377.57        11.61 o                         
   3   2  22         61.60         63.49         4.43 o                         
   4   2  22        153.03        152.83         6.01 o                         
   5   2  22        110.51        133.68         5.79 o                         
   1   3  22        714.58        720.18        16.52 o                         
   2   3  22        166.10        153.46         7.18 o                         
   3   3  22         86.31         75.20         4.71 o                         
   4   3  22        112.06        122.51         5.98 o                         
   5   3  22         12.22         16.57         3.50 o                         
   0   4  22       1574.32       1630.36        39.12 o                         
   1   4  22        241.07        235.06         8.93 o                         
   2   4  22         82.11         69.86         5.10 o                         
   3   4  22        378.80        397.66        10.58 o                         
   4   4  22          1.15          2.41         2.19 o                         
   5   4  22          6.06          8.26         2.37 o                         
   1   5  22          6.05          3.76         2.36 o                         
   2   5  22        269.70        285.52        10.05 o                         
   3   5  22         29.71         35.92         3.86 o                         
   4   5  22         23.95         32.21         3.60 o                         
   5   5  22         29.83         34.00         3.76 o                         
   0   6  22        400.15        393.51        16.52 o                         
   1   6  22          1.77          4.93         2.79 o                         
   2   6  22         64.70         59.37         4.00 o                         
   3   6  22         43.64         41.23         4.02 o                         
   4   6  22          1.35          5.16         2.13 o                         
   1   7  22          0.04          4.04         2.87 o                         
   2   7  22         17.65         13.90         2.53 o                         
   3   7  22         22.12         22.66         2.93 o                         
   4   7  22         19.04         17.09         2.91 o                         
   0   8  22        619.52        658.25        30.89 o                         
   1   8  22         97.55         97.52         6.01 o                         
   2   8  22         41.12         45.91         4.00 o                         
   3   8  22         15.35         27.96         3.36 o                         
   4   8  22         36.08         46.86         6.36 o                         
   1   9  22        217.46        219.48         9.31 o                         
   2   9  22        153.23        144.02         6.18 o                         
   3   9  22         19.57         21.60         3.01 o                         
   4   9  22         86.45         99.67         7.18 o                         
   0  10  22         76.31         78.17         7.34 o                         
   1  10  22         79.38         97.64         6.02 o                         
   2  10  22          9.58         13.88         2.61 o                         
   3  10  22          3.15          7.13         2.59 o                         
   1  11  22          1.49          3.70         1.97 o                         
   2  11  22         16.24         28.93         3.92 o                         
   3  11  22        142.42        140.92        12.75 o                         
   0  12  22         83.65         80.07         9.40 o                         
   1  12  22         84.29         95.28         5.15 o                         
   2  12  22        190.42        235.41        10.64 o                         
   1  13  22        366.54        454.87        14.83 o                         
   2  13  22         86.87         92.31         6.73 o                         
   0  14  22         40.10         56.95         9.67 o                         
   1  14  22         13.55          6.89         3.07 o                         
   1   1  23        165.78        156.07         7.44 o                         
   2   1  23        332.64        321.80        11.48 o                         
   3   1  23         10.61         13.65         3.25 o                         
   4   1  23          1.32          2.89         3.15 o                         
   0   2  23        210.01        196.32        11.96 o                         
   1   2  23         69.05         64.08         4.95 o                         
   2   2  23        164.32        150.12         7.49 o                         
   3   2  23          4.51          4.76         2.59 o                         
   4   2  23         70.69         72.42         4.79 o                         
   1   3  23         12.27         10.45         2.81 o                         
   2   3  23        166.37        170.73         9.51 o                         
   3   3  23          1.15          1.44         2.37 o                         
   4   3  23        150.92        167.44         7.04 o                         
   0   4  23          8.76         34.38         9.13 o                         
   1   4  23         18.33         19.85         3.59 o                         
   2   4  23         22.62         22.57         3.68 o                         
   3   4  23         52.55         48.45         4.56 o                         
   4   4  23         43.04         40.15         4.08 o                         
   1   5  23         30.66         27.98         4.07 o                         
   2   5  23          1.22          6.34         2.59 o                         
   3   5  23         38.27         40.52         3.80 o                         
   4   5  23         20.76         22.72         3.32 o                         
   0   6  23        269.51        257.34        13.68 o                         
   1   6  23         20.55         19.34         3.36 o                         
   2   6  23         58.25         63.44         4.91 o                         
   3   6  23          2.11          3.23         2.28 o                         
   4   6  23         20.46         21.20         4.33 o                         
   1   7  23         75.05         84.93         7.83 o                         
   2   7  23         46.99         56.05         4.81 o                         
   3   7  23         30.94         25.93         3.31 o                         
   4   7  23          8.99         11.81         2.63 o                         
   0   8  23          7.53         11.82         4.13 o                         
   1   8  23        407.64        439.14        12.82 o                         
   2   8  23         85.14         80.93         5.35 o                         
   3   8  23          3.92          7.67         2.35 o                         
   1   9  23         39.41         44.19         5.43 o                         
   2   9  23         21.07         19.15         3.17 o                         
   3   9  23          0.09          0.54         2.09 o                         
   0  10  23        261.44        293.19        14.44 o                         
   1  10  23         51.85         63.30         4.77 o                         
   2  10  23          6.31          7.75         2.11 o                         
   3  10  23        268.87        315.49        12.92 o                         
   1  11  23         48.42         53.59         4.60 o                         
   2  11  23         20.80         19.01         5.02 o                         
   0  12  23        241.67        297.99        14.62 o                         
   1  12  23          0.15         -1.46         3.10 o                         
   0   0  24        123.18         82.73        10.74 o                         
   1   0  24        416.69        410.07        17.66 o                         
   2   0  24          8.90         18.37         4.65 o                         
   3   0  24        325.27        357.94        16.88 o                         
   4   0  24         76.43         65.03         8.00 o                         
   1   1  24        223.17        212.64         8.92 o                         
   2   1  24          1.56          3.57         2.41 o                         
   3   1  24         25.00         30.43         4.23 o                         
   4   1  24         24.80         38.81         4.45 o                         
   0   2  24          0.19          7.80         3.48 o                         
   1   2  24        118.12        112.28         7.52 o                         
   2   2  24         11.53         17.48         3.41 o                         
   3   2  24        207.06        215.25        12.17 o                         
   4   2  24        102.17        123.44         8.61 o                         
   1   3  24         19.05         18.04         3.22 o                         
   2   3  24         69.80         62.41         4.97 o                         
   3   3  24        183.25        214.66         9.10 o                         
   4   3  24         11.28         17.64         3.45 o                         
   0   4  24        446.12        501.14        19.94 o                         
   1   4  24        197.01        202.36         9.43 o                         
   2   4  24         14.37         10.70         3.08 o                         
   3   4  24         52.72         53.15         4.86 o                         
   4   4  24          4.35          4.46         2.58 o                         
   1   5  24          4.52          7.60         2.77 o                         
   2   5  24         51.22         49.46         4.64 o                         
   3   5  24        221.00        245.02         9.72 o                         
   0   6  24          1.43          6.07         6.98 o                         
   1   6  24         58.70         60.37         5.07 o                         
   2   6  24          0.72         -0.63         2.16 o                         
   3   6  24        408.03        450.69        15.56 o                         
   1   7  24        183.52        217.26         9.05 o                         
   2   7  24        277.09        305.60        10.84 o                         
   3   7  24         40.80         49.37         4.68 o                         
   0   8  24          9.82         13.88         6.98 o                         
   1   8  24         30.90         24.01         3.61 o                         
   2   8  24          1.91          1.86         2.40 o                         
   3   8  24         36.96         29.95         3.83 o                         
   1   9  24         38.01         45.18         4.47 o                         
   2   9  24         22.06         17.85         3.32 o                         
   0  10  24        139.57        158.34        12.89 o                         
   1  10  24        121.00        132.11         7.07 o                         
   2  10  24        127.64        150.83         7.51 o                         
   1  11  24         72.95         73.29         5.09 o                         
   1   1  25          1.54          5.51         2.59 o                         
   2   1  25        190.14        201.17         9.31 o                         
   3   1  25        151.95        146.37         8.45 o                         
   0   2  25         63.84         73.94        10.74 o                         
   1   2  25        101.14        108.35         6.36 o                         
   2   2  25        185.41        190.83         8.64 o                         
   3   2  25         30.92         32.99         4.33 o                         
   1   3  25         25.21         26.62         3.89 o                         
   2   3  25         45.98         52.55         4.72 o                         
   3   3  25          9.44          6.73         2.87 o                         
   0   4  25         22.04         22.55         8.06 o                         
   1   4  25        131.74        139.35         7.30 o                         
   2   4  25         80.96         96.20         6.11 o                         
   3   4  25          0.00          5.46         2.56 o                         
   1   5  25        169.96        177.71         8.35 o                         
   2   5  25          6.82          7.76         2.64 o                         
   3   5  25          1.62         -2.61         2.61 o                         
   0   6  25         60.87         77.40         7.87 o                         
   1   6  25        163.04        166.69         7.97 o                         
   2   6  25         17.58         12.22         2.79 o                         
   1   7  25         18.01         22.04         3.48 o                         
   2   7  25          9.99          4.37         2.37 o                         
   0   8  25        402.35        465.94        19.54 o                         
   1   8  25         17.48          8.24         2.64 o                         
   1   9  25         53.20         58.57         5.00 o                         
   0   0  26          3.11         19.88         5.91 o                         
   1   0  26         47.31         51.99         6.66 o                         
   2   0  26         35.08         31.67         8.33 o                         
   1   1  26         81.08         81.18         6.30 o                         
   2   1  26         37.59         43.05         4.47 o                         
   0   2  26        313.04        320.77        16.50 o                         
   1   2  26         69.42         73.23         6.54 o                         
   2   2  26         83.54         88.25         5.97 o                         
   1   3  26         55.86         57.06         5.09 o                         
   2   3  26          9.60         10.72         2.71 o                         
   0   4  26          0.00          2.69         4.84 o                         
   1   4  26        150.19        166.74         8.22 o                         
   2   4  26        330.13        353.08        12.18 o                         
   1   5  26        112.24        103.70         6.29 o                         
   0   6  26        283.92        296.47        15.76 o                         
   1   6  26        150.63        164.22         8.04 o                         
   0   2  27         33.24         29.28         9.13 o                         
                                                                                
